# Supplementary material for: Two subtypes of GTPase-activating proteins coordinate tip growth and cell size regulation in Physcomitrium patens
Source: Nat Commun. 2023 Nov 4;14:7084. doi: 10.1038/s41467-023-42879-y (PMC10625565; doi:10.1038/s41467-023-42879-y)
Supplement: Supplementary file 4 — Supplementary Data 1 [file 41467_2023_42879_MOESM4_ESM.xlsx]

## Sheet: Supplementary Data 1
Supplementary Data 1. RopGAP sequences for analysis.
Sequence IDs were obtained by domain architecture search for proteins that contain a CRIB motif (IPR000095) and a RhoGAP domain (IPR000198) in the InterPro database. Sequences and taxonomic lineages were retrieved from the Uniprot database. Clades that do not contain the conserved pre-CRIB motif are colored in blue.
Uniprot ID	Species	Sequence	Taxonomy (short)	Taxonomy (full)
A0A1Y1HM85	Klebsormidium nitens	MAVDASRAPMELPSRNWDGREHMIESLAKLEGKAGDPFNLARQPLMHQPQKRGLYADVESPRSVVNVLMSPGLESASPAAVVRTEDAPEWSRGSHSVSPGSVGPLGEVSADESSKTTGAAGAGSLPPDLSGQQLAVDSNQTQVVSHFGSSGREAQGSGGTPQKAADRDGNPSNRSGGSLGGAAGGDRNNDDGARKNQDGVPGASEQTELARQRELAFEGNQQRPEPRKEAPVKQDFFTKIKLAMCASAQPIESDMEDRREFRIGWPTNVKHLVHVSFDRFRGFVGLPEEMGADQKNAPGASLSVFGVKPESLQVTWDRNHKHCVPTVLFQLHERLLQENGLRVEGVFRIAAESEEEEYIRSKLNKGEEPPHTEVHVLAGLIKAWFRELPTGVLDTLTPE…	Klebsormidiophyceae	cellular organisms,Eukaryota,Viridiplantae,Streptophyta,Klebsormidiophyceae,Klebsormidiales,Klebsormidiaceae,Klebsormidium
X6NEK0	Reticulomyxa filosa	KKKKKKKKKKKIDWLLCFLLLLLLEPQKFRQQDHKISDVTDVERKVQVTYDKDEGVFHGLPKEWEELLNKQFGVSPKHIPCVKLPQYAAKIPKVLVILKEKLIDANGYQQVGIFRLAPDARDNNAVKSSIDSGKFEINGQQADVNVYANLIKVWFRDLPDPLLNCVAPERVEMATKEADVVKIISDFPEPHKSIFLWLCDMCVECAVYENINKMGPKVTLLSLFFNLAIVIGPNLFNTSKFENPMKAMTYSAKVVEFFEKAIKWRQSTH	Sar	cellular organisms,Eukaryota,Sar,Rhizaria,Retaria,Foraminifera,Monothalamids,Reticulomyxidae,Reticulomyxa
A0A2R5GIT6	Hondaea fermentalgiana	MAAPAEPHKWVRICNVASGSSYYWDQTSGETSWSAPATLDDADLDALEKISVGQDTAMDKATDASSAATDRVAEATTAPQLAWERVSLGHDKEYWWNPRSDETRWSLPDPITRGRDADDGSGDEQHRHRHFLHIGHHHHSTRNKSNKDAGSTRHGRTKSAEAGSLPPSNATTTTSTAAESSSGLTASPPAADAGASGSRTQRSPGSGSGGRVRRFFGGSFGGGSAPGPTAAGTGGTGASASAGDANSGKNSAGAAGKSNAAHAGKSSEPSSSLDEKTSRKHRKSKSKGSDAAQELTIGEPFDFEHKLHVRFDAKTARYSGLPDDWDLSSKGLFGVELALCPRVEVSGYEERIPAVLVLLRESFQNLEGFTTEGIFRIAPDGEECSFTKAQLNKGKGADA…	Sar	cellular organisms,Eukaryota,Sar,Stramenopiles,Bigyra,Labyrinthulomycetes,Thraustochytrida,Thraustochytriaceae,Hondaea
A0A0P1AEK1	Plasmopara halstedii	MLNIQLPEHSTIKMDTGSPSSPSEAPQADDLAAFLEIGSPYGFKHDVHIHYNFQEARFEGIPDNFADYLVIGASERGRAETVWSSEASMSSEVKSRRRSKRTRASSAPSESLRLSSIIGNIDMINSNDPVRIINQHFKLSHRQVPRIAVPGYDERIPAVLVMMQQHFVAKQGHLSPHIFRESPSKAERDQAMVDINCGAFRGAQHDVRVLADLIKLWFRELPEPILHEIHASEMERLASAKNVDIEVLSLLGDLESSIILWLADLLSFVADYQAHNHMGVDQLAIVIAPNLVRLETENPMVAVALSKAVVNLFRGVLRARFQRRQELKSTRMIENDV	Sar	cellular organisms,Eukaryota,Sar,Stramenopiles,Oomycota,Peronosporales,Peronosporaceae,Plasmopara
A0A3R7KBT1	Phytophthora kernoviae	MSSCLNIQLPEHPTTVKDDSGGSSPSSPSNAPQPDGEHDIAAYMEIGSPYGFKHDVHIHYNFEEARFEGIPDNFAQYLLCTDWADTCSSIDPVGILNQHFKLSFRQVPRVAVPGYEERVPAVLVMLQQHFLAKKGFLMPHIFRESPSKDERDQAMKDIDRGAFRGAEHDVRVLADLIKVWFRELPMPILHEIPASELERLALAEDVEFQVLNLLGGLERCIILWLADLLVYVAEFQPQNHMGVDQLAIVIAPNLVRLETENPMVAVALSKAAVDLFRGVLRARFQRRQELQAAAAAEGDSAPIAPCV	Sar	cellular organisms,Eukaryota,Sar,Stramenopiles,Oomycota,Peronosporales,Peronosporaceae,Phytophthora
A0A662XEF1	Nothophytophthora sp. Chile5	MSAGLNIRLPELAPRKGDSGGSSPSSPSQGAAQELASFLEIGAPYGFKHDVHIHYNFQEARFEGIPPNFAAYLAATAADRVACESTAASPVLQGRRGGAKRTRTGSASVSSGGAWPGVLEPCVDPVGLLNQHFKLPFRQVPRVAVAGYEERVPAVLVMLQQHFQAKRGFLTPHIFRESPSKQDRDQAMRDINRGAFHGAEHDVRVLADLIKLWFRELPEPILHELPAGDMERLAALQDVEHEVLTRLGALERCVVLWLADLLAGVAAYQAQNHMGVDQLSIVIAPNLVRLETENPMVAVALSKAVVDLFRGVLRARVQRRQQLQTAAAASASASKVAHSPPCV	Sar	cellular organisms,Eukaryota,Sar,Stramenopiles,Oomycota,Peronosporales,Peronosporaceae,Nothophytophthora,unclassified Nothophytophthora
M4BEV9	Hyaloperonospora arabidopsidis	MLNIQLPAHSSLKSDSGSPSSPSSGAQAQGEQDLSPFLEIGSPFGFKHDMHIHYNFQEARFEGIPDNFADFFMRKTSERSRAETISALDASVALDFRSTYLAKQRRSRTSSAPSGSFSLSSMMSGSSSTGQHEAENSADPVRILNQHFKLPFRQVPRVAVPGYDDRIPAVLVMLQQHFVAKEGYLTPHIFRESPSKAERDQAMVDINCGAFRGATHDVRVVADLIKLWFRELPLPILHEIPTRDMERLASTGNVYEELLSVLGNLERCIVLWLADLLSFVAEYQPHNHMGVDQLAIVIAPNLVRLETANPMVAVALSKAVVDLFRGVLRARFQLRQEMKAAGGV	Sar	cellular organisms,Eukaryota,Sar,Stramenopiles,Oomycota,Peronosporales,Peronosporaceae,Hyaloperonospora,Hyaloperonospora arabidopsidis
A0A3M6VTW7	Peronospora effusa	MLNIQLPEHPTLKSDSGSPSSPSHAPQTDEDRNLAAFLEIGSPYGFKHDMHIHYNFQEARFEGIPDNFADFLVNRTSERNRADTSICALDTAVSLDSKTIYVAKRTRTSSAFSGSFSLSSMIGNLDPVSTLDPLRVLNQHFKLPFRQVPRIVVPGYDERIPAVLVMLQQHFVAKQGYLTPHIFRESPSKAERDQAMIDINCGAFRGAKHDVRVLADLIKLWFRELPLPVLHEIPAGEMERLASAENVYLEVLSLLGRSERSIVLWLADLLSYVAEYQPHNHMGVDQLAVVIAPNLVRLETENPMVAVAVSKAVVELFRGVLRTRFQRCQELKVSGLVKNNDQDELVQG	Sar	cellular organisms,Eukaryota,Sar,Stramenopiles,Oomycota,Peronosporales,Peronosporaceae,Peronospora
G4ZDZ6	Phytophthora sojae	MSTASILMETVSQELNVPNRSFINIQRSNWLKPDEIPRLTIRADESRPQARQEAHATAMLNIQLPEHATVKADSGSPSSPSHAPQADGEQDFAAFLEIGSPYGFKHDVHIHYNFQEARFEGIPDNFADYLVSGVLERSRADTVCALDAASPVLKPRRRAKRTRTSSAPPGSLSLSSMFGSLDPVGSNDPVKILNQHFKLPFRQVPRVAVPGYDERVPAVLVMLQQHFVAKQGYLTPHIFRESPSKAERDQAMIDINCGAFRGAKHDVRVLADLIKLWFRELPVPILHEIPAGEMERLASADNAELEVLSLLGDLERSIVLWLADLLAFVAEYQPHNHMGVDQLAIVIAPNLVRLETENPMVAVALSKAAVDLFRGVLRARFQRRRELKAAGVIQDKA	Sar	cellular organisms,Eukaryota,Sar,Stramenopiles,Oomycota,Peronosporales,Peronosporaceae,Phytophthora,Phytophthora sojae
H3GVR5	Phytophthora ramorum	MLNIQLPEHSTVKGDNGGSSPSSPSQTPQTDGEQDLAAFLEIGSPYGFKHDVHIHYNFQEARFEGIPDNFADFLVSGASVRHRADTVCALDAAASPVLKSGRRAKRTRTSSAPPGSLSLSSMMGSLDPVDSNDPVRILNQHFKLPFRQVPRVAVPGYDERIPAVLVMLQQHFISKQGYLTAHIFRESPSKAERDQAMRDINCGAFRGAKHDIRVLADLIKLWFRELPMPILHEIPAGEMERLAAADNVEFEVLSLLGNLERCIVLWLADLLAYVAEYQPHNHMGVDQLAIVIAPNLVRLETENPMVAVALSKAAVDLFRGVLRARFQRRQQLKAAGIVQADTPMEA	Sar	cellular organisms,Eukaryota,Sar,Stramenopiles,Oomycota,Peronosporales,Peronosporaceae,Phytophthora
A0A6A3TXD1	Phytophthora fragariae	MQQENERIVVEQGDHQAEASKLKQTADALRQPIATAPASTRSSQSERTSPGHKSPSVTATAMLNIQLPDHSTVKSDSGSPSSPSHAPQADGEQDLAAFLEIGSPYGFKHDVHIHYNFQEARFEGIPDNFADYLVSGVLERGRADTLCALDAPSPVLKAGRRAKRTRTSSAPPGSLSLSSMFGGVDPVGSNDPVKILNQHFKLPFRQVPRVAVPGYDERIPAVLVMLQQHFVAKQGYLTPHIFRESPSKAERDQAMRDINCGAFRGAKHDVRVLADLIKLWFRELPLPILHEVPAGEMERLASADNVELDVLSLLGDLEHSIVLWLADLLAFVAEYQPHNHMGVDQLAIVIAPNLVRLETENPMVAVALSKAAVDLFRGVLRARFQRRHELKAAADDQDA…	Sar	cellular organisms,Eukaryota,Sar,Stramenopiles,Oomycota,Peronosporales,Peronosporaceae,Phytophthora
A0A6A3KKG5	Phytophthora rubi	MLNIQLPDHSTVKSDSGSPSSPSHAPQADGEQDLAAFLEIGSPYGFKHDVHIHYNFQEARFEGIPDNFADYLVSGVLERGRADTLCALDAPSPVLKAGRRAKRTRTSSAPPGSLSLSSMFGGVDPVGSNDPVKILNQHFKLPFRQVPRVAVPGYDERIPAVLVMLQQHFVAKQGYLTPHIFRESPSKAERDQAMRDINCGAFRGAKHDVRVLADLIKLWFRELPLPILHEVPAGEMERLASADNVELDVLSLLGDLEHSIVLWLADLLAFVAEYQPHNHMGVDQLAIVIAPNLVRLETENPMVAVALSKAAVDLFRGVLRARFQRRHELKAAADDQDAPMEA	Sar	cellular organisms,Eukaryota,Sar,Stramenopiles,Oomycota,Peronosporales,Peronosporaceae,Phytophthora
A0A6A3K7L8	Phytophthora rubi	MAADRLQLTRRQLNSEQGDHQAEASKLKQAADALRQPIATAPASTRSSQSERTSPGHKSPSVTATAMLNIQLPDHSTVKSDSGSPSSPSHAPQADGEQDLAAFLEIGSPYGFKHDVHIHYNFQEARFEGIPDNFADYLVSGVLERGRADTLCALDAPSPVLKAGRRAKRTRTSSAPPGSLSLSSMFGGVDPVGSNDPVKILNQHFKLPFRQVPRVAVPGYDERIPAVLVMLQQHFVAKQGYLTPHIFRESPSKAERDQAMRDINCGAFRGAKHDVRVLADLIKLWFRELPLPILHEVPAGEMERLASADNVELDVLSLLGDLEHSIVLWLADLLAFVAEYQPHNHMGVDQLAIVIAPNLVRLETENPMVAVALSKAAVDLFRGVLRARFQRRHELKAAA…	Sar	cellular organisms,Eukaryota,Sar,Stramenopiles,Oomycota,Peronosporales,Peronosporaceae,Phytophthora
D0NLX7	Phytophthora infestans	MLNIQLPEHAETVKSDSGSPSSPSHTPEADGDQDLAAFLEIGSPYGFKHDVHIHYNFQEARFEGIPDNFADYLVFGAPERGRADTICSVDTSVSQGVRRIKRTRTSSAPPASMSLSSMIASMDPINSNDPVRILNQHFKLPFRQVPRLAVPGYEERIPAVLIMLQQHFVAKRGYLNPHIFRESPSKAERDQAMLDINCGAFRGAQHDVRVLADLIKLWFRELPVPILHEIPSGEMERLALAENVDEVLSLLGNLEHSIILWLADLLAFVAEYQPHNHMGVDQLAIVIAPNLVRLETENPMVAVALSKAVVDLFRVVLRARFQRRQELKAARVIESED	Sar	cellular organisms,Eukaryota,Sar,Stramenopiles,Oomycota,Peronosporales,Peronosporaceae,Phytophthora,Phytophthora infestans
A0A833TPZ5	Phytophthora infestans	MLNIQLPEHAETVKSDSGSPSSPSHTPEADGDQDLAAFLEIGSPYGFKHDVHIHYNFQEARFEGIPDNFADYLVFGAPERGRADTICSVDTSVSQGVRRIKRTRTSSAPPASMSLSSMIASMDPINSNDPVRILNQHFKLPFRQVPRLAVPGYEERIPAVLIMLQQHFVAKRGYLNPHIFRESPSKAERDQAMLDINCGAFRGAQHDVRVLADLIKLWFRELPVPILHEIPSGEMERLALAENVDEVLSLLGNLEHSIILWLADLLAFVAEYQPHNHMGVDQLAIVIAPNLVRLETENPMVAVALSKAVVDLFRVVLRARFQRRQELKAARVIESED	Sar	cellular organisms,Eukaryota,Sar,Stramenopiles,Oomycota,Peronosporales,Peronosporaceae,Phytophthora
A0A329SAX9	Phytophthora cactorum	MLNIQLPEHATVKTDSGSPSSPSHTPEADGDQDFAAFLEIGSPYGFKHDVHIHYNFQEARFEGIPDNFADYLVFGASERGRADTICSVDTSVSQDLKAGRRSKRTRTSSAPPGSMSLSSMIASMDPISSNDPVRIMNQHFKLPFRQVPRIAVPGYEERIPAVLVMLQQHFVAKRGYLTPHIFRESPSKAERDQAMLDINCGAFRGAKHDVRVLADLIKLWFRELPEPILHEIPAGEMERLASVENVNVEVLSLLGDLEHSIILWLADLLAYVAEYQPHNHMGVDQLAIVIAPNLVRLETENPMVAVALSKAVVDLFRGVLRARFQRRQELKASRVIEDED	Sar	cellular organisms,Eukaryota,Sar,Stramenopiles,Oomycota,Peronosporales,Peronosporaceae,Phytophthora
W2PJV4	Phytophthora parasitica	MLNIELPEHETVKADSGSPSSPSHTPQADGDQDFTAFLEIGSPYGFKHDVHIHYNFQEARFEGIPDNFADYLVSGASERGRADTICSMDTSVSQDLKGIRRSKRTRTSSAPIGRMSLSSMIASMDPINSNDPVRIMNQHFKLPFRQVPRVAVPGYEERVPAVLVMLQQHFVAKRGYMTPHIFRESPSKDERDQAMLDINCGAFRGGKHDVRVLADLIKLWFRELPVPILHEIPAGEMERLASAENVEVEVLSLLGDLECSIVLWLADLLAYVAEYQPHNHMGVDQLAIVIAPNLVRLETENPMVAVALSKAAVDLFRSVLRARFQRRLELKATRVIEDED	Sar	cellular organisms,Eukaryota,Sar,Stramenopiles,Oomycota,Peronosporales,Peronosporaceae,Phytophthora,Phytophthora parasitica
A0A0W8D318	Phytophthora nicotianae	MLNIELPEHETVKADSGSPSSPSHTPQADGDQDFTAFLEIGSPYGFKHDVHIHYNFQEARFEGIPDNFADYLVSGASERGRADTICSMDTSVSQDLKGIRRSKRTRTSSAPIGRMSLSSMIASMDPINSNDPVRIMNQHFKLPFRQVPRVAVPGYEERVPAVLVMLQQHFVAKRGYMTPHIFRESPSKDERDQAMLDINCGAFRGGKHDVRVLADLIKLWFRELPVPILHEIPAGEMERLASAENVEVEVLSLLGDLECSIVLWLADLLAYVAEYQPHNHMGVDQLAIVIAPNLVRLETENPMVAVALSKAAVDLFRSVLRARFQRRLELKATRVIEDED	Sar	cellular organisms,Eukaryota,Sar,Stramenopiles,Oomycota,Peronosporales,Peronosporaceae,Phytophthora
W2K4H8	Phytophthora parasitica	MLNIELPEHETVKADSGSPSSPSHTPQADGDQDFTAFLEIGSPYGFKHDVHIHYNFQEARFEGIPDNFADYLVSGASERGRADTICSMDTSVSQDLKGIRRSKRTRTSSAPIGRMSLSSMIASMDPINSNDPVRIMNQHFKLPFRQVPRVAVPGYEERVPAVLVMLQQHFVAKRGYMTPHIFRESPSKDERDQAMLDINCGAFRGGKHDVRVLADLIKLWFRELPVPILHEIPAREMERLASAENVEVEVLSLLGDLECSIVLWLADLLAYVAEYQPHNHMGVDQLAIVIAPNLVRLETENPMVAVALSKAAVDLFRSVLRARFQRRLELKATRVIEDED	Sar	cellular organisms,Eukaryota,Sar,Stramenopiles,Oomycota,Peronosporales,Peronosporaceae,Phytophthora
W2VX32	Phytophthora parasitica CJ01A1	MLNIELPEHETVKADSGSPSSPSHTPQADGDQDFTAFLEIGSPYGFKHDVHIHYNFQEARFEGIPDNFADYLVSGASERGRADTICSMDTSVSQDLKGIRRSKRTRTSSAPIGRMSLSSMIASMDPINSNDPVRIMNQHFKLPFRQVPRVAVPGYEERVPAVLVMLQQHFVAKRGYMTPHIFRESPSKDERDQAMLDINCGAFRGGKHDVRVLADLIKLWFRELPVPILHEIPAREMERLASAENVEVEVLSLLGDLECSIVLWLADLLAYVAEYQPHNHMGVDQLAIVIAPNLVRLETENPMVAVALSKAAVDLFRSVLRARFQRRLELKATRVIEDED	Sar	cellular organisms,Eukaryota,Sar,Stramenopiles,Oomycota,Peronosporales,Peronosporaceae,Phytophthora,Phytophthora parasitica
W2Y8R4	Phytophthora parasitica P10297	MLNIELPEHETVKADSGSPSSPSHTPQADGDQDFTAFLEIGSPYGFKHDVHIHYNFQEARFEGIPDNFADYLVSGASERGRADTICSMDTSVSQDLKGIRRSKRTRTSSAPIGRMSLSSMIASMDPINSNDPVRIMNQHFKLPFRQVPRVAVPGYEERVPAVLVMLQQHFVAKRGYMTPHIFRESPSKDERDQAMLDINCGAFRGGKHDVRVLADLIKLWFRELPVPILHEIPAREMERLASAENVEVEVLSLLGDLECSIVLWLADLLAYVAEYQPHNHMGVDQLAIVIAPNLVRLETENPMVAVALSKAAVDLFRSVLRARFQRRLELKATRVIEDED	Sar	cellular organisms,Eukaryota,Sar,Stramenopiles,Oomycota,Peronosporales,Peronosporaceae,Phytophthora,Phytophthora parasitica
A0A080Z571	Phytophthora parasitica P1976	MLNIELPEHETVKADSGSPSSPSHTPQADGDQDFTAFLEIGSPYGFKHDVHIHYNFQEARFEGIPDNFADYLVSGASERGRADTICSMDTSVSQDLKGIRRSKRTRTSSAPIGRMSLSSMIASMDPINSNDPVRIMNQHFKLPFRQVPRVAVPGYEERVPAVLVMLQQHFVAKRGYMTPHIFRESPSKDERDQAMLDINCGAFRGGKHDVRVLADLIKLWFRELPVPILHEIPAREMERLASAENVEVEVLSLLGDLECSIVLWLADLLAYVAEYQPHNHMGVDQLAIVIAPNLVRLETENPMVAVALSKAAVDLFRSVLRARFQRRLELKATRVIEDED	Sar	cellular organisms,Eukaryota,Sar,Stramenopiles,Oomycota,Peronosporales,Peronosporaceae,Phytophthora,Phytophthora parasitica
V9E1T7	Phytophthora parasitica P1569	MLNIELPEHETVKADSGSPSSPSHTPQADGDQDFTAFLEIGSPYGFKHDVHIHYNFQEARFEGIPDNFADYLVSGASERGRADTICSMDTSVSQDLKGIRRSKRTRTSSAPIGRMSLSSMIASMDPINSNDPVRIMNQHFKLPFRQVPRVAVPGYEERVPAVLVMLQQHFVAKRGYMTPHIFRESPSKDERDQAMLDINCGAFRGGKHDVRVLADLIKLWFRELPVPILHEIPAREMERLASAENVEVEVLSLLGDLECSIVLWLADLLAYVAEYQPHNHMGVDQLAIVIAPNLVRLETENPMVAVALSKAAVDLFRSVLRARFQRRLELKATRVIEDED	Sar	cellular organisms,Eukaryota,Sar,Stramenopiles,Oomycota,Peronosporales,Peronosporaceae,Phytophthora,Phytophthora parasitica
A0A4D9BQX3	Salvia splendens	MVRRSGGCGRRRTSKSGAAEDEKQQQQQLCYLPSILAALRKSMCAVDDQEAVSAAHDMEIGWPTNVKHITHVTFDRFNGFLGLPLEFEVEIPCKAPSASISVCGVSAESMKWSYDARRNSVPTILLLMQEKLYALGGLKAEGIFRINPDNSKEGHVREHLNKGIVPDEIDVHCLASLIKAWFRELPSGVLDGLSPQQVLQCQAEDDCVELVDQLRPTESCLLRWAVDLMADVVENEDSNKMSVRNIAMVFAPNMTKMPDPLTALMSAVQVTNLLRTLIERRVRERAEAAAGDAPIPPRSSHGRKHKNQNEWYSADLASDDEYEYESDSLSDIEYCFSRQLGEHDGAKDGFRKQLERILCRDQSSPIYGSALHADSGVAFSGSRIGSSNTSTSTSDEECS…	Tracheophyta	cellular organisms,Eukaryota,Viridiplantae,Streptophyta,Streptophytina,Embryophyta,Tracheophyta,Euphyllophyta,Spermatophyta,Magnoliopsida,Mesangiospermae,eudicotyledons,Gunneridae,Pentapetalae,asterids,lamiids,Lamiales,Lamiaceae,Nepetoideae,Mentheae,Salviinae,Salvia,Salvia subgen. Calosphace,core Calosphace
A0A4D9B704	Salvia splendens	MVRRGGGCGRRRSSKSGAAEKKKQQQQQLCYLPSILAALRKSMCAVDEKEAVSAAHDMEIGWPTNVKHITHVTFDRFNGFLGLPLEFEVEIPCKAPSASISVCGVSAESMKWSYDARRNNVPTILLLMQEKLYALGGLKAEGIFRINPDNSKEGHVREHLNKGIVPDEIDVHCLASLIKAWFRELPSGVLDGLSPQQVLQCQAEDDCVELVDQLRPTESCLLRWAVDLMADVVENEDSNKMSVRNIAMVFAPNMTKMPDPLTALMHAVQVTNLLRTLIDRRVRERAEAAAGDAPIPPRSSHGRKHKNLNDQNEWYSADLASDDEYEYESDSLSDSEYCFSRQLGEHDGAKDGFRKQLERILCRDQSSPIYGSALHADSGVSFSGSRIGSSSTSTSDEEC…	Tracheophyta	cellular organisms,Eukaryota,Viridiplantae,Streptophyta,Streptophytina,Embryophyta,Tracheophyta,Euphyllophyta,Spermatophyta,Magnoliopsida,Mesangiospermae,eudicotyledons,Gunneridae,Pentapetalae,asterids,lamiids,Lamiales,Lamiaceae,Nepetoideae,Mentheae,Salviinae,Salvia,Salvia subgen. Calosphace,core Calosphace
A0A0K9NYD8	Zostera marina	MFQYQVDLDPYWIPSTDDEEADDEADDEESEESQEEYEEIDNGFVGDMSHCTKQFSFMAFITAVLRKSLITCSVDRECEKVICAKSMNISWPTDVKHISHVTFDRFNGFLGLPVEFEPEIPTKVPSASVSVFGVSPDSMQCSYDSRDNSVPTILLLMQKQLYSQGGLQAEGIFRINAENTQELDVREHLNKGSIPDEVDSHCLASLIKAWFRELPTGILDKLTPDQVMQCNKEQDCCHLVTLLPPMEASLLSWAIDLMADVVEQEHHNKMNARNIAMVFAPNMTQMADPLTALIHAVQVMNFLKTLITKVLRQREETSALIPSNKPASLQRQESQSEAGESFHSFEQKCVTIYDDDKDATNVGKIGDGNDGLLDKFSSLKKGVKKLLRFNKSFKKSNDI…	Tracheophyta	cellular organisms,Eukaryota,Viridiplantae,Streptophyta,Streptophytina,Embryophyta,Tracheophyta,Euphyllophyta,Spermatophyta,Magnoliopsida,Mesangiospermae,Liliopsida,Alismatales,Zosteraceae,Zostera
A0A565AM66	Arabis nemorensis	MDIGGPTNVRHVAHVTFDRFNGFLGLPSEFEPDVPRKAPSASATVFGVSTESMQLSYDSRGNCVPVILLLLQSRLYDQGGLQAEGVFRITGENSEEERVREQLNKGVIPDGIDVHCLAGLIKAWFRELPRGVLDPLPSEQVMQCETEEDFVKVVRLLPQTEASLLNWAVNLMADVIQYEHVNKMNSRNLALVFAPNMSQMADPLTALMYAVQVMKLLKSLTEKTVRDRAITSSQVDARRSNKAEEEEATERVSVVADEHKSGSMKSEFKGSGPSDSKGDDAVVQPPISHPNRIGGK	Tracheophyta	cellular organisms,Eukaryota,Viridiplantae,Streptophyta,Streptophytina,Embryophyta,Tracheophyta,Euphyllophyta,Spermatophyta,Magnoliopsida,Mesangiospermae,eudicotyledons,Gunneridae,Pentapetalae,rosids,malvids,Brassicales,Brassicaceae,Arabideae,Arabis
A0A087HM05	Arabis alpina	MDIGGPTNVRHVAHVTFDRFNGFLGLPSEFEPDVPRKAPSASATVFGVSTESMQLSYDTRGNCVPVILLLLQSRLYDQGGLQAEGVFRITGENSEEERVREQLNKGVIPDGIDVHCLAGLIKAWFRELPRGVLDPLPSEQVMQCETEEDFVKVVRLLPQTEASLLNWALNLMADVIQFEHVNKMNSRNLALVFAPNMSQMADPLTALMYAVQVMKLLKSLTEKTVRDRAITSSQVDARNSNEEEDEEGEEDEEGDGVYITKEEEASERTSVVADEHKSESTKSEFKGSIPSDSKGDDAVMQPPICHPNRIGSK	Tracheophyta	cellular organisms,Eukaryota,Viridiplantae,Streptophyta,Streptophytina,Embryophyta,Tracheophyta,Euphyllophyta,Spermatophyta,Magnoliopsida,Mesangiospermae,eudicotyledons,Gunneridae,Pentapetalae,rosids,malvids,Brassicales,Brassicaceae,Arabideae,Arabis
A0A7G2DP98	Arabidopsis thaliana	MDIGGPTNIRHVAHVTFDRFDGFLGLPSEFEPDVPRKAPSASATVFGVSTESMQLSYDSRGNCVPVILLLLQSRLYDQGGLQAEGVFRITGENSEEEFVREQLNKGIIPDGIDVHCLAGLIKAWFRELPRGVLDPLPSEQVMQCESDEDFVKVVRLLPQTEASLLNWAINLMADVIQFEHVNKMNSRNLALVFAPNMSQMADPLTALMYAVQVMKLLKSLTEKTEEEASEIIKVVADEHKSGSIKSEFEGSSATDSKGDNGVVQPPICSSNP	Tracheophyta	cellular organisms,Eukaryota,Viridiplantae,Streptophyta,Streptophytina,Embryophyta,Tracheophyta,Euphyllophyta,Spermatophyta,Magnoliopsida,Mesangiospermae,eudicotyledons,Gunneridae,Pentapetalae,rosids,malvids,Brassicales,Brassicaceae,Camelineae,Arabidopsis
Q9ZQH5	Arabidopsis thaliana	MVFTSEKSKENRASLAKASAERFGKRKIQQNLKDRSERHKQIARVRRRGKPELSRFGSSASVGRIVFELSRCFSRDIMAEENERHAMDISRPTNISHVAHVTYDRFDGFLGLPSEFEPDVPKKPPSASATVFGVSTESMQLSYDSRGNCVPTILTLLQSRLYDQGGLQVEGIFRITGDNSEEEFIREELNKGVLPEGIDIHCLAGLIKAWFRELPKGVLDSLPSQQVMQCESGEDFVKVFEVVNKMTSRNLALVFAPNMSQMADPLTALMYAVQVMNLLRNLTDKTLRERKIATSNVDPCDNRSEAEDGNVEEYNQEVEIYVLEEVEEEEGEDVDDLDNEESERITLLADEHKPSSAVNANDRKKQET	Tracheophyta	cellular organisms,Eukaryota,Viridiplantae,Streptophyta,Streptophytina,Embryophyta,Tracheophyta,Euphyllophyta,Spermatophyta,Magnoliopsida,Mesangiospermae,eudicotyledons,Gunneridae,Pentapetalae,rosids,malvids,Brassicales,Brassicaceae,Camelineae,Arabidopsis
A0A5S9X1Z2	Arabidopsis thaliana	MAEENERHAMDISRPTNISHVAHVTYDRFDGFLGLPSEFEPDVPKKPPSARVNAVIIRLERELCSYHTHIITKPAIRSRRFAVEGIFRITGDNSEEEFIREELNKGVLPIGIDIHCLAGLIKAWFRELPKGVLDSLPSQQVMQCESEEDFVKVVRLLPQTEASLFNWAINLMADFVEFEVVNKMTSRNVALVFAPNISQMADPLTALMYAVQVMNLLRNLTDKTLRERKIATSNVDPCDNRSEAEDGNVEEYNQEVEMYVLEEVEEEGDDVDDLDNEDKIRENNTAC	Tracheophyta	cellular organisms,Eukaryota,Viridiplantae,Streptophyta,Streptophytina,Embryophyta,Tracheophyta,Euphyllophyta,Spermatophyta,Magnoliopsida,Mesangiospermae,eudicotyledons,Gunneridae,Pentapetalae,rosids,malvids,Brassicales,Brassicaceae,Camelineae,Arabidopsis
A0A6J0M2S9	Raphanus sativus	MDIGGPTNVKHVAHVTFDRFNGFLGLPSEFEPDVPKKAPSASATVFGVSTESMQLSYDSRGNCVPVILLLLQSRLYDQGGLEVEGIFRITGENSEEEYVREQLNKGMIPDGIDVHCLAGLIKAWFRELPRGVLDPLPSEQVLQCESDEDFIKVVRLLPQTEASLLNWAINLMADVVQFENVNKMNSRNLALVFAPNMSQMKDPLTALMYAVQVMKLLKTLTEKTLREREVTSSQVDTRSSNETEDGEKEVDHEEDEDEEEDEEGDGDGVYIIKEEVSEIIRVTAGDHKSESIKSAFEGTSTSDSKGVVQPLVCNPDHIGSK	Tracheophyta	cellular organisms,Eukaryota,Viridiplantae,Streptophyta,Streptophytina,Embryophyta,Tracheophyta,Euphyllophyta,Spermatophyta,Magnoliopsida,Mesangiospermae,eudicotyledons,Gunneridae,Pentapetalae,rosids,malvids,Brassicales,Brassicaceae,Brassiceae,Raphanus
A0A6J0LVI6	Raphanus sativus	MDIGGPTNVKHVAHVTFDRFNGFLGLPSEFEPDVPQKAPSASATVFGVSTESMQLSYDSRGNCVPVILLLLQRRLYDQGGLEVEGIFRITGENSEEEYVREQLNKGMIPDGIDVHCLAGLIKAWFRELPRGVLDPLPSEQVLQCESDEDFIKVVRLLPQTEASLLNWAINLMADVVQFENVNKMNSRNLALVFAPNMSQVSFFIEVVVTLA	Tracheophyta	cellular organisms,Eukaryota,Viridiplantae,Streptophyta,Streptophytina,Embryophyta,Tracheophyta,Euphyllophyta,Spermatophyta,Magnoliopsida,Mesangiospermae,eudicotyledons,Gunneridae,Pentapetalae,rosids,malvids,Brassicales,Brassicaceae,Brassiceae,Raphanus
M4DQ42	Brassica rapa subsp. pekinensis	MDIGGPTDVQHVAHVTFDRFNGFLGLPSEFEPDVPKKAPSARITGENSEEEYVREQLNKGMIPDGIDVHCLAGLIKAWFRELPRGVLDPLPSEQVLQCESDEDFIKVVRLLPQTEASLLNWAINLMADVVQFENVNKMNSRNLALVFAPNMSQCLTEKALREREVTSPPVDTRSSNEAEDGEKEVDNEEEDEEEEEGDGDGDGVYIIEEVDSEAEGGEKEVDKEEEEEEEEEQDGDGVYIIEEEALQITRVVADDHKSESMKSAYDGSITSDSKGVDGVVQPLICNPDHIGNK	Tracheophyta	cellular organisms,Eukaryota,Viridiplantae,Streptophyta,Streptophytina,Embryophyta,Tracheophyta,Euphyllophyta,Spermatophyta,Magnoliopsida,Mesangiospermae,eudicotyledons,Gunneridae,Pentapetalae,rosids,malvids,Brassicales,Brassicaceae,Brassiceae,Brassica,Brassica campestris
A0A816SC01	Brassica napus	MDIGGPTDVQHVAHVTFDRFNGFLGLPSEFEPDVPKKAPSASATVFGVSTESMQLSYDSRGNCVPVILLLLQSRLYDQGGLKVEGIFRITGENSEEEYVREQLNKGMIPDGIDVHCLAGLIKVSSSFSLSLKSKWNLNLMMCVCVQAWFRELPRGVLDPLPSEQVLQCESDEDFVKVVRLLPQTEASLLNWAINLMADVVQFENVNKMNSRNLALVFAPNMSQMKDPLTALMYAVQVMKLLKCLTEKALREREVTFPPVDIRSSNEAKDGEKKADNEEEDEEEEEGDGDGVYIIEEVDSEAEGGEKEVDNEEEEEEQDGDGVYIIEEEALHIIRVVADDHKSESLKSACDGSITSDSKGVDGVVQPLICNPDHIGSK	Tracheophyta	cellular organisms,Eukaryota,Viridiplantae,Streptophyta,Streptophytina,Embryophyta,Tracheophyta,Euphyllophyta,Spermatophyta,Magnoliopsida,Mesangiospermae,eudicotyledons,Gunneridae,Pentapetalae,rosids,malvids,Brassicales,Brassicaceae,Brassiceae,Brassica
A0A816L280	Brassica napus	MDIGGPTDVQHVAHVTFDRFNGFLGLPSEFEPDVPKKAPSASATVFGVSTESMQLSYDSRGNCVPVILLLLQSRLYDQGGLQVEGIFRITGENSEEEYVREQLNKGMIPDGIDVHCLAGLIKVSSSFPLKSKWNFELVDDDLCVCVQAWFRELPRGVLDPLSSEQVLQCESDEDFIKVVRLLPQTEASLLNWAINLMADVVQFENVNKMNSRNLALVFAPNMSQMKDPLTALMYAVQVMKLLKCLTEKALREREVTSPQVHTRSSNEAEYGEKEVDNEEEDEEEEEGDGVYIIEEVGSEAEGGEKEVENEEEEEEQDGDGVYIIEEEALQIIRVVADDHKSESMKSACDGSITSDSKGADGVVQPLICNPDHIGSK	Tracheophyta	cellular organisms,Eukaryota,Viridiplantae,Streptophyta,Streptophytina,Embryophyta,Tracheophyta,Euphyllophyta,Spermatophyta,Magnoliopsida,Mesangiospermae,eudicotyledons,Gunneridae,Pentapetalae,rosids,malvids,Brassicales,Brassicaceae,Brassiceae,Brassica
A0A3P6FCC1	Brassica oleracea	MDIGGPTDVQHVAHVTFDRFNGFLGLPSEFEPDVPKKAPSASATVFGVSTESMQLSYDSRGNCVPVILLLLQSRLYDQGGLQVEGIFRITGENSEEEYVREQLNKGMIPDGIDVHCLAGLIKAWFRELPRGVLDPLSSEQVLQCESDEDFIKVVRLLPQTEASLLNWAINLMADVVQFENVNKMNSRNLALVFAPNMSQMKDPLTALMYAVQVMKLLKCLTEKALREREVTSPQVDTRSSNEAEDGEKEVDNEEEDEEEEERDGVYIIEEVGSEAEDGDGVYIIEEEALQIIRVVADDHKSESMKSACDGSITSDSKGADGVVQPLICNPDHIGSK	Tracheophyta	cellular organisms,Eukaryota,Viridiplantae,Streptophyta,Streptophytina,Embryophyta,Tracheophyta,Euphyllophyta,Spermatophyta,Magnoliopsida,Mesangiospermae,eudicotyledons,Gunneridae,Pentapetalae,rosids,malvids,Brassicales,Brassicaceae,Brassiceae,Brassica
A0A3P5YPY3	Brassica campestris	MDIGGPTDVQHVAHVTFDRFNGFLGLPSEFEPDVPKKAPSASATVFGVSTESMQLSYDSRGNCVPVILLLLQSRLYDQGGLQVEGIFRITGENSEEEYVREQLNKGMIPDGIDVHCLAGLIKAWFRELPRGVLDPLPSEQVLQCESDEDFVKVVRLLPQTEASLLNWAINLMADVVQFENVNKMNSRNLALVFAPNMSQMKDPLTALMYAVQVMKLLKCLTEKALREREVTFPPVDIRSSNEAKDGEKKADNEEEDEEEEEGDGDGVYIIEEVDSEAEDGDGVYIIEEEALHIIRVVADDHKSESLKSACDGSITSDSKGVDGVVQPLICNPDHIGSK	Tracheophyta	cellular organisms,Eukaryota,Viridiplantae,Streptophyta,Streptophytina,Embryophyta,Tracheophyta,Euphyllophyta,Spermatophyta,Magnoliopsida,Mesangiospermae,eudicotyledons,Gunneridae,Pentapetalae,rosids,malvids,Brassicales,Brassicaceae,Brassiceae,Brassica
A0A397YWW2	Brassica campestris	MDIGGPTDVQHVAHVTFDRFNGFLGLPSEFEPDVPKKAPSASATVFGVSTESMQLSYDSRGNCVPVILLLLQSRLYDQGGLQVEGIFRITGENSEEEYVREQLNKGMIPDGIDVHCLAGLIKAWFRELPRGVLDPLPSEQVLQCESDEDFVKVVRLLPQTEASLLNWAINLMADVVQFENVNKMNSRNLALVFAPNMSQMKDPLTALMYAVQVMKLLKCLTEKALREREVTSPPVDIRSSNEAKDGEKKADNQEEDEEEEEGDGDGVYIIEEVDSEAEGGEKEVDNEEEEEEQDGDGVYIIEEEALHIIRVVADDHKSESLKSACDGSITSDSKGVDGVVQPLICNPDHIGSK	Tracheophyta	cellular organisms,Eukaryota,Viridiplantae,Streptophyta,Streptophytina,Embryophyta,Tracheophyta,Euphyllophyta,Spermatophyta,Magnoliopsida,Mesangiospermae,eudicotyledons,Gunneridae,Pentapetalae,rosids,malvids,Brassicales,Brassicaceae,Brassiceae,Brassica
A0A6D2KFS6	Microthlaspi erraticum	MDIGGPTNVRHVAHVTFDRFNGFLGLPSEFEPDVPRKAPSASATVFGVSTESMQLSYDSRGNCVPVILLLLQSRLYDQGGLQVEGIFRITGENSEEENVREQLNKGMIPDGIDVHCLAGLIKAWFRELPRGVLDPLPSEQVMQCESDEDFVKVVRLLPQNEASLLNWAINLMADVVQFEHLNKMNSRNLALVFAPNMSQMADPLTALMYAVQVMKLLKSLTEKALREREATSSQVDASCSNEAEEDEKEEDNEEDEEEEEEEEGDDVYIVEEEASERIRRVAADEHKSRSVKSELEGHSASDSKGDGGVLQQPPICSPNRLGSK	Tracheophyta	cellular organisms,Eukaryota,Viridiplantae,Streptophyta,Streptophytina,Embryophyta,Tracheophyta,Euphyllophyta,Spermatophyta,Magnoliopsida,Mesangiospermae,eudicotyledons,Gunneridae,Pentapetalae,rosids,malvids,Brassicales,Brassicaceae,Coluteocarpeae,Microthlaspi
A0A1J3EPC5	Noccaea caerulescens	MDIGGPTNVRHVAHVTFDRFNGFLGLPSEFEPDVPRKAPSASATVFGVSTESMQLSYDARGNCVPVILLLLQSRLYDQGGLQVEGIFRITGENSEEENVREQLNKGMIPDGIDVHCLAGLIKAWFRELPRGVLDPLPSEQVMQCESDDDFVKVVRLLPQNEASLLNWAINLMADVVQFEHLNKMNARNLALVFAPNMSQMADPLTALMYAVQVMKLLKSLTEKTLREREATSSQVDTGNEAEEDNEEEEEEEEEEEEEEEEEGDGVYIIEEEASERIRRVDADEDKSGSVKSELEGHSASDSKGDDGVLQKPPICSPNRIGSK	Tracheophyta	cellular organisms,Eukaryota,Viridiplantae,Streptophyta,Streptophytina,Embryophyta,Tracheophyta,Euphyllophyta,Spermatophyta,Magnoliopsida,Mesangiospermae,eudicotyledons,Gunneridae,Pentapetalae,rosids,malvids,Brassicales,Brassicaceae,Coluteocarpeae,Noccaea
A0A1J3KAL2	Noccaea caerulescens	MDIGGPTNVRHVAHVTFDRFNGFLGLPSEFEPDVPRKAPSASATVFGVSTESMQLSYDARGNCVPVILLLLQSRLYDQGGLQVEGIFRITGENSEEENVREQLNKGMIPDGIDVHCLAGLIKAWFRELPRGVLDPLPSEQVMQCESDDDFVKVVRLLPQNEASLLNWAINLMADVVQFEHLNKMNSRNLALVFAPNMSQMADPLTALMYAVQVMKLLKSLTEKTLREREATSSQVDTSNEAEEDNEEEEEEEEEEEEGDGVYIIEEEASERIRRVDADEDKSGSVKSELEGHSASDSKGDDGVLQKPPICSPNRIGSK	Tracheophyta	cellular organisms,Eukaryota,Viridiplantae,Streptophyta,Streptophytina,Embryophyta,Tracheophyta,Euphyllophyta,Spermatophyta,Magnoliopsida,Mesangiospermae,eudicotyledons,Gunneridae,Pentapetalae,rosids,malvids,Brassicales,Brassicaceae,Coluteocarpeae,Noccaea
A0A1J3D314	Noccaea caerulescens	MDIGGPTNVRHVAHVTFDRFNGFLGLPSEFEPDVPRKAPSASATVFGVSTESMQLSYDARGNCVPVILLLLQSRLYDQGGLQVEGIFRITGENSEEENVREQLNKGMIPDGIDVHCLAGLIKAWFRELPRGVLDPLPSEQVMQCESDDDFVKVVRLLPQNEASLLNWAINLMADVVQFEHLNKMNSRNLALVFAPNMSQMADPLTALMYAVQVMKLLKSLTEKTLREREATSSQVDTSNEAEEGEKEEDNEEEEEEEEEEEEEEEEEGDGVYIIEEEASERIRRVDADEDKSGSVKSELEEHSASDSKGDDGVLQKPPICSPNRIGSK	Tracheophyta	cellular organisms,Eukaryota,Viridiplantae,Streptophyta,Streptophytina,Embryophyta,Tracheophyta,Euphyllophyta,Spermatophyta,Magnoliopsida,Mesangiospermae,eudicotyledons,Gunneridae,Pentapetalae,rosids,malvids,Brassicales,Brassicaceae,Coluteocarpeae,Noccaea
A0A0D3DYF5	Brassica oleracea var. oleracea	MDIGGPTNIQHVTHVTFDRFNGFLGLPSEFEPDVPKKAPSASATVFGNCVPVILLLLQSRLYDQGGLQVEGIFRITGENSEEEYVREQLNKGLIPDGSIGLPRGVLDPLPAGQVMQCESDDDFVKVVRLLPQTEASLLNWAINLMADVVQFEHVNKMNSRNLALVFAPNMSKMADPLTALMYAVQVMKLLKSLTKKT	Tracheophyta	cellular organisms,Eukaryota,Viridiplantae,Streptophyta,Streptophytina,Embryophyta,Tracheophyta,Euphyllophyta,Spermatophyta,Magnoliopsida,Mesangiospermae,eudicotyledons,Gunneridae,Pentapetalae,rosids,malvids,Brassicales,Brassicaceae,Brassiceae,Brassica,Brassica oleracea
A0A3P6GS18	Brassica oleracea	MDIGGPTNIQHVTHVTFDRFNGFLGLPSEFEPDVPKKAPSASATVFGNCVPVILLLLQSRLYDQGGLQVEGIFRITGENSEEEYVREQLNKGLIPDGSIGLPRGVLDPLPAGQVMQCESDDDFVKVVRLLPQTEASLLNWAINLMADVVQFEHVNKMNSRNLALVFAPNMSKMADPLTALMYAVQVMKLLKSLTKKT	Tracheophyta	cellular organisms,Eukaryota,Viridiplantae,Streptophyta,Streptophytina,Embryophyta,Tracheophyta,Euphyllophyta,Spermatophyta,Magnoliopsida,Mesangiospermae,eudicotyledons,Gunneridae,Pentapetalae,rosids,malvids,Brassicales,Brassicaceae,Brassiceae,Brassica
A0A078JX21	Brassica napus	MEIGGPTNIQHVAHVTFDRFNGFLGLPSEFEPDVPKKAPSASATVFGVSTESMQLSYDSRGNCVPVILLLLQSRLYDQGGLQVEGIFRITGENSEEEYVREQLNKGLIPDGIDVHCLAGLIKAWFRELPRGVLDPLPAGQVMQCESDDEFVKVVRLLPQTEASLLNWAINLMADVVQFEHVNKMNSRNLALVFAPNMSKMADPLTALMYAVQVMKLLKSLTEKILGERGATSSHVDKRCSNEAEEGEKEEEEEEEEKDGVYIIEREAPEIIRVVVDEHKA	Tracheophyta	cellular organisms,Eukaryota,Viridiplantae,Streptophyta,Streptophytina,Embryophyta,Tracheophyta,Euphyllophyta,Spermatophyta,Magnoliopsida,Mesangiospermae,eudicotyledons,Gunneridae,Pentapetalae,rosids,malvids,Brassicales,Brassicaceae,Brassiceae,Brassica
A0A397YCV1	Brassica campestris	MEIGGPTNIQHVAHVTFDRFNGFLGLPSEFEPDVPKKAPSASATVFGVSTESMQLSYDSRGNCVPVILLLLQSRLYDQGGLQVEGIFRITGENSEEEYVREQLNKGLIPDGIDVHCLAGLIKAWFRELPRGVLDPLPAGQVMQCESDDEFVKVVRLLPQTEASLLNWAINLMADVVQFEHVNKMNSRNLALVFAPNMSKMADPLTALMYAVQVMKLLKSLTEKILGERGATSSHVDKRCSNEAEEGEKEEEEEEEEKDGVYIIEREAPEIIRVVVDEHKA	Tracheophyta	cellular organisms,Eukaryota,Viridiplantae,Streptophyta,Streptophytina,Embryophyta,Tracheophyta,Euphyllophyta,Spermatophyta,Magnoliopsida,Mesangiospermae,eudicotyledons,Gunneridae,Pentapetalae,rosids,malvids,Brassicales,Brassicaceae,Brassiceae,Brassica
R0IHY3	Capsella rubella	KDSVLGEEEEEIERVRKRGKTELWRFGGSTSSVSRVVLELARCFSTAEVEENDQRAMDIGGPTDVRHVAHVTFDRFNGFLGLPSEFEPDVPRKAPSASATVFGVSTESMQLSYDSRGNCVPVILLLLQSRLYDQGGLQVEGIFRITGENSEEDFVREQLNKGIIPDGIDVHCLAGLIKAWFRELPRGVLDPLPSEQVMQCESEEDFVKVVRLLPQTEASLLNWAVNLMADVVQFEHVNKMNSRNLALVFAPNMSQMADPLTALMYAVQVMKLLKSLTEKTARERETSSPGVERRGNNEVEVSKKEEDSEEEDDGVYMIKEQEAPERIRVAADEQKSGGMKSEFEGSSALDPNDNDGAVQPPICTNRIGSK	Tracheophyta	cellular organisms,Eukaryota,Viridiplantae,Streptophyta,Streptophytina,Embryophyta,Tracheophyta,Euphyllophyta,Spermatophyta,Magnoliopsida,Mesangiospermae,eudicotyledons,Gunneridae,Pentapetalae,rosids,malvids,Brassicales,Brassicaceae,Camelineae,Capsella
D7KI14	Arabidopsis lyrata subsp. lyrata	MDIGGPTNIRHVAHVTFDRFNGFLGLPSEFEPDVPTKAPSASATVFGVSTESMQLSYDSRGNCVPVILLLLQSRLYDQGGLQAEGVFRITGENSEEEFVREQLNKGIIPDGIDVHCLAGLIKAWFRELPRGVLDPLPSEQVMQCESDEDFVKVVRLLPQTEASLLNWAINLMADVVQFEHVNKMNSRNLALVFAPNMSQMADPLTALMYAVQVMKLLKSLTEKTVREREASSSVVDRRCSKEAEDGEKEEDNEEEEEEEEEEEEEEDEDEEEEEEGDGVYIIKEEEASERMKVVADEHKSGSMKSEFEGSSALDSKGDNGVVQPPICSSNRIGSK	Tracheophyta	cellular organisms,Eukaryota,Viridiplantae,Streptophyta,Streptophytina,Embryophyta,Tracheophyta,Euphyllophyta,Spermatophyta,Magnoliopsida,Mesangiospermae,eudicotyledons,Gunneridae,Pentapetalae,rosids,malvids,Brassicales,Brassicaceae,Camelineae,Arabidopsis,Arabidopsis lyrata
A0A654E942	Arabidopsis thaliana	MDIGGPTNIRHVAHVTFDRFDGFLGLPSEFEPDVPRKAPSASATVFGVSTESMQLSYDSRGNCVPVILLLLQSRLYDQGGLQAEGVFRITGENSEEEFVREQLNKGIIPDGIDVHCLAGLIKAWFRELPRGVLDPLPSEQVMQCESDEDFVKVVRLLPQTEASLLNWAINLMADVIQFEHVNKMNSRNLALVFAPNMSQMADPLTALMYAVQVMKLLKSLTEKTVREREASSSVVDRRCSKEAEDGEKEKDNEEEEEDEEEEEEEEDEDEDEEEEGDGVYIIKEEEASEIIKVVADEHKSGSIKSEFEGSSATDSKGDNGVVQPPICSSNHVGSK	Tracheophyta	cellular organisms,Eukaryota,Viridiplantae,Streptophyta,Streptophytina,Embryophyta,Tracheophyta,Euphyllophyta,Spermatophyta,Magnoliopsida,Mesangiospermae,eudicotyledons,Gunneridae,Pentapetalae,rosids,malvids,Brassicales,Brassicaceae,Camelineae,Arabidopsis
A0A178WN79	Arabidopsis thaliana	MDIGGPTNIRHVAHVTFDRFDGFLGLPSEFEPDVPRKAPSASATVFGVSTESMQLSYDSRGNCVPVILLLLQSRLYDQGGLQAEGVFRITGENSEEEFVREQLNKGIIPDGIDVHCLAGLIKAWFRELPRGVLDPLPSEQVMQCESDEDFVKVVRLLPQTEASLLNWAINLMADVIQFEHVNKMNSRNLALVFAPNMSQMADPLTALMYAVQVMKLLKSLTEKTVREREASSSVVDRRCSKEAEDGEKEKDNEEEEEDEEEEEEEEDEDEDEEEEGDGVYIIKEEEASEIIKVVADEHKSGSIKSEFEGSSATDSKGDNGVVQPPICSSNP	Tracheophyta	cellular organisms,Eukaryota,Viridiplantae,Streptophyta,Streptophytina,Embryophyta,Tracheophyta,Euphyllophyta,Spermatophyta,Magnoliopsida,Mesangiospermae,eudicotyledons,Gunneridae,Pentapetalae,rosids,malvids,Brassicales,Brassicaceae,Camelineae,Arabidopsis
A0A7N1A5Z0	Kalanchoe fedtschenkoi	MADVLIRSSNDPRDGSSGNPTPPNAMPRNQLQMQFLASSSSAASPGVANRADDGDDEKSGSGSQLSVLAVLVTIFRKSVVACRAEREKLASADIGWPTDVRHVAHVTFDRFNGFLGLPVELEPEVPRKPPSASTSVFGVSTNSMQLSYDSRGNSVPTILLLMQRRLYSLGGLQSEGIFRINAENTKEEFVRGHLNAGVVPDGVDVHCLAGLIKAWFRELPAGILDSLKPDQVMQCQSEEECAQLVKLLPQTEAHLLDWAVNLMADVVQMENLNKMNSRNIAMVFAPNMTQMADPLTALMYAVHMMNFLKSLVTRTLREREESTALSASGTHAGSQGENEHQSSPMHCEDTERLCVDEEATKEIFYDTERSEDTPKEEARRHVYSNEKLCLDHYTPYDSL…	Tracheophyta	cellular organisms,Eukaryota,Viridiplantae,Streptophyta,Streptophytina,Embryophyta,Tracheophyta,Euphyllophyta,Spermatophyta,Magnoliopsida,Mesangiospermae,eudicotyledons,Gunneridae,Pentapetalae,Saxifragales,Crassulaceae,Kalanchoe
A0A2I0AV16	Apostasia shenzhenica	MEMAGVVVVSRGCRGEEGGLRKRSKGEEEIRERQLSVLALLLGAIRRSVVACRAEERPREEEASPAPALAHMEIGWPTDVEHVAHVTFDRFHGFLGLPVEFEVEIPCRVPSASARVFGVSAESMQCCFDSKGNSVPIILLLMQDRLYSQGGLKAEGIFRINPENSKEEEVREQLNQGIVPEDIEVHCLAGLIKAWFRELPEGVLDGLSPEQVLQCNSEDQCLELVQLLRPTQAALLNWAVELMADVVEEEELNKMNARNIAMVFAPNMTQMSDPLTALMHAVQVMNLLKALIVKALREREEAAMAEGLFPSFSYSPSSMGCTDEEMSSDDARGIITSEDEYESDSASRIDDYDENADNGSEKVCLDDLDDTSDLTTQETDCQQSSSVDGEVSCRDIILI…	Tracheophyta	cellular organisms,Eukaryota,Viridiplantae,Streptophyta,Streptophytina,Embryophyta,Tracheophyta,Euphyllophyta,Spermatophyta,Magnoliopsida,Mesangiospermae,Liliopsida,Petrosaviidae,Asparagales,Orchidaceae,Apostasioideae,Apostasia
A0A2I0WB67	Dendrobium catenatum	MAGVVLILRGCRDEESVKKRAKGDEERERERERQLSLLAFLVAAIRRSVVACRAAEQRGVEAAPGMALGHMEIGWPTDVQHVSHVTFDRFHGFVGLPVEFEVEIPCRVPSASASVFGVSAESMQCCFDSKGNSVPIILLLMQERLYSQGGLKAEGIFRINPENSKEEELREQLNKGIVPEDIEVHCLAGLIKAWFRELPEGVLDGLSPEQVLQCNTEERCVELVQLLHPTQAALLNWAVELMADVVEEEGLNKMNARNIAMVFAPNMTQMSDPLTALMHAVQVMNLLKTLILKKLREREDAAMGAISPSFSSQSSDGYHDEEVHSHAREITSDDEYNSGSCSPDDDDDDDDDDDDDDDNDDDDEKEIEAEGSENYTGDSTSNLTQLSFQNFNPEVSSCR…	Tracheophyta	cellular organisms,Eukaryota,Viridiplantae,Streptophyta,Streptophytina,Embryophyta,Tracheophyta,Euphyllophyta,Spermatophyta,Magnoliopsida,Mesangiospermae,Liliopsida,Petrosaviidae,Asparagales,Orchidaceae,Epidendroideae,Malaxideae,Dendrobiinae,Dendrobium
A0A835V2E2	Vanilla planifolia	MTGGVVVLRGCKGEDRGKKRDKREEETARQLSVLALLLAAIRRSVVACRAVERRGVVSPAMTLAHMEIGWPTNVRHVSHVTFDRFQGFLGLPVEFEVEIPCRVPSASVSIFGVSAESMQCCYDSKGNSVPIILLLMQERLYSQGGLKAEGIFRINPEDSKEEELRDQLNKGTVPDDIEVHCLAGLIKAWFRELPQGVLDGLSPEQVLQCNTEEQCMELVRLLHPTQAALLNWAIELMADVVEEEESNKMNARNIAMVFAPNMTQMSDPLTALMHAVQVMNLLKALILRVLREREDAATQGSFSSPSSSGYHGDEMDTDGDDEEDESPEQDAETEVDGNGSSKHGSLKKIEDEMGTELKNLKIFEIKREILSGIELSLERLWRSCKSLKDNWDD	Tracheophyta	cellular organisms,Eukaryota,Viridiplantae,Streptophyta,Streptophytina,Embryophyta,Tracheophyta,Euphyllophyta,Spermatophyta,Magnoliopsida,Mesangiospermae,Liliopsida,Petrosaviidae,Asparagales,Orchidaceae,Vanilloideae,Vanilleae,Vanilla
A0A835UYC5	Vanilla planifolia	MTGGVVVLRGCKGEDRGKKRDKGEEETARQLSVLALLLAAIRRSVVACRAVERRGVVSPAMTLAHMEIGWPTNVRHVSHVTFDRFQGFLGLPVEFEVEIPCRVPSASVSIFGVSAESMQCCYDSKGNSVPIILLLMQERLYSQGGLKAEGIFRINPEDSKEEELRDQLNKGTVPDDIEVHCLAGLIKAWFRELPQGVLDGLSPEQVLQCNTEEQCMELVRLLHPTQAALLNWAIELMADVVEEEESNKMNARNIAMVFAPNMTQMSDPLTALMHAVQVMNLLKALILRVLREREDAATQGSFSSPSSSGYHGDEMDTDGDDEEDEYPEQDAETEVDGNGSSKHDSLKKIEDKMGTELKNLKIFEIKREILSEKKTNNEKVDVEN	Tracheophyta	cellular organisms,Eukaryota,Viridiplantae,Streptophyta,Streptophytina,Embryophyta,Tracheophyta,Euphyllophyta,Spermatophyta,Magnoliopsida,Mesangiospermae,Liliopsida,Petrosaviidae,Asparagales,Orchidaceae,Vanilloideae,Vanilleae,Vanilla
A0A5P1FLI9	Asparagus officinalis	MLALLAAGSPAEAAATSARPRPPRQRRYKTGSSRIIDRCSCDAIMGGGAGGAVVSCRVERAGEGIDDVMEIPPAMEIGWPTDVKHVAHVTFDRFNGFLGLPVEFEVEIPGRVPSASASVFGVSAESMQCCYDSKGNSVPTILLLMQERLYTQGGLKAEGIFRINPENSQEEHVREQLNRGIVPDDIDVHCLAGLIKAWFRELPEGVLDGLSPEQVLQCNTEEEFVELVKLLPPTPTALLNWAVNLMADVVEEEELNKMNARNIAMVFAPNMTQMSDPLTALMHAVQVMNLLKALILKTLREREEENLEGEYSTFSSSPSSEQQCEYDLDSEQAMELSSEPKEVTSDDCKVKYYINTQYDEDDTMNDIEDCFLKRLEWRGCVEDLIRDSISLDLQPESKS…	Tracheophyta	cellular organisms,Eukaryota,Viridiplantae,Streptophyta,Streptophytina,Embryophyta,Tracheophyta,Euphyllophyta,Spermatophyta,Magnoliopsida,Mesangiospermae,Liliopsida,Petrosaviidae,Asparagales,Asparagaceae,Asparagoideae,Asparagus
A0A3S4PQT0	Cinnamomum micranthum f. kanehirae	MTGVVMITKGCRGEGGGKRRKRNDDQNQLSIVALMVAALRRSMISCRVDRRDEVASAVRNMEIGWPTNVCHVAHVTFDRFNGFLGLPVELELEIPTRVPSASASVFGVSAESMQCSYDSKGNSVPTILLLMQERLYTQGGLKAEGIFRINPENSQEEHVRDQLNKGIVPEDIDVHCLAGLIKAWFRELPAGVLDGLSPEQVLQCNTEEDSVELVKLLLPTQAALLNWAIDLMADVVEEEEANKMNARNIAMVFAPNMTQMADPLTALMHAVQVMNLLKTLILKTLREREETATGGNSPVSSTSSDQQADEDHFDSQHEVDMSCDSREHTSDEDDAEYSHNSGDESYSLNEIEECFLKQLEEKEEDTNDDQKKSDGNLEVQNISPRSCISDQEKPVSSSD…	Tracheophyta	cellular organisms,Eukaryota,Viridiplantae,Streptophyta,Streptophytina,Embryophyta,Tracheophyta,Euphyllophyta,Spermatophyta,Magnoliopsida,Mesangiospermae,Magnoliidae,Laurales,Lauraceae,Cinnamomum,Cinnamomum micranthum
A0A0K9PZI3	Zostera marina	MAKVVALSNGCRGGGRQESGCGHGRSSGRDQVSVIELVMAALRKSIVACRVYGGEEDVISNAVHQKMEIGYPTDVKHVTHVTFDRFNGFLGLPVELEVEIPTPVPSASASVFGVSPESMQCGYDSRGNSVPSILLLMQDRLYDQNGLMAEGIFRINPENSREEYVMEQLNNGIVPDDIDVHCLAGLIKAWFRELPIGILDGISPEEVVKCNDDDDDFLKLIKVLEPTQAALLNWAVELMADVVQEEQFNKMNARNIAMVFAPNMTQMSDPLTALMHAVQVMNLLKSLILKKLHERSQFLEEEDGCSDDEVDDEDDGCSYDDEDDICSKGSCYNDVNSPSSSENSECNDNKCNGSDGDDDYSSNSDIDDDIPMRGENLKFYLVEWKDDDDDEEEMKN	Tracheophyta	cellular organisms,Eukaryota,Viridiplantae,Streptophyta,Streptophytina,Embryophyta,Tracheophyta,Euphyllophyta,Spermatophyta,Magnoliopsida,Mesangiospermae,Liliopsida,Alismatales,Zosteraceae,Zostera
A0A843XLR7	Colocasia esculenta	MAGVMMVSSGCRGGESGGRRGRGEEEEDDEEQDNQLSLIALLLAALRRSVVACRVDRRKDVISAAVQKMEIGWPTDVRHVTHVTFDRFNGFLGLPVEFEVEIPCRVPSASASVFGVSPESMQCCYDSKGNSVPTILLLMQERLYAQDGLKAEGIFRINPENSQEEHVRDQLNKGIVPDDIEVHCLAGLIKAWFRELPEGVLDCLSPEQVLECNTEEECAELVKLLLPTQAALLNWAVDLMADVVEEEDVNKMNARNIAMVFAPNMTQMSDPLTALMHAVQVMNFLKTLILKTLREREEASTEGYSPFSRSPWSDEHSEDDMDSRRGVDMSGELGQRADYDHAEYSQDDVDDNHVSYCHSMVDEAESMEEIEECFLRHLELNEENGEVVEESIRGDDDAL…	Tracheophyta	cellular organisms,Eukaryota,Viridiplantae,Streptophyta,Streptophytina,Embryophyta,Tracheophyta,Euphyllophyta,Spermatophyta,Magnoliopsida,Mesangiospermae,Liliopsida,Alismatales,Araceae,Aroideae,Colocasieae,Colocasia
A0A7I8JZ48	Spirodela intermedia	MAGVVMVSTGCRGGEGGGGGGGSGRRGRVEEQQQQENQFSLVELLMAAIRRSVVACRVERHEDVSSAVDQMEIGWPTDVRHVTHVTFDRFNGFLGLPVEFELEVPCRAPSASASVFGVSPESMQCCYDSKGNSVPTILLLMQERLYAQDGLKAEGIFRINPENSQEELVRDQLNKGIVPDDIDVHCLAGLIKAWLRELPEGVLDGLSPEQVLQCNTEEECVELVKLLAPTQAGLLNWAVELMADVVEEEDLNKMNARNIAMVFAPNMTQMSDPLTALMHAVQVMNLLKTLILRTLREREEAEMEGYSSFSRSPSSDEEGGDDLDSEEGADMTSELGRTPENDRAHNGGYFEENEEASREFRRDDDSSPDDGDQAGDDAHSLGDNAISREEVEQRFLRLL…	Tracheophyta	cellular organisms,Eukaryota,Viridiplantae,Streptophyta,Streptophytina,Embryophyta,Tracheophyta,Euphyllophyta,Spermatophyta,Magnoliopsida,Mesangiospermae,Liliopsida,Alismatales,Araceae,Lemnoideae,Spirodela
A0A7I8I9R9	Spirodela intermedia	MAAIRRSVVACRVERHEDVSSAVDQMEIGWPTDVRHVTHVTFDRFNGFLGLPVDASVFGVSPESMQCCYDSKGNSVPTILLLMQERLYAQDGLKAEGIFRINPENSQEELVRDQLNKGIVPDDIDVHCLAGLIKAWLRELPEGVLDGLSPEQVLQCNTEEECVELVKLLAPTQAGLLNWAVELMADVVEEEDQNKMNARNIAMVFAPNMTQMSDPLTALMHAVQVMNLLKTLILRTLREREEAEMEGYSSFSRSPSSDEEGGDDLDSEEGADMTSELGRTPENDRAHNGGYFEENEEASREFRRDDNSSPDDGDQAGTMLTVSETTPSPERRSSSDS	Tracheophyta	cellular organisms,Eukaryota,Viridiplantae,Streptophyta,Streptophytina,Embryophyta,Tracheophyta,Euphyllophyta,Spermatophyta,Magnoliopsida,Mesangiospermae,Liliopsida,Alismatales,Araceae,Lemnoideae,Spirodela
A0A6I9QS39	Elaeis guineensis var. tenera	MTGVVVVSSGCRGEGGGGKRAKGEEERQNQISLLALLLAAIRRSMVACRMERQTEDVIPALEQMEIGWPTDVRHVAHVTFDRFNGFLGLPVEFEVEIPCRVPSASASVFGVSSESMQCSYDSRGNSVPTILLLMQERLYQQGGLKAEGIFRINPENGQEEHVREQLNKGIVPDDIDVHCLAGLIKAWFRELPEGVLDGLSPEQVLQCNTEEECEELVKLLLPTQAALLTWAVDLMADVVEEEESNKMNARNIAMVFAPNMTQMSDPLTALMHAVQVMNFLKTLILKTLREREEAATEGGYSPFSSSRSLDQQDDDDDDDLDSQPDMEMSGELKELTSDDDHDRCSQHEVEASGESGRHISVDCHVLHSSSISEDDEDSLTDIEESFLRQLEWKEENGFL…	Tracheophyta	cellular organisms,Eukaryota,Viridiplantae,Streptophyta,Streptophytina,Embryophyta,Tracheophyta,Euphyllophyta,Spermatophyta,Magnoliopsida,Mesangiospermae,Liliopsida,Petrosaviidae,commelinids,Arecales,Arecaceae,Arecoideae,Cocoseae,Elaeidinae,Elaeis
A0A6V7NEI9	Ananas comosus var. bracteatus	MEIGWPTDVRHVAHVTFDRFHGFLGLPVEFELEIPCRVPSASASVFGVSAKSMQCDYDSKGNSVPTILLLMQERLYAQDGLKAEGIFRINAENGQEEHVREQLNKGTVPEDIDVHCLAGLIKAWFRELPEGVLDGLSPEQVLQCNTEEECVELMRLLLPTQAALLNWAVELMADVVEEEEANKMNARNIAMVFSPNMTQMSDPLTALMHAVQVMNLLKTLILKTLREREETAMGEEDYSPYSVSPSYDRQNDDDDDDVDNDDESDDDDYNSEHYMEKSGELREPYSDHEVGVTGESEKRVSRDYLAHYSSHVSEDEDGSLRDIEECFLRQLEWKGEEKEVDNVNQGSTCCGQTTQSSCSEYTVSASLSLSEGNKGSVSSTSCEVDSETSATEDTRADVE…	Tracheophyta	cellular organisms,Eukaryota,Viridiplantae,Streptophyta,Streptophytina,Embryophyta,Tracheophyta,Euphyllophyta,Spermatophyta,Magnoliopsida,Mesangiospermae,Liliopsida,Petrosaviidae,commelinids,Poales,Bromeliaceae,Bromelioideae,Ananas,Ananas comosus
A0A6P5FZ17	Ananas comosus	MTGVVLVSSGCRGGEGNGGGRRGKREEEEEEEEEERESQISLLALLLAAIRRSMASSCRLDRATAAGXMEIGWPTDVRHVAHVTFDRFHGFLGLPVEFELEIPCRVPSASASVFGVSAESMQCDYDSKGNSVPTILLLMQERLYAQDGLKAEGIFRINAENGQEEHVREQLNKGTVPEDIDVHCLAGLIKAWFRELPEGVLDGLSPEQVLQCNTEEECVELVRLLLPTQAALLNWAVELMADVVEEEEANKMNARNIAMVFSPNMTQMSDPLTALMHAVQVMNLLKTLILKTLREREETAMGEEDYSPYSVSPSYDRQNDDDDDDVDDDDESDDDDYNSEHYMEKSGELREPNSDHEVGVTGESERRVSRDYLAHYSGHVSEDEDGSLRDIEECFLRQL…	Tracheophyta	cellular organisms,Eukaryota,Viridiplantae,Streptophyta,Streptophytina,Embryophyta,Tracheophyta,Euphyllophyta,Spermatophyta,Magnoliopsida,Mesangiospermae,Liliopsida,Petrosaviidae,commelinids,Poales,Bromeliaceae,Bromelioideae,Ananas
A0A6V7NFC9	Ananas comosus var. bracteatus	MTGVVLVSSGCRGGEGNGGGRRGKREEEEEEEERESQISLLALLLAAIRRSMASSCRLDRATAADNAAVFKGLRRRGMEIGWPTDVRHVAHVTFDRFHGFLGLPVEFELEIPCRVPSASTSVFGVSAESMQCDYDSKGNSVPTILLLMQERLYAQDGLKAEGIFRINAENGQEEHVREQLNKGTVPEDIDVHCLAGLIKAWFRELPEGVLDGLSPEQVLQCNTEEECVELVRLLLPTQAALLNWAVELMADVVEEEEANKMNARNIAMVFSPNMTQMSDPLTALMHAVQVMNLLKTLILKTLREREETAMGEEDYSPYSVSPSYDRQNDDDDDDVDDDDESDDDDYNSEHDMEKSGELREPNSDHEVGVTGESERRVSRDYLAHYSGHVSEDEDGSLRD…	Tracheophyta	cellular organisms,Eukaryota,Viridiplantae,Streptophyta,Streptophytina,Embryophyta,Tracheophyta,Euphyllophyta,Spermatophyta,Magnoliopsida,Mesangiospermae,Liliopsida,Petrosaviidae,commelinids,Poales,Bromeliaceae,Bromelioideae,Ananas,Ananas comosus
A0A199VE60	Ananas comosus	MTGVVLVSSGCRGGGEGNGGGRRGKREQEEEEEEEERESQISLLALLLAAIRRSMASSCRLDRATAAAAAADNAAVFKGLQRRGMEIGWPTDVRHVAHVTFDRFHGFLGLPVEFELEIPCRVPSASLTKESRVPLCCSASVFGVSAESMQCDYDSKGNSVPTILLLMQERLYAQDGLKAEGIFRINAENGQEEHVREQLNKGTVPEDIDVHCLAGLIKAWFRELPEGVLDGLSPEQVLQCNTEEECVELVRLLLPTQAALLNWAVELMADVVEEEEANKMNARNIAMVFSPNMTQMSDPLTALMHAVQVMNLLKTLILKTLREREETAMGEEDYSPYSVSPSYDRQNDDDDDDVDDDDESDDDDYNSEHYMEKSGELREPNSDHEVGVTGESERRVSRD…	Tracheophyta	cellular organisms,Eukaryota,Viridiplantae,Streptophyta,Streptophytina,Embryophyta,Tracheophyta,Euphyllophyta,Spermatophyta,Magnoliopsida,Mesangiospermae,Liliopsida,Petrosaviidae,commelinids,Poales,Bromeliaceae,Bromelioideae,Ananas
A0A453K1S9	Aegilops tauschii subsp. strangulata	RERQQLSVLALLLAAVRRSVVACRVERGPDRVASGGGGCRWGEDDEDAAAPELAEMEIGWPTDVRHVAHVTFDRFHGFLGLPVEFEVEMPPRVPSASASVFGVSAESMQCTYDGKGNSVPTILLLMQERLYAQGGLKAEGIFRINPENDQEEHVRDQLNKGVVPEDIDVHCLASLIKAWFRELPEGVLDSLSPEQVLQCNSEEEFLELVTLLRPTPAALLNWAVELMADVVEEEELNKMNARNIAMVFAPNMTQVISTLVFLQGSTCLYLPNLRKRKHQLASCHYCS	Tracheophyta	cellular organisms,Eukaryota,Viridiplantae,Streptophyta,Streptophytina,Embryophyta,Tracheophyta,Euphyllophyta,Spermatophyta,Magnoliopsida,Mesangiospermae,Liliopsida,Petrosaviidae,commelinids,Poales,Poaceae,BOP clade,Pooideae,Triticodae,Triticeae,Triticinae,Aegilops,Aegilops tauschii
A0A4S8I862	Musa balbisiana	MTGVVLVSSASGCRGRRGEEEEGKRAKEKEEERRKQQQISVLALLLAAIRRSMASSCRMERDADDEVIPALQHMEIGWPTDVRHVAHVTFDRFNGFLGLPVEFELEVPGRVPSASASVFGVSAESMQCGYDSKGNSVPTILLLMQERLYSQGGLKAEGIFRINPENSQEEHVREQLNKGTVPEGIDVHCLASLIKAWFRELPEGVLDSLSPEQVLQCITEEESVQLVNLLPPTQAALLNWAVELMADVVEEEELNKMNARNIAMVFAPNMTQMSDPLTALMHAVQVMNLLKTLILKTLREREEAAMSGYSDFSCSPSSHNQGDDDYNSQKDVDMTEDESSEITSDNEPEAYSQLVVEPSLCDSTRCISGSRTCSQRFSGHFTEDEDDSLTDIEVCFLRQ…	Tracheophyta	cellular organisms,Eukaryota,Viridiplantae,Streptophyta,Streptophytina,Embryophyta,Tracheophyta,Euphyllophyta,Spermatophyta,Magnoliopsida,Mesangiospermae,Liliopsida,Petrosaviidae,commelinids,Zingiberales,Musaceae,Musa
A0A804HZ59	Musa acuminata subsp. malaccensis	MTGVVLVSSAGGCRGRRGEEEEGKRAKEKEEERRKQQQISVLALLLAAIRRSMVSSCRMERDADDEVIPALQHMEIGWPTDVRHVAHVTFDRFNGFLGLPVEFELEVPGRVPSASASVFGVSAESMQCGYDSKGNSVPTILLLMQERLYSQGGLKAEGIFRINPENSQEEHVREQLNKGTVPEDIDVHCLASLIKAWFRELPEGVLDSLSPEQVLQCITEEESVQLVKLLPPTPASLLNWAVELMADVVEEEELNKMNARNIAMVFAPNMTQMSDPLTALMHAVQVMNLLKTLILKTLREREEAAMSGYSDFSCSPTSHNRGDDDYNSQKDVDMSEDESSEITSDNEPEAYSQLVVEPSLSDSTRCISGSRTCSQRFSDHFTEDEDDSLTDIEVCFLRQ…	Tracheophyta	cellular organisms,Eukaryota,Viridiplantae,Streptophyta,Streptophytina,Embryophyta,Tracheophyta,Euphyllophyta,Spermatophyta,Magnoliopsida,Mesangiospermae,Liliopsida,Petrosaviidae,commelinids,Zingiberales,Musaceae,Musa,Musa acuminata
A0A453K1S4	Aegilops tauschii subsp. strangulata	MEIGWPTDVRHVAHVTFDRFHGFLGLPVEFEVEMPPRVPSASASVFGVSAESMQCTYDGKGNSVPTILLLMQERLYAQGGLKAEGIFRINPENDQEEHVRDQLNKGVVPEDIDVHCLASLIKAWFRELPEGVLDSLSPEQVLQCNSEEEFLELVTLLRPTPAALLNWAVELMADVVEEEELNKMNARNIAMVFAPNMTQMSDPLTALMHAVQVMNFLKTLILRTLRERDDVAPGDYTPYSSPASSGRHSDAEYYGS	Tracheophyta	cellular organisms,Eukaryota,Viridiplantae,Streptophyta,Streptophytina,Embryophyta,Tracheophyta,Euphyllophyta,Spermatophyta,Magnoliopsida,Mesangiospermae,Liliopsida,Petrosaviidae,commelinids,Poales,Poaceae,BOP clade,Pooideae,Triticodae,Triticeae,Triticinae,Aegilops,Aegilops tauschii
A0A3B6MMR6	Triticum aestivum	MEIGWPTDVRHVAHVTFDRFHGFLGLPVEFEVEMPPRVPSASASVFGVSAESMQCTYDGKGNSVPTILLLMQERLYAQGGLKAEGIFRINPENDQEEHVRDQLNKGVVPEDIDVHCLASLIKAWFRELPEGVLDSLSPEQVLQCNSEEEFLELVTLLRPTPAALLNWAVELMADVVEEEELNKMNARNIAMVFAPNMTQMSDPLTALMHAVQVMNFLKTLILRTLRERDDVAPGDYTPYSSPASSGRHSDAEYYGSEREMMDRSCELSDMHSQISKSGGQVDYLVRYNTCFDSEQEADHPLTEAEEVFLDRLESQLEDDRPEGSTSKQHEVSSEIVEMEDDQPELKSETKALEDIQEEEGAELLK	Tracheophyta	cellular organisms,Eukaryota,Viridiplantae,Streptophyta,Streptophytina,Embryophyta,Tracheophyta,Euphyllophyta,Spermatophyta,Magnoliopsida,Mesangiospermae,Liliopsida,Petrosaviidae,commelinids,Poales,Poaceae,BOP clade,Pooideae,Triticodae,Triticeae,Triticinae,Triticum
M8BEU5	Aegilops tauschii	MEIGWPTDVRHVAHVTFDRFHGFLGLPVEFEVEMPPRVPSASASVFGVSAESMQCTYDGKGNSVPTILLLMQERLYAQGGLKAEGIFRINPENDQEEHVRDQLNKGVVPEDIDVHCLASLIKAWFRELPEGVLDSLSPEQVLQCNSEEEFLELVTLLRPTPAALLNWAVELMADVVEEEELNKMNARNIAMVFAPNMTQMSDPLTALMHAVQVMNFLKTLILRTLRERDDVAPGDYTPYSSPASSGRHSDAEYYGSEREMMDRSCELSDMHSQISKSGGQVDYLVRYNTCFDSEQEADHPLTEAEEVFLDRLESQLEDDRPEGSTSKQHEVSSEIVEMEDDQPELKSETKALEDIQEEEEGAELLK	Tracheophyta	cellular organisms,Eukaryota,Viridiplantae,Streptophyta,Streptophytina,Embryophyta,Tracheophyta,Euphyllophyta,Spermatophyta,Magnoliopsida,Mesangiospermae,Liliopsida,Petrosaviidae,commelinids,Poales,Poaceae,BOP clade,Pooideae,Triticodae,Triticeae,Triticinae,Aegilops
A0A453K1L0	Aegilops tauschii subsp. strangulata	WWSPRGARAEAWGRRGAAVAGRRRRSGRGSSCRCWRCCSRPCGGRSWRAGWSGGRTASPAAVAAMEIGWPTDVRHVAHVTFDRFHGFLGLPVEFEVEMPPRVPSASASVFGVSAESMQCTYDGKGNSVPTILLLMQERLYAQGGLKAEGIFRINPENDQEEHVRDQLNKGVVPEDIDVHCLASLIKAWFRELPEGVLDSLSPEQVLQCNSEEEFLELVTLLRPTPAALLNWAVELMADVVEEEELNKMNARNIAMVFAPNMTQMSDPLTALMHAVQVMNFLKTLILRTLRERDDVAPGDYTPYSSPASSGRHSDAEYYGS	Tracheophyta	cellular organisms,Eukaryota,Viridiplantae,Streptophyta,Streptophytina,Embryophyta,Tracheophyta,Euphyllophyta,Spermatophyta,Magnoliopsida,Mesangiospermae,Liliopsida,Petrosaviidae,commelinids,Poales,Poaceae,BOP clade,Pooideae,Triticodae,Triticeae,Triticinae,Aegilops,Aegilops tauschii
A0A453K1J8	Aegilops tauschii subsp. strangulata	RGWWWSPRGARAEAWGRRGAAVAGRRRRSGRGSSCRCWRCCSRPCGGRSWRAGWSGGRTASPAALAEMEIGWPTDVRHVAHVTFDRFHGFLGLPVEFEVEMPPRVPSASASVFGVSAESMQCTYDGKGNSVPTILLLMQERLYAQGGLKAEGIFRINPENDQEEHVRDQLNKGVVPEDIDVHCLASLIKAWFRELPEGVLDSLSPEQVLQCNSEEEFLELVTLLRPTPAALLNWAVELMADVVEEEELNKMNARNIAMVFAPNMTQMSDPLTALMHAVQVMNFLKTLILRTLRERDDVAPGDYTPYSSPASSGRHSDAEYYGS	Tracheophyta	cellular organisms,Eukaryota,Viridiplantae,Streptophyta,Streptophytina,Embryophyta,Tracheophyta,Euphyllophyta,Spermatophyta,Magnoliopsida,Mesangiospermae,Liliopsida,Petrosaviidae,commelinids,Poales,Poaceae,BOP clade,Pooideae,Triticodae,Triticeae,Triticinae,Aegilops,Aegilops tauschii
J3NDV9	Oryza brachyantha	MEIGWPTDVRHVAHVTFDRFHGFLGLPVEFAVEIPCRVPSASASVFGVSAESMQCSYDGKGNSVPTILLLMQERLYAQGGLKAEGIFRINPENDQEEHVRDQLNKGVVPEDIDVHCLASLIKAWFRELPEGVLDSLSPEQVLQYNSEEEFLELVTLLRPTQAALLNWAVELMADVVEEEELNKMNARNIAMVFAPNMTQMSDPLTALMHAVQVMNFLKTLILRTLRERDDAASGDYTPYSSPASSSQHNDAEYYGSERDMDRSCEMSDMHSEISRSGRQVDFLVRYNTCFDGEQEGVDPLSDVEEVFLKQLESDLGVDKREEGAKEQDEVTSEVMAVKSAEAELNVVEAGDRQKEDGAEPLQ	Tracheophyta	cellular organisms,Eukaryota,Viridiplantae,Streptophyta,Streptophytina,Embryophyta,Tracheophyta,Euphyllophyta,Spermatophyta,Magnoliopsida,Mesangiospermae,Liliopsida,Petrosaviidae,commelinids,Poales,Poaceae,BOP clade,Oryzoideae,Oryzeae,Oryzinae,Oryza
A0A453K1T5	Aegilops tauschii subsp. strangulata	KGGSVGKKRGGGGGEEAEERERQQLSVLALLLAAVRRSVVACRVERGPDRVASGGMEIGWPTDVRHVAHVTFDRFHGFLGLPVEFEVEMPPRVPSASASVFGVSAESMQCTYDGKGNSVPTILLLMQERLYAQGGLKAEGIFRINPENDQEEHVRDQLNKGVVPEDIDVHCLASLIKAWFRELPEGVLDSLSPEQVLQCNSEEEFLELVTLLRPTPAALLNWAVELMADVVEEEELNKMNARNIAMVFAPNMTQMSDPLTALMHAVQVMNFLKTLILRTLRERDDVAPGDYTPYSSPASSGRHSDAEYYGS	Tracheophyta	cellular organisms,Eukaryota,Viridiplantae,Streptophyta,Streptophytina,Embryophyta,Tracheophyta,Euphyllophyta,Spermatophyta,Magnoliopsida,Mesangiospermae,Liliopsida,Petrosaviidae,commelinids,Poales,Poaceae,BOP clade,Pooideae,Triticodae,Triticeae,Triticinae,Aegilops,Aegilops tauschii
I1IHX8	Brachypodium distachyon	MTGVVVVSTGCKGGRVGKKRSGGGEEEAEEQERQQLSVLALLLAAVRRSVVACRVEREPDRVTGGGGWGEHDEDAAGLGEMEIGWPTDVRHVAHVTFDRFHGFLGLPVEFEVEMPPRVPSASASVFGVSAESMQCTYDGKGNSVPTILLHMQERLYAQGGLKAEGIFRINPENDQEELVRDQLNKGIVPEDIDVHCLASLIKAWFRELPEGVLDSLSPEQVLQCNSEEEFLELVTLLRPTPAALLNWAVELMSDVVEEEELNKMNARNIAMVFAPNMTQMSDPLTALMHAVQVMNFLKTLILRTLREREDAATGDYTPYSSPASSGRHSDADYYGSEREMMDRSCELSDMHSQISKSGGQADYLVRYNTCFDSEQEADHDITEAEEGFLNMLESQLEDD…	Tracheophyta	cellular organisms,Eukaryota,Viridiplantae,Streptophyta,Streptophytina,Embryophyta,Tracheophyta,Euphyllophyta,Spermatophyta,Magnoliopsida,Mesangiospermae,Liliopsida,Petrosaviidae,commelinids,Poales,Poaceae,BOP clade,Pooideae,Stipodae,Brachypodieae,Brachypodium
A0A3B6LI20	Triticum aestivum	MTGVVVVSTGCKGGSVGKKRGGGEEAEERERQQLSVLALLLAAVRRSVVACRVERGPDRVAGGGGGCRWGENDEDAAAPELAEMEIGWPTDVRHVAHVTFDRFHGFLGLPVEFEVEMPPRVPSASASVFGVSAESMQCTYDGKGNSVPTILLLMQERLYAQGGLKAEGIFRINPENDQEEHVRDQLNKGVVPEDIDVHCLASLIKAWFRELPEGVLDSLSPEQVLQCNSEEEFLELVTLLRPTPAALLNWAVELMADVVEEELNKMNARNIAMVFAPNMTQMSDPLTALMHAVQVMNFLKTLILRTLRERDDVAPGDYTPYSSPASSGRHSDAEYYGSEREMMDRSCELSDMHSQISKSGGQVDYLVRYNTCFDSEQEGDHPLTEAEEVFLDRLESQLE…	Tracheophyta	cellular organisms,Eukaryota,Viridiplantae,Streptophyta,Streptophytina,Embryophyta,Tracheophyta,Euphyllophyta,Spermatophyta,Magnoliopsida,Mesangiospermae,Liliopsida,Petrosaviidae,commelinids,Poales,Poaceae,BOP clade,Pooideae,Triticodae,Triticeae,Triticinae,Triticum
A0A3B6KEC3	Triticum aestivum	MTGVVVVSTGCKGGSVGKKRGGGGGEEAEERERQQLSVLALLLAAVRRSVVACRVERGPDRVAGGGGGCRWGEDDEDAAAPELAEMEIGWPTDVRHVAHVTFDRFHGFLGLPVEFEVEMPPRVPSASASVFGVSAESMQCTYDGKGNSVPTILLLMQERLYGQGGLKAEGIFRINPENDQEEHVRDQLNKGVVPEDIDVHCLASLIKAWFRELPEGVLDSLSPEQVLQCNSEEEFLELVTLLRPTPAALLNWAVELMADVVEEEELNKMNARNIAMVFAPNMTQMSDPLTALMHAVQVMNFLKTLILRTLRERDDVAPGDYTPYSSPASSGRHSDAEYYGSEREMMDRSCELSDMHSQISKSGGQVDYLVRYNTCFDSEQEGDHPLTEAEEVFLDRLES…	Tracheophyta	cellular organisms,Eukaryota,Viridiplantae,Streptophyta,Streptophytina,Embryophyta,Tracheophyta,Euphyllophyta,Spermatophyta,Magnoliopsida,Mesangiospermae,Liliopsida,Petrosaviidae,commelinids,Poales,Poaceae,BOP clade,Pooideae,Triticodae,Triticeae,Triticinae,Triticum
A0A453K1G5	Aegilops tauschii subsp. strangulata	MTGVVVVSTGCKGGSVGKKRGGGGGEEAEERERQQLSVLALLLAAVRRSVVACRVERGPDRVASGGGGCRWGEDDEDAAAPELAEMEIGWPTDVRHVAHVTFDRFHGFLGLPVEFEVEMPPRVPSASASVFGVSAESMQCTYDGKGNSVPTILLLMQERLYAQGGLKAEGIFRINPENDQEEHVRDQLNKGVVPEDIDVHCLASLIKAWFRELPEGVLDSLSPEQVLQCNSEEEFLELVTLLRPTPAALLNWAVELMADVVEEEELNKMNARNIAMVFAPNMTQMSDPLTALMHAVQVMNFLKTLILRTLRERDDVAPGDYTPYSSPASSGRHSDAEYYGSEREMMDRSCELSDMHSQISKSGGQVDYLVRYNTCFDSEQEADHPLTEAEEVFLDRLES…	Tracheophyta	cellular organisms,Eukaryota,Viridiplantae,Streptophyta,Streptophytina,Embryophyta,Tracheophyta,Euphyllophyta,Spermatophyta,Magnoliopsida,Mesangiospermae,Liliopsida,Petrosaviidae,commelinids,Poales,Poaceae,BOP clade,Pooideae,Triticodae,Triticeae,Triticinae,Aegilops,Aegilops tauschii
Q0IMX3	Oryza sativa subsp. japonica	MEIGWPTDVRHVAHVTFDRFHGFLGLPVEFEVEMPCRVPSASASVFGVSAESMQCTYDGKGNSVPTILLHMQERLYAQGGLKAEGIFRINPENDQEEHVRDQLNKGVVPEDIDVHCLASLIKAWFRELPEGVLDSLSPEQVLQCNSEGEFLELVTLLRPTQAALLNWAVELMADVVEEEELNKMNARNIAMVFAPNMTQMSDPLTALMHAVQVMNFLKTLILRTLRERDDAASGDYTPYSSPASSSQQNDAEYYGSERDMDRSCEMSDMHSEISRSGRQVDFLVRYNTCFDSEQEGVDPLSDVEEGFLRQLEHDLEADKREESAKKQHEISSEIMAVKDVQAELKVEAKAAGNTQKEEGAGSLQ	Tracheophyta	cellular organisms,Eukaryota,Viridiplantae,Streptophyta,Streptophytina,Embryophyta,Tracheophyta,Euphyllophyta,Spermatophyta,Magnoliopsida,Mesangiospermae,Liliopsida,Petrosaviidae,commelinids,Poales,Poaceae,BOP clade,Oryzoideae,Oryzeae,Oryzinae,Oryza,Oryza sativa
A0A6G1BLU9	Oryza meyeriana var. granulata	AAAALGEMEIGWPTDVRHVAHVTFDRFHGFLGLPVEFEVEMPCRVPSASASVFGVSAESMQCTYDGKGNSVPTILLLMQERLYAQGGLKAEGIFRINPENDQEEHVRDQLNKGVVPEDIDVHCLASLIKAWFRELPEGVLDSLSPEQVLQCNSEEEFLELVTLLRPTQAALLNWAVELMADVVEEEELNKMNARNIAMVFAPNMTQMSDPLTALMHAVQVMNFLKTLILRTLRERDDAASGDYTPYSSPASSSQHNDAEYYGSERDMDRSCEMSDMHSEISKSGRQADFLVRYNTCFDSEQEGVDPLSDVEEGFLRQLECDPEADKQEESAKKKHEISSEVMDVKDAQAELKVEAKAAGDTQKEEGVESLQ	Tracheophyta	cellular organisms,Eukaryota,Viridiplantae,Streptophyta,Streptophytina,Embryophyta,Tracheophyta,Euphyllophyta,Spermatophyta,Magnoliopsida,Mesangiospermae,Liliopsida,Petrosaviidae,commelinids,Poales,Poaceae,BOP clade,Oryzoideae,Oryzeae,Oryzinae,Oryza,Oryza meyeriana
A0A0D9XZY1	Leersia perrieri	MTGVVVVSTSGCKGGEVGKKRGGGEEERVSVLEVLMAAVRRSVVACRVEREGGGGGWGEEEGGDAAAAEEEEEMGEMEIGWPTDVRHVAHVTFDRFHGFLGLPVEFEVEMPCRVPSASASVFGVSAESMQCTYDGKGNSVPTILLLMQERLYAQEGLKAEGIFRINPENDQEEHVRDQLNKGVVPDDIDVHCLASLIKILAMPKFGKAWFRELPEGVLDSLSPEQVLQCNSEEEFLELVTLLRPTQAALLNWAVELMADVVEEEELNKMNARNIAMVFAPNMTQMSDPLTALMHAVQVMNFLKTLILRTLRERDDAATGEDYTPYSSPASSSQHNDAEYYGSERDMDRSCEMSDMHSEISKSGRQVDYLVRYNTCFDSEQEGVDPPSDIEEGFLRQLEC…	Tracheophyta	cellular organisms,Eukaryota,Viridiplantae,Streptophyta,Streptophytina,Embryophyta,Tracheophyta,Euphyllophyta,Spermatophyta,Magnoliopsida,Mesangiospermae,Liliopsida,Petrosaviidae,commelinids,Poales,Poaceae,BOP clade,Oryzoideae,Oryzeae,Oryzinae,Leersia
A0A0E0MN59	Oryza punctata	MTGVVVVSPSGCKGGGGGGVGKKRGGAEEERERQLSVLEVLLAAVRRSVVACRVEREGGGGWGEAEAEEEEDAAAAVGEMEIGWPTDVRHVAHVTFDRFHGFLGLPVEFEVEMPCRVPSARTFIIVSLWATSFCKIYLIKATGTCNLPNDIQPISTIASVFGVSAESMQCTYDGKGNSVPTILLLMQERLYAQGGLKAEGIFRINPENDQEEHVRDQLNKGVVPEDIDVHCLASLIKAWFRELPEGVLDSLSPEQVLQCNSEEEFLELVTLLRPTQAALLNWAVELMADVVEEEELNKMNARNIAMVFSPNMTQMSDPLTALMHAVQVMNFLKTLILRTLRERDDAASGDYTPYSSPASSSQHNDAEYYGSERDMDRSCEMSDMHSEISRSGRQVDFLV…	Tracheophyta	cellular organisms,Eukaryota,Viridiplantae,Streptophyta,Streptophytina,Embryophyta,Tracheophyta,Euphyllophyta,Spermatophyta,Magnoliopsida,Mesangiospermae,Liliopsida,Petrosaviidae,commelinids,Poales,Poaceae,BOP clade,Oryzoideae,Oryzeae,Oryzinae,Oryza
A0A0D3HV96	Oryza barthii	MTGVVVLSVLEVLLAAVRRSVVACRVEREGGGGWGEEGEAEAEEGDAAAEVGEMEIGWPTDVRHVAHVTFDRFHGFLGLPVEFEVEMPCRVPSASASVFGVSAESMQCTYDGKGNSVPTILLHMQERLYAQGGLKAEGIFRINPENDQEEHVRDQLNKGVVPEDIDVHCLASLIKAWFRELPEGVLDSLSPEQVLQCNSEEEFLELVTLLRPTQAALLNWAVELMADVVEEEELNKMNARNIAMVFAPNMTQMSDPLTALMHAVQVMNFLKTLILRTLRERDDAASGDYTPYSSPASSSQQNDAEYYGSERDMDRSCEMSDMHSEISRSGRQVDFLVRYNACFDSEQEGVDPLSDVEEGFLRQLEHDLEADKREESAKKQHEISSEIMAVKDVQAELKV…	Tracheophyta	cellular organisms,Eukaryota,Viridiplantae,Streptophyta,Streptophytina,Embryophyta,Tracheophyta,Euphyllophyta,Spermatophyta,Magnoliopsida,Mesangiospermae,Liliopsida,Petrosaviidae,commelinids,Poales,Poaceae,BOP clade,Oryzoideae,Oryzeae,Oryzinae,Oryza
A0A0E0FCT0	Oryza meridionalis	MTGVVVVSPSGCKGGGGGGGGVGKKRGGGGGGAEEERERERQQLSVLEVLLAAVRRSVVACRVEREGGGGGGGWGEEAGEEEEDAAAAAAEVGEMEIGWPTDVRHVAHVTFDRFHGFLGLPVEFEVEMPCRVPSASASVFGVSAESMQCTYDGKGNSVPTILLHMQERLYAQGGLKAEGIFRINPENDQEEHVRDQLNKGVVPEDIDVHCLASLIKAWFRELPEGVLDSLSPEQVLQCNSEEEFLELVTLLRPTQAALLNWAVELMADVVEEEEVNKMNARNIAMVFAPNMTQMSDPLTALMHAVQVMNFLKTLILRTLRERDDAASGDYTPYSTPASSSHQNDAEYYGSERDMDRSCEMSDMHSEISRSGRQVDFLVRYNTCFDSEQEGVDPLSDVEE…	Tracheophyta	cellular organisms,Eukaryota,Viridiplantae,Streptophyta,Streptophytina,Embryophyta,Tracheophyta,Euphyllophyta,Spermatophyta,Magnoliopsida,Mesangiospermae,Liliopsida,Petrosaviidae,commelinids,Poales,Poaceae,BOP clade,Oryzoideae,Oryzeae,Oryzinae,Oryza
A0A0E0IEF4	Oryza nivara	MTGVVVVSPSGCKGGGGGGGGVGKKRGSGEEERERERQQLSVLEVLLAAVRRSVVACRVEREGGGGWGEEGEAEAEEGDAAAEVGEMEIGWPTDVRHVAHVTFDRFHGFLGLPVEFEVEMPCRVPSASASVFGVSAESMQCTYDGKGNSVPTILLHMQERLYAQGGLKAEGIFRINPENDQEEHVRDQLNKGVVPEDIDVHCLASLIKAWFRELPEGVLDSLSPEQVLQCNSEEEFLELVTLLRPTQAALLNWAVELMADVVEEEELNKMNARNIAMVFAPNMTQMSDPLTALMHAVQVMNFLKTLILRTLRERDDAASGDYTPYSSPASSSQQNDAEYYGSERDMDRSCEMSDMHSEISRSGRQVDFLVRYNTCFDSEQEGVDPLSDVEEGFLRQLEH…	Tracheophyta	cellular organisms,Eukaryota,Viridiplantae,Streptophyta,Streptophytina,Embryophyta,Tracheophyta,Euphyllophyta,Spermatophyta,Magnoliopsida,Mesangiospermae,Liliopsida,Petrosaviidae,commelinids,Poales,Poaceae,BOP clade,Oryzoideae,Oryzeae,Oryzinae,Oryza
A0A0E0BTK4	Oryza glumipatula	MTGVVVVSPSGCKGGGGGGGGVGKKRGSGEEERERERQQLSVLEVLLAAVRRSVVACRVEREGGGGWEEEGEAEAEEGDAAAEVGEMKIGWPTDVRHVAHVTFDRFHGFLGLPVEFEVEMPCRVPSASASVFGVSAESMQCTYDGKGNSVPTILLHMQERLYAQGGLKAEGIFRINPENDQEEHVRDQLNKGVVPEDIDVHCLASLIKAWFRELPEGVLDSLSPEQVLQCNSEEEFLELVTLLRPTQAALLNWAVELMADVVEEEELNKMNARNIAMVFAPNMTQMSDPLTALMHAVQVMNFLKTLILRTLRERDDAASGDYTPYSSPASSSQQNDAEYYGSERDMDRSCEMSDMHSEISRSGRQVDFLVRYNTCFDSEQEGVDPLSDVEEGFLRQLEH…	Tracheophyta	cellular organisms,Eukaryota,Viridiplantae,Streptophyta,Streptophytina,Embryophyta,Tracheophyta,Euphyllophyta,Spermatophyta,Magnoliopsida,Mesangiospermae,Liliopsida,Petrosaviidae,commelinids,Poales,Poaceae,BOP clade,Oryzoideae,Oryzeae,Oryzinae,Oryza
I1R6V0	Oryza glaberrima	MTGVVVVSPSGCKGGGGGGGVGKKRGSGEEERERERQQLSVLEVLLAAVRRSVVACRVEREGGGGWGEEGEAEAEEGDAAAEVGEMEIGWPTDVRHVAHVTFDRFHGFLGLPVEFEVEMPCRVPSASASVFGVSAESMQCTYDGKGNSVPTILLHMQERLYAQGGLKAEGIFRINPENDQEEHVRDQLNKGVVPEDIDVHCLASLIKAWFRELPEGVLDSLSPEQVLQCNSEEEFLELVTLLRPTQAALLNWAVELMADVVEEEELNKMNARNIAMVFAPNMTQMSDPLTALMHAVQVMNFLKTLILRTLRERDDAASGDYTPYSSPASSSQQNDAEYYGSERDMDRSCEMSDMHSEISRSGRQVDFLVRYNTCFDSEQEGVDPLSDVEEGFLRQLEHD…	Tracheophyta	cellular organisms,Eukaryota,Viridiplantae,Streptophyta,Streptophytina,Embryophyta,Tracheophyta,Euphyllophyta,Spermatophyta,Magnoliopsida,Mesangiospermae,Liliopsida,Petrosaviidae,commelinids,Poales,Poaceae,BOP clade,Oryzoideae,Oryzeae,Oryzinae,Oryza
Q2QPD6	Oryza sativa subsp. japonica	MTGVVVVSPSGCKGGGGGGGGVGKKRGSGEEERERERQQLSVLEVLLAAVRRSVVACRVEREGGGGWGEEGEAEAEEGDAAAEVGEMEIGWPTDVRHVAHVTFDRFHGFLGLPVEFEVEMPCRVPSASASVFGVSAESMQCTYDGKGNSVPTILLHMQERLYAQGGLKAEGIFRINPENDQEEHVRDQLNKGVVPEDIDVHCLASLIKAWFRELPEGVLDSLSPEQVLQCNSEGEFLELVTLLRPTQAALLNWAVELMADVVEEEELNKMNARNIAMVFAPNMTQMSDPLTALMHAVQVMNFLKTLILRTLRERDDAASGDYTPYSSPASSSQQNDAEYYGSERDMDRSCEMSDMHSEISRSGRQVDFLVRYNTCFDSEQEGVDPLSDVEEGFLRQLEH…	Tracheophyta	cellular organisms,Eukaryota,Viridiplantae,Streptophyta,Streptophytina,Embryophyta,Tracheophyta,Euphyllophyta,Spermatophyta,Magnoliopsida,Mesangiospermae,Liliopsida,Petrosaviidae,commelinids,Poales,Poaceae,BOP clade,Oryzoideae,Oryzeae,Oryzinae,Oryza,Oryza sativa
A0A0E0RI69	Oryza rufipogon	MTGVVVVSPSGCKGGGGGGGGVGKKRGSGEEERERERQQLSVLEVLLAAVRRSVVACRVEREGGGGWGEEGEAEAEEGDAAAEVGEMEIGWPTDVRHVAHVTFDRFHGFLGLPVEFEVEMPCRVPSASASVFGVSAESMQCTYDGKGNSVPTILLHMQERLYAQGGLKAEGIFRINPENDQEEHVRDQLNKGVVPEDIDVHCLASLIKAWFRELPEGVLDSLSPEQVLQCNSEGEFLELVTLLRPTQAALLNWAVELMADVVEEEELNKMNARNIAMVFAPNMTQMSDPLTALMHAVQVMNFLKTLILRTLRERDDAASGDYTPYSSPASSSQQNDAEYYGSERDMDRSCEMSDMHSEISRSGRQVDFLVRYNTCFDSEQEGVDPLSDVEEGFLRQLEH…	Tracheophyta	cellular organisms,Eukaryota,Viridiplantae,Streptophyta,Streptophytina,Embryophyta,Tracheophyta,Euphyllophyta,Spermatophyta,Magnoliopsida,Mesangiospermae,Liliopsida,Petrosaviidae,commelinids,Poales,Poaceae,BOP clade,Oryzoideae,Oryzeae,Oryzinae,Oryza
A0A5J9WPC1	Eragrostis curvula	MTGVVVVSSAGCKGGGGGGKRGGEEERRSRAVLELLLAAVRRSVVACRVERGGAGAGWAEEEEEVDEAAVELEEMEIGWPTDVRHVAHVTFDRFHGFLGLPVEFEVEMPCRVPSASASVFGVSAESMQCTYDGKGNSVPTILLLMQERLYAQGGLKVAEGIFRINPENDQEEHVRDQLNRGVVPKDIDVHCLASLIKAWFRELPEGVLDGLSPEQVLQCNSESEFLELVTLLRPTQAALLNWAVELMSDVVEEEELNKMNARNIAMVFAPNMTQMSDPLTALMHAVQVMNFLKTLILRTLRERDDAASGDEYTPYSSPASSVQHCDAECFGSEQDIKHCDAECFGSNRDIKHCDAERFGSDRDMDGSCELSDMHSQISKSGRHADYLVRYNTCFDSEQE…	Tracheophyta	cellular organisms,Eukaryota,Viridiplantae,Streptophyta,Streptophytina,Embryophyta,Tracheophyta,Euphyllophyta,Spermatophyta,Magnoliopsida,Mesangiospermae,Liliopsida,Petrosaviidae,commelinids,Poales,Poaceae,PACMAD clade,Chloridoideae,Eragrostideae,Eragrostidinae,Eragrostis
C5YPA0	Sorghum bicolor	MTGVVVVSSAGCKGGVGGGGKRAAAAAGGGGGGGEEERRRRAAVLELLLAAVRRSVVACRVERGAAGGAGWPAREEEDDDDDAAVVLGEMEIGWPTNVRHVSHVTFDRFHGFLGLPSEFEDEMPCRVPSASASVFGVSAESMQCTYDGKGNSVPTILLLMQERLYAQEGLKAEGIFRINPENDQEEHVRDQLNKGVVPEDIDVHCLASLIKAWFRELPEGVLDGLSPEQVLQCNSEGEFLDLVSMLRPTQAALLNWAVELMSDVVEEEELNKMNARNIAMVFAPNMTQMSDPLTALMHAVQVMNFLKTLILRTLRERDDAATGEYTPYSSPASSSQHDYAECCYGSERDMDRSCELSDMHSQISKSGRHADYLVRYNTCFDSEQEIDDHLSEVEEGFLH…	Tracheophyta	cellular organisms,Eukaryota,Viridiplantae,Streptophyta,Streptophytina,Embryophyta,Tracheophyta,Euphyllophyta,Spermatophyta,Magnoliopsida,Mesangiospermae,Liliopsida,Petrosaviidae,commelinids,Poales,Poaceae,PACMAD clade,Panicoideae,Andropogonodae,Andropogoneae,Sorghinae,Sorghum
A0A811RCK7	Miscanthus lutarioriparius	MTGVVVVSSAGCKGGSGVGKRAAAAGGGGGEEERRRRAAVLELLLAAVRRSVVACRVERGAAGAGWPAREEEEEDAAVVLGEMEIGWPTNVRHVAHVTFDRFHGFLGLPVEFEHEMPCRVPSASASVFGVSAESMQCTYDGKGNSVPTILLLMQERLYAQEGLKAEGIFRINPENDQEEHVRDQLNKGVVPEDIDVHCLASLIKAWFRELPEGVLDGLSPEQVLQCNSEGEFLELVTMLRPTQAALLNWAVELMSDVVEEEELNKMNARNIAMVFAPNMTQMSDPLTALMHAVQVMNFLKTLILRTLRGRDDAATGEEYTPYSSPASSSQHDDAECCYGSERDMDRSCELSDMHSQISKSGRHADYLVRYNTCFDSEQEVDDHLSEVEEGFLRRLERGL…	Tracheophyta	cellular organisms,Eukaryota,Viridiplantae,Streptophyta,Streptophytina,Embryophyta,Tracheophyta,Euphyllophyta,Spermatophyta,Magnoliopsida,Mesangiospermae,Liliopsida,Petrosaviidae,commelinids,Poales,Poaceae,PACMAD clade,Panicoideae,Andropogonodae,Andropogoneae,Saccharinae,Miscanthus
A0A804N620	Zea mays	MTGVVVVSSAGCKGGGGAKRAAGGRGGGEEERRRRAAVLELLLAAVRRSVVACRVERGAAGAGWPAREEDAAVALEEMEIGWPTDVRHVAHVTFDRFHGFLGLPVEFEDEMPCRVPSASVFGVSAELMQCTYDGKGNSVPTILLLLQERLYAHGGLKSEGIFRINPENDQEEHVRDQLNKGIVPDDIDVHCLASLIKAWFRELPEGVLDGLSPQQVLQCNSEGEFLELVTLLRPTQAALLNWAVELMSDVVEEEELNKMNARNVAMVFAPNMTQMSDPLTALMHAVQVMNFLKTLILRTLRERDDAATTGEYTPYSSPASSSKHDDAECCYGSEQDMDRSCEMSDMHSQISKSGRHADYLVRYNTCFDSEQEVDDHLSEVEEGFLRRLERDLGADRPEV…	Tracheophyta	cellular organisms,Eukaryota,Viridiplantae,Streptophyta,Streptophytina,Embryophyta,Tracheophyta,Euphyllophyta,Spermatophyta,Magnoliopsida,Mesangiospermae,Liliopsida,Petrosaviidae,commelinids,Poales,Poaceae,PACMAD clade,Panicoideae,Andropogonodae,Andropogoneae,Tripsacinae,Zea
A0A3L6FPS1	Zea mays	MTGVVVVSSAGCKGGGGGKRAAGGRGGGEEERRRRAAVLELLLAAVRRSVVACRVERGAAGAGWPAREEDAAVALEEMEIGWPTDVRHVAHVTFDRFHGFLGLPVEFEDEMPCRVPSASASVFGVSAESMQCTYDGKGNSVPTILLLLQERLYAHGGLKSEGIFRINPENDQEEHVRDQLNKGIVPDDIDVHCLASLIKAWFRELPEGVLDGLSPQQVLQCNSEGEFLELVTLLRPTQAALLNWAVELMSDVVEEEELNKMNARNVAMVFAPNMTQMSDPLTALMHAVQVMNFLKTLILRTLRERDDAATTGEYTPYSSPASSSKHDDAECCYGSEQDMDRSCEMSDMHSQISKSGRHADYLVRYNTCFDSEQEVDDHLSEVEEGFLRRLERDLGADRP…	Tracheophyta	cellular organisms,Eukaryota,Viridiplantae,Streptophyta,Streptophytina,Embryophyta,Tracheophyta,Euphyllophyta,Spermatophyta,Magnoliopsida,Mesangiospermae,Liliopsida,Petrosaviidae,commelinids,Poales,Poaceae,PACMAD clade,Panicoideae,Andropogonodae,Andropogoneae,Tripsacinae,Zea
A0A1E5VC36	Dichanthelium oligosanthes	MTGVVVVSSAGCKGGGGGKRSSGGGGGSGEEERRRRAAVLELLLAAVRRSVVACRVERGGAGAAGASWPAEDDDDDAAGVELGEMEIGWPTDVRHVAHVTFDRFHGFLGLPVEFEDEMPCRVPSASASVFGVSAESMQCTYDGKGNSVPTILLHMQERLYAQGGLKAEGIFRINPENDQEEHVRDQLNKGVVPEDIDVHCLASLIKAWFRELPEGVLDGLSPEQVLQCNSEGEFLELVTILRPTQAALLNWAVELMSDVVEEEELNKMNARNIAMVFAPNMTQMSDPLTALMHAVQVMNFLKTLILRTLRERDDAATGEEYTPYSSPASSSPHLDAECCYGSERDMDRSCEMSDMHSQISKSGRHADYLVRYNTCFDSEQEINDHMSEVEEGFLHRLEC…	Tracheophyta	cellular organisms,Eukaryota,Viridiplantae,Streptophyta,Streptophytina,Embryophyta,Tracheophyta,Euphyllophyta,Spermatophyta,Magnoliopsida,Mesangiospermae,Liliopsida,Petrosaviidae,commelinids,Poales,Poaceae,PACMAD clade,Panicoideae,Panicodae,Paniceae,Dichantheliinae,Dichanthelium
A0A835FV18	Digitaria exilis	MTGVVVVSSAGCKGGGGGGGAVRRSVVACRVERGGAGAGWPGAEEEEDGAAAAELGEMEIGWPTDVRHVAHVTFDRFHGFLGLPVEFEDEMPCRVPSASASVFGVSAESMQCTYDGKGNSVPTILLLMQETLYAQGGLKAEGIFRINPENDQEEHVRDQLNRGVVPEDIDVHCLASLIKAWFRELPEGVLDGLSPEQVLQCNSEGEFLELVTLLRPTQAALLNWAVELMSDVVEEEELNKMNARNIAMVFAPNMTQMSDPLTALMHAVQVMNFLKTLILRTLRERDNAATGEEYTPYSSPASSGRQYDAECCYGSERDMDRSCELSDMHSQISKSGRHADYLVRYNTCFDSEQEMGDRLSEVEEGFLRRLENNIEVDRPEESAKEQSEMNLEVMAMEDV…	Tracheophyta	cellular organisms,Eukaryota,Viridiplantae,Streptophyta,Streptophytina,Embryophyta,Tracheophyta,Euphyllophyta,Spermatophyta,Magnoliopsida,Mesangiospermae,Liliopsida,Petrosaviidae,commelinids,Poales,Poaceae,PACMAD clade,Panicoideae,Panicodae,Paniceae,Anthephorinae,Digitaria
A0A835E1R8	Digitaria exilis	MTGVVVVSSAGCKGGAGGGGGKRRSSGGGGGVGEEDQRRRVAVLELLLAAVRRSVVACRVERGGAGAGWPGAEEEEDGAAAAELGEMEIGWPTDVRHVAHVTFDRFHGFLGLPVEFEDEMPCRVPSASASVFGVSAESMQCTYDGKGNSVPTILLLMQETLYVQGGLKAEGIFRINPENDQEEHVRDQLNRGVVPEDIDVHCLASLIKAWFRELPEGVLDGLSPEQVLQCNSEGEFLELVTLLRPTQAALLNWAVELMSDVVEEEELNKMNARNIAMVFAPNMTQMSDPLTALMHAVQVMNFLKTLILRTLRERDNAATGEEYTPYSSPASSSRQYDAECCYGSERDMDRSCELSDMHSQISKSGRHADYLVRYNTCFDSEQEMGDRLSEVEEGFLRRL…	Tracheophyta	cellular organisms,Eukaryota,Viridiplantae,Streptophyta,Streptophytina,Embryophyta,Tracheophyta,Euphyllophyta,Spermatophyta,Magnoliopsida,Mesangiospermae,Liliopsida,Petrosaviidae,commelinids,Poales,Poaceae,PACMAD clade,Panicoideae,Panicodae,Paniceae,Anthephorinae,Digitaria
A0A2T7EHJ3	Panicum hallii var. hallii	MTGVVVVSSAGCKGGGGKRSSGGGGGEEERRRRAAVLELLLAAVRRSVVACRVERSAAGGGAGWAAAEGVEDAAVEEEELGEMEIGWPTDVRHVAHVTFDRFHGFLGLPVEFEDEMPCRVPSASASVFGVSAESMQCTYDGKGNSVPTILVLMQERLYAQGGLKAEGIFRINPENDQEEHVRDQLNKGVVPEDIDVHCLASLIKAWFRELPEGVLDGLSPEQVLQCNSEGEFLELVTLLRPTQAALLNWAVELMSDVVEEEELNKMNARNIAMVFAPNMTQMSDPLTALMHAVQVMNFLKTLILRTLRERDDEATGGEYTPYSSPASSSRHDATECCYNSEQDMDRSCELSDMHSQISKSGRHADYLVRYNTCFDSEQEIDEHLSEVEEGFLRRLEHNT…	Tracheophyta	cellular organisms,Eukaryota,Viridiplantae,Streptophyta,Streptophytina,Embryophyta,Tracheophyta,Euphyllophyta,Spermatophyta,Magnoliopsida,Mesangiospermae,Liliopsida,Petrosaviidae,commelinids,Poales,Poaceae,PACMAD clade,Panicoideae,Panicodae,Paniceae,Panicinae,Panicum,Panicum sect. Panicum,Panicum hallii
A0A2S3HE88	Panicum hallii	MTGVVVVSSAGCKGGGGKRSSGGGGGEEERRRRAAVLELLLAAVRRSVVACRVERSAAGGGAGWAAAEGVEDAAVEEEELGEMEIGWPTDVRHVAHVTFDRFHGFLGLPVEFEDEMPCRVPSASASVFGVSAESMQCTYDGKGNSVPTILVLMQERLYAQGGLKAEGIFRINPENDQEEHVRDQLNKGVVPEDIDVHCLASLIKAWFRELPEGVLDGLSPEQVLQCNSEGEFLELVTLLRPTQAALLNWAVELMSDVVEEEELNKMNARNIAMVFAPNMTQMSDPLTALMHAVQVMNFLKTLILRTLRERDDEATGGEYTPYSSPASSSRHDATECCYNSERDMDRSCELSDMHSQISKSGRHADYLVRYNTCFDSEQEIDEHLSEVEEGFLRRLEHNT…	Tracheophyta	cellular organisms,Eukaryota,Viridiplantae,Streptophyta,Streptophytina,Embryophyta,Tracheophyta,Euphyllophyta,Spermatophyta,Magnoliopsida,Mesangiospermae,Liliopsida,Petrosaviidae,commelinids,Poales,Poaceae,PACMAD clade,Panicoideae,Panicodae,Paniceae,Panicinae,Panicum,Panicum sect. Panicum
A0A4V6DAA3	Setaria viridis	MEIGWPTDVRHVAHVTFDRFHGFLGLPVEFEDEMPCRVPSASASVFGVSAESMQCTYDGKGNSVPTILLLMQERLYAQGGLKAEGIFRINPENDQEEQVRDQLNKGVVPEDIEVHCLASLIKAWFRELPEGVLDGLSPEQVLQCNSEGEFLQLVTLLRPTQAALLNWAVELMSDVVEEEELNKMNARNIAMVFAPNMTQMSDPLTALMHAVQVMNFLKTLILRTLRERDDAATGGEYTPYSSPASSIQQDAAECCYSSERDMDRSCELSDMHSQISKSGRHADYLVRYNTCFDSEQEIDDHLSEVEEGFLHRLERDIEADRPKESAREQCEMNLEVMAMEDVELKDEDKAVVKGLQKEEGLESMA	Tracheophyta	cellular organisms,Eukaryota,Viridiplantae,Streptophyta,Streptophytina,Embryophyta,Tracheophyta,Euphyllophyta,Spermatophyta,Magnoliopsida,Mesangiospermae,Liliopsida,Petrosaviidae,commelinids,Poales,Poaceae,PACMAD clade,Panicoideae,Panicodae,Paniceae,Cenchrinae,Setaria
K3Z678	Setaria italica	MTGVVVVSSAGCKGGGGKRSSGGGGGEEERRRRAAVLELLLAAVRRSVVACRVERGGAGAGWPAGEGEGEEEDAAAAELGEMEIGWPTDVRHVAHVTFDRFHGFLGLPVEFEDEMPCRVPSASASVFGVSAESMQCTYDGKGNSVPTILLLMQERLYAQGGLKAEGIFRINPENDQEEQVRDQLNKGVVPEDIEVHCLASLIKAWFRELPEGVLDGLSPEQVLQCNSEGEFLQLVTLLRPTQAALLNWAVELMSDVVEEEELNKMNARNIAMVFAPNMTQMSDPLTALMHAVQVMNFLKTLILRTLRERDDAATGGEYTPYSSPASSIQQDAAECCYSSERDMDRSCELSDMHSQISKSGRHADYLVRYNTCFDSEQEIDDHLSEVEEGFLRRLERDIE…	Tracheophyta	cellular organisms,Eukaryota,Viridiplantae,Streptophyta,Streptophytina,Embryophyta,Tracheophyta,Euphyllophyta,Spermatophyta,Magnoliopsida,Mesangiospermae,Liliopsida,Petrosaviidae,commelinids,Poales,Poaceae,PACMAD clade,Panicoideae,Panicodae,Paniceae,Cenchrinae,Setaria
A0A833VAC5	Carex littledalei	MALNDISLKFRDLTERASESQRKAERERMAGVVMVPNGLHGYEETPGNLELKREKGRKEEERQNQISLLAVLVAAVRKSVVACRMDGDDGEDGMHGLEIGWPTDVRHVAHVTFDRFNGFLGLPVEFELEIPCQAPSASTSVFGVSPESMQCGYDSRGNSVPKILLLMQERLYAQGGLKAEGIFRITPENGQEELVREQLNKGIVPDDIDVHCLASLIKAWLRELPRGVLDGISPEQVLQCNTEEECVELMTSLPPTQAALLGWAVELMADVVEEEEYNKMNPRNVAMVFAPNMTQMSDPLTALMHAVQVMNLLKTLILKTLGDREDEEICTYSPSSSYTMLSDREVDNNSNNTDEGYNSCTKGNTETETSYSSEVEECDSLREIEECFLKRLEWKQEET…	Tracheophyta	cellular organisms,Eukaryota,Viridiplantae,Streptophyta,Streptophytina,Embryophyta,Tracheophyta,Euphyllophyta,Spermatophyta,Magnoliopsida,Mesangiospermae,Liliopsida,Petrosaviidae,commelinids,Poales,Cyperaceae,Cyperoideae,Cariceae,Carex,Carex subgen. Euthyceras
A0A565B6H5	Arabis nemorensis	MEIGVPTDVRHVAHVTFDRFHGFLGLPVEFEPEVPRRAPSASATVFGVSTESMQLSYDTRGNIVPTILLMMQSHLYNRGGLLVEGVFRINGENAQEEYIREELNKGVIPDNIDVHCLASLIKAWFRELPSGVLDSLSPEQVMESESEDECVELVRLLPSTEASLLDWAVNLMADVVEMEHLNKMNARNIAMVFAPNMTQMLDPLTALMYAVQVMNFLKTLVVKTLKEREESRDKLIPASNPGPRDHNGDQSSSRQLLHLMKANKEEALDNFEAXXXXXXXXXXXXXXXXXXSQELAGIKSSIVKSCNNEGFGHKQSSWQERRKKTRTMSNASSIVGRVNYRVELFEAWR	Tracheophyta	cellular organisms,Eukaryota,Viridiplantae,Streptophyta,Streptophytina,Embryophyta,Tracheophyta,Euphyllophyta,Spermatophyta,Magnoliopsida,Mesangiospermae,eudicotyledons,Gunneridae,Pentapetalae,rosids,malvids,Brassicales,Brassicaceae,Arabideae,Arabis
M4F189	Brassica rapa subsp. pekinensis	MARVLKSTQSCHFPSPSSSSSTSCGGNDGNKDPHSLFNIPLEEEEEERSEKERERFELSSSLETLASAIRKSLIGGCVGEEINLSSMEIGVPTDVRHVAHVTFDRFHGFLGLPVEFEPEVPTRPPSASRGGLRVEGIFRINGENGQEEYVREELNKGVVPDNIDVHCLASLIKAWFRELPTGVLDSLSPEKVMESESEEDCVELVRMLPATEASLLDWSINLMADVVEMECLNKMNARNIAMVFAPNMTQTLKDRKESRDRLVPGSNPGPRDENGDQSSRQLLHLIEANKEEAVDTFEVEMKDKEESEVQEPREILGVKSSLIKSCQYNNNGGFGKKQKGWEEKRKMKNASSIVGRVNYRVELFEAWR	Tracheophyta	cellular organisms,Eukaryota,Viridiplantae,Streptophyta,Streptophytina,Embryophyta,Tracheophyta,Euphyllophyta,Spermatophyta,Magnoliopsida,Mesangiospermae,eudicotyledons,Gunneridae,Pentapetalae,rosids,malvids,Brassicales,Brassicaceae,Brassiceae,Brassica,Brassica campestris
M4CCW2	Brassica rapa subsp. pekinensis	MAKVLNSTQSCRFPSPSSSSSSTSCGGVNDGNRDPHSLFNISREEEEEEEERSEKEEERFELSSALEILVSAIRRSVIGGCVGEEDLCSMEIGVPSDVRHVAHVTFDRFHGFLGLPVEFEPEVPRRAPSASRGGLQVEGIFRINGENGQEEYTREELNKGVIPDNIDVHCLASLIKAWFRELPTGVLDSLSPEQVMESETEDECAELVKLLPPTEASLLDWSINLMADVVEMEHLNKMNARNIAMVFAPNMTQMLDPLTALMYAVKVMNFLKTLIVKTLKERKESRDRLVQGSNPGPRDHNGDQSSRQLLHLMKANEEEAVVDTFEVEMKEKEESSELQELVGLKSSLIKSCQYGKGGFGEKQNGWEEERKMKRTMSNASSIVGPSPLKATKTVLLQKP…	Tracheophyta	cellular organisms,Eukaryota,Viridiplantae,Streptophyta,Streptophytina,Embryophyta,Tracheophyta,Euphyllophyta,Spermatophyta,Magnoliopsida,Mesangiospermae,eudicotyledons,Gunneridae,Pentapetalae,rosids,malvids,Brassicales,Brassicaceae,Brassiceae,Brassica,Brassica campestris
A0A1J3E507	Noccaea caerulescens	MAKVLKSSQSCHFPSPSSSSSTSCGSNDGNRDPHTLFNISREEEEGDEERSDKERERSEISSALEVLVSAIRKSVIGGCVGEEDLCSMEIGVPTDVRHVAHVTFDRFHGFLGLPVEFEPEVPRRAPSASATVFGVSTESMQLSYDTRGNIVPTILLMMQSHLYNRGGLRVEGIFRINGENGQEEYIREELNKGVIPDNIDVHCLASLIKAWFRELPSGVLDSLSAEQVMESESEDECVDLVKLLPSTEASLLDWAINLMADVVEMEHLNKMNARNIAMVFAPNMTQMLDPLTALMYAVKVMNFLKTLIEKTLKERKESREKLIPASNSGHRDHNGDQSSSRQLLHLMKANKEEALDNFEAEMKDKEDSAEEEEEEEEEEEIIEEEEEEEDEDDRVSVKR…	Tracheophyta	cellular organisms,Eukaryota,Viridiplantae,Streptophyta,Streptophytina,Embryophyta,Tracheophyta,Euphyllophyta,Spermatophyta,Magnoliopsida,Mesangiospermae,eudicotyledons,Gunneridae,Pentapetalae,rosids,malvids,Brassicales,Brassicaceae,Coluteocarpeae,Noccaea
A0A1J3DQU7	Noccaea caerulescens	MAKVLKSSQSCHFPSPSSSSSTSCGSNDGNRDPHTLFNISREEEEGDEERSDKERERSEISSALEVLVSAIRKSVIGGCVGEEDLCSMEIGVPTDVRHVAHVTFDRFHGFLGLPVEFEPEVPRRAPSASATVFGVSTESMQLSYDTRGNIVPTILLMMQSHLYNRGGLRVEGIFRINGENGQEEYIREELNKGVIPDNIDVHCLASLIKAWFRELPSGVLDSLSAEQVMESESEDECVDLVKLLPSTEASLLDWAINLMADVVEMEHLNKMNARNIAMVFAPNMTQMLDPLTALMYAVKVMNFLKTLIEKTLKERKESREKLIPASNSGHRDHNGDQSSSRQLLHLMKANKEEALDNFEAEMKDKEDSAEEEEEEEEEEIIEEEEEEEDEDDRVSVKRK…	Tracheophyta	cellular organisms,Eukaryota,Viridiplantae,Streptophyta,Streptophytina,Embryophyta,Tracheophyta,Euphyllophyta,Spermatophyta,Magnoliopsida,Mesangiospermae,eudicotyledons,Gunneridae,Pentapetalae,rosids,malvids,Brassicales,Brassicaceae,Coluteocarpeae,Noccaea
A0A3P5ZAW0	Brassica campestris	MARVLKSTQSCHFPSPSSSCVGSNDGNRDPHSLFNIPLEEEVEERSEKDRERFELSSSLETLASAIRKSLIGGCVGEEINLSSMEIGVPTDVRHVAHVTFDRFHGFLGLPVEFEPEVPTRPPSASAKVFGVSTESMQLSYDTRGNVVPTILLMMQSHLYSRGGLRVEGIFRINGENGQEEYVREELNKGVVPDNIDVHCLASLIKAWFRELPTGVLDSLSPEKVMESESEEECVELVRMLPSTEASLLDWSINLMADVVEMECLNKMNARNIAMVFAPNMTQMLDPLTALMYAVQVMNFLKTLIVKTLKDRKESRDRLVPGSNPGPRDENGDQSSRQLLHLIEANKEEAVDTFEVEMKDKEESEVQEPREILGVKSSLIKSCQYNNNGGFGKKQKGWEE…	Tracheophyta	cellular organisms,Eukaryota,Viridiplantae,Streptophyta,Streptophytina,Embryophyta,Tracheophyta,Euphyllophyta,Spermatophyta,Magnoliopsida,Mesangiospermae,eudicotyledons,Gunneridae,Pentapetalae,rosids,malvids,Brassicales,Brassicaceae,Brassiceae,Brassica
A0A397ZLP2	Brassica campestris	MARVLKSTQSCHFPSPSSSCVGSNDGNRDPHSLFNIPLEEEVEERSEKDRERFELSSSLETLASAIRKSLIGGCVGEEINLSSMEIGVPTDVRHVAHVTFDRFHGFLGLPVEFEPEVPTRPPSASAKVFGVSTESMQLSYDTRGNVVPTILLMMQSHLYSRGGLRVEGIFRINGENGQEEYVREELNKGVVPDNIDVHCLASLIKAWFRELPTGVLDSLSPEKVMESESEEECVELVRMLPSTEASLLDWSINLMADVVEMECLNKMNARNIAMVFAPNMTQMLDPLTALMYAVQVMNFLKTLIVKTLKERKESRDRLVPGSNPGPRDENGDQSGRQLLHLMEDNEEEALDTVEVEMKDKEESEVQEPREILGVKSSLIKSCQYNNNGGGFGKKQKGWE…	Tracheophyta	cellular organisms,Eukaryota,Viridiplantae,Streptophyta,Streptophytina,Embryophyta,Tracheophyta,Euphyllophyta,Spermatophyta,Magnoliopsida,Mesangiospermae,eudicotyledons,Gunneridae,Pentapetalae,rosids,malvids,Brassicales,Brassicaceae,Brassiceae,Brassica
A0A078F661	Brassica napus	MARVLKSTQSCHFPSPSSSCVGSNDGNRDPHSLFNIPLEEEEDETSQKERERFELSSSFEILASAIRKSLISGCVGEEINLSSMEIGVPTDVRHVAHVTFDRFHGFLGLPVEFEPEVPTRPPSASAKVFGVSTESMQLSYDTRGNVVPTILLMMQSHLYSRGGLRVEGIFRINGENGQEEYVREELNKGVVPDNIDVHCLASLIKAWFRELPTGVLDSLSPEKVMESESEEECVELVRMLPSTEASLLDWSINLMADVVEMECLNKMNARNIAMVFAPNMTQMLDPLTALMYAVQVMNFLKTLIVKTLKDRKESRDRLVPGSNPGPRDENGDQSSRQLLHLIEVNKEEAVDTVEVEMKDKEESEVQEPREILGVKSSLIKSCQYNNNGGFGKKQKGWEE…	Tracheophyta	cellular organisms,Eukaryota,Viridiplantae,Streptophyta,Streptophytina,Embryophyta,Tracheophyta,Euphyllophyta,Spermatophyta,Magnoliopsida,Mesangiospermae,eudicotyledons,Gunneridae,Pentapetalae,rosids,malvids,Brassicales,Brassicaceae,Brassiceae,Brassica
A0A0D3CL61	Brassica oleracea var. oleracea	MARVLKSTQSCHFPSPSSSCGGSNDGNRDPHSLFNIPLDEEQEEDERSQKERERFELSSSLEILASAIRKSLIGGCVGQEINISSMEIGVPTDVRHVAHVTFDRFHGFLGLPVEFEPEVPTRPPSASAKVFGVSTESMQLSYDTRGNVVPTILLMMQSHLYSRGGLRVEGIFRINGENGQEEYIREELNKGVVPDNIDVHCLASLIKAWFRELPTGVLDSLSPEQVMESESEEECVELVRMLPSTEASLLDWSINLMADVVEMECLNKMNARNIAMVFAPNMTQMLDPLTALMYAVQVMNFLKTLIVKTLKDRKESRDRLVPGSNPGPRDENGDQGSRQLLHLMEVNKEVALDTVEVEMKDKEESEVQEEYAEPREILGVKSSLNKSCQYNNNGGFGKK…	Tracheophyta	cellular organisms,Eukaryota,Viridiplantae,Streptophyta,Streptophytina,Embryophyta,Tracheophyta,Euphyllophyta,Spermatophyta,Magnoliopsida,Mesangiospermae,eudicotyledons,Gunneridae,Pentapetalae,rosids,malvids,Brassicales,Brassicaceae,Brassiceae,Brassica,Brassica oleracea
A0A3P6FWQ2	Brassica oleracea	MARVLKSTQSCHFPSPSSSCGGSNDGNRDPHSLFNIPLDEEQEEDERSQKERERFELSSSLEILASAIRKSLIVGCVGQEINLSSMEIGVPTDVRHVAHVTFDRFHGFLGLPVEFEPEVPTRPPSASAKVFGVSTESMQLSYDTRGNVVPTILLMMQSHLYSRGGLRVEGIFRINGENGQEEYIREELNKGVVPDNIDVHCLASLIKAWFRELPTGVLDSLSPEQVMESESEEECVELVRMLPSTEASLLDWSINLMADVVEMECLNKMNARNIAMVFAPNMTQMLDPLTALMYAVQVMNFLKTLIVKTLKDRKESRDRLVPGSNPGPRDENGDQGSRQLLHLMEVNKEVALDTVEVEMKDKEESEVQEEYAEPREILGVKSSLNKSCQYNNNGGFGKK…	Tracheophyta	cellular organisms,Eukaryota,Viridiplantae,Streptophyta,Streptophytina,Embryophyta,Tracheophyta,Euphyllophyta,Spermatophyta,Magnoliopsida,Mesangiospermae,eudicotyledons,Gunneridae,Pentapetalae,rosids,malvids,Brassicales,Brassicaceae,Brassiceae,Brassica
A0A078GEF8	Brassica napus	MARVLKSTQSCHFPSPSSSCGGSNDGNRDPHSLFNIPLDEEQEEDERSQKERERFELSSSLEILASAIRKSLIVGCVGQEINLSSMEIGVPTDVRHVAHVTFDRFHGFLGLPVEFEPEVPTRPPSASAKVFGVSTESMQLSYDTRGNVVPTILLMMQSHLYSRGGLRVEGIFRINGENGQEEYIREELNKGVVPDNIDVHCLASLIKAWFRELPTGVLDSLSPEQVMESESEEECVELVRMLPSTEASLLDWSINLMADVVEMECLNKMNARNIAMVFAPNMTQMLDPLTALMYAVQVMNFLKTLIVKTLKDRKESRDRLVPGSNPGPRDENGDQGSRQLLHLMEVNKEVALDTVEVEMKDKEESEVQEEYAEPREILGVKSSLNKSCQYNNNGGFGKK…	Tracheophyta	cellular organisms,Eukaryota,Viridiplantae,Streptophyta,Streptophytina,Embryophyta,Tracheophyta,Euphyllophyta,Spermatophyta,Magnoliopsida,Mesangiospermae,eudicotyledons,Gunneridae,Pentapetalae,rosids,malvids,Brassicales,Brassicaceae,Brassiceae,Brassica
A0A6J0LS16	Raphanus sativus	MAKVLNSSQSCRFPSPSSSSSTSCGANDGNRDPHSLFNISRQEEEEEEEEEERSEKEEERFELSSALEILVSAIRRSVIGGCVGEEDLCSMEIGVPSDVRHVAHVTFDRFHGFLGLPVEFEPEVPRRAPSASATVFGVSTESMQLSYDTRGNIVPTILLMMQSHLYSRGGLQVEGIFRINGENTQEEYIREELNKGVIPNNIDVHCLASLIKAWFRELPTGVLDSLSPEQVMESETEDECAELVKLLPSTEASLLDWSINLMADVVEMEHVNKMNARNIAMVFAPNMTQMLDPLTALMYAVKVMNFLKTLIVKTLKERKESRDRLVQGSNPGPRDHNGDQSSRQLLHLMKANEEEAVDDTFEAEMTDKEESEELIGLKSSVIKICGGFGEKENGWEEEN…	Tracheophyta	cellular organisms,Eukaryota,Viridiplantae,Streptophyta,Streptophytina,Embryophyta,Tracheophyta,Euphyllophyta,Spermatophyta,Magnoliopsida,Mesangiospermae,eudicotyledons,Gunneridae,Pentapetalae,rosids,malvids,Brassicales,Brassicaceae,Brassiceae,Raphanus
A0A6J0K1S9	Raphanus sativus	MAKVLNSSQSCRFPSPSSSSSTSCGANDGNRDPHSLFNISRQEEEEEEEERSEKEEERFELSSALEILVSAIRRSVIGGCVGEEDLCSMEIGVPSDVRHVAHVTFDRFHGFLGLPVEFEPEVPRRAPSASATVFGVSTESMQLSYDTRGNIVPTILLMMQSHLYSRGGLQVEGIFRINGENTQEEYIREELNKGVIPNNIDVHCLASLIKAWFRELPTGVLDSLSPEQVMESETEDECVELVKLLPSTEASLLDWSVNLMADVVEMEHVNKMNARNIAMVFAPNMTQMLDPLTALMYAVKVMNFLKTLIGKTLKERKEARDRLVQGSNPGPRDQNGDDQSSRQLLHLMKAANEEEAVDTFEAETKDREGSEELIGLKSSLVKSCGGFGEKENGWEEENR…	Tracheophyta	cellular organisms,Eukaryota,Viridiplantae,Streptophyta,Streptophytina,Embryophyta,Tracheophyta,Euphyllophyta,Spermatophyta,Magnoliopsida,Mesangiospermae,eudicotyledons,Gunneridae,Pentapetalae,rosids,malvids,Brassicales,Brassicaceae,Brassiceae,Raphanus
A0A078JHQ3	Brassica napus	MAKVLNSTQSCRFPSPSSSSSSTSCGGANDGNRDPHSLFNISREEEEEEERSEKEEERFELSSALEILVSAIRRSVIGGCVGEEDLCSMEIGVPSDVRHVAHVTFDRFHGFLGLPVEFEPEVPRRAPSASATVFGVSTESMQLSYDTRGNIVPTILLMMQNHLYSRGGLQVEGIFRINGENGQEEYTREELNKGVIPDNIDVHCLASLIKAWFRELPTGVLDSLSPEQVMESETEDECAELVKLLPPTEASLLDWSINLMADVVEMEHLNKMNARNIAMVFAPNMTQMLDPLTALMYAVKVMNFLKTLIVKTLKERKESRDRLVQGSNPGPRDHNGDQSSRQLLHLMKANEEEAVVDTFEVEMKDKEESSELQELVGLKSSLIKSCQYSKGGFGEKQNG…	Tracheophyta	cellular organisms,Eukaryota,Viridiplantae,Streptophyta,Streptophytina,Embryophyta,Tracheophyta,Euphyllophyta,Spermatophyta,Magnoliopsida,Mesangiospermae,eudicotyledons,Gunneridae,Pentapetalae,rosids,malvids,Brassicales,Brassicaceae,Brassiceae,Brassica
A0A398ASQ7	Brassica campestris	MAKVLNSTQSCRFPSPSSSSSSTSCGGGANDGNRDPHSLFNISREEEEEEEERSEKEEERFELSSALEILVSAIRRSVIGGCVGEEDLCSMEIGVPSDVRHVAHVTFDRFHGFLGLPVEFEPEVPRRAPSASATVFGVSTESMQLSYDTRGNIVPTILLMMQSHLYSRGGLQVEGIFRINGENGQEEYIREELNKGVIPDNIDVHCLASLIKAWFRELPTGVLDSLSPEQVMESETEDECAELVKLLPPTEASLLDWSINLMADVVEMEHLNKMNARNIAMVFAPNMTQMLDPLTALMYAVKVMNFLKTLIVKTLKERKESRDRLVQGSNPGPRDHNGDQSSRQLLHLMKANEEEAVVDTFEVEMKDKEESSELQELVGLKSSLIKSCQYNKGGFGEKQ…	Tracheophyta	cellular organisms,Eukaryota,Viridiplantae,Streptophyta,Streptophytina,Embryophyta,Tracheophyta,Euphyllophyta,Spermatophyta,Magnoliopsida,Mesangiospermae,eudicotyledons,Gunneridae,Pentapetalae,rosids,malvids,Brassicales,Brassicaceae,Brassiceae,Brassica
A0A3N6QJE0	Brassica cretica	MAKVLNSSQSCRFPSPSSSSSSTSCGGNDGNRDPHSLFNISREEEEEEEERSEKEEERFELSSALEILVSAIRRSVIGGCVGEEDLCSMEIGVPSDVRHVAHVTFDRFHGFLGLPVEFEPEVPRRAPSASATVFGVSTESMQLSYDTRGNIVPTILLMMQSHLYSRGGLQVEGIFRINGENAQEEYIREELNKGVIPDNIDVHCLASLIKAWFRELPTGVLDSLSPEQVMESETEDECAELVKLLPPTEASLLDWSINLMADVVEMEHINKMNARNIAMVFAPNMTQMLDPLTALMYAVKVMNFLKTLIVKTLKERKESRGRLVPESNPGPRDHNGDQSSRQLLHLMKANEEEAVVDTFEVEMKDKEESSELQELVGLKPSLIKSCQYNKGGFGEKQNG…	Tracheophyta	cellular organisms,Eukaryota,Viridiplantae,Streptophyta,Streptophytina,Embryophyta,Tracheophyta,Euphyllophyta,Spermatophyta,Magnoliopsida,Mesangiospermae,eudicotyledons,Gunneridae,Pentapetalae,rosids,malvids,Brassicales,Brassicaceae,Brassiceae,Brassica
A0A0D3AEG8	Brassica oleracea var. oleracea	MAKVLNSSQSCRFPSPSSSSSSTSCGGNDGNRDPHSLFNISREEEEEEEERSEKEEERFELSSALEILVSAIRRSVIGGCVGEEDLCSMEIGVPSDVRHVAHVTFDRFHGFLGLPVEFEPEVPRRAPSASATVFGVSTESMQLSYDTRGNIVPTILLMMQSHLYSRGGLQVEGIFRINGENAQEEYIREELNKGVIPDNIDVHCLASLIKAWFRELPTGVLDSLSPEQVMESETEDECADLVKLLPPTEASLLDWSINLMADVVEMEHINKMNARNIAMVFAPNMTQMLDPLTALMYAVKVMNFLKTLIVKTLKERKESRGRLVPESNPGPRDHNGDQSSRQLLHLMKANEEEAVVDTFEVEMKDKEESSELQELVGLKSSLIKSCQYNKGGFGEKQNG…	Tracheophyta	cellular organisms,Eukaryota,Viridiplantae,Streptophyta,Streptophytina,Embryophyta,Tracheophyta,Euphyllophyta,Spermatophyta,Magnoliopsida,Mesangiospermae,eudicotyledons,Gunneridae,Pentapetalae,rosids,malvids,Brassicales,Brassicaceae,Brassiceae,Brassica,Brassica oleracea
A0A3P6FYQ7	Brassica oleracea	MAKVLNSTQSCRFPSPSSSSSSTSCGGNDGNRDPHSLFNISREEEEEEEERSEKEEERFELSSALEILVSAIRRSVIGGCVGEEDLCSMEIGVPSDVRHVAHVTFDRFHGFLGLPVEFEPEVPRRAPSASATVFGVSTESMQLSYDTRGNIVPTILLMMQSHLYSRGGLQVEGIFRINGENAQEEYIREELNKGVIPDNIDVHCLASLIKAWFRELPTGVLDSLSPEQVMESETEDECADLVKLLPPTEASLLDWSINLMADVVEMEHINKMNARNIAMVFAPNMTQMLDPLTALMYAVKVMNFLKTLIVKTLKERKESRGRLVPESNPGPRDHNGDQSSRQLLHLMKANEEEAVVNTFEVEMKDKEESSELQELVGLKSSLIKSCQYNKGGFGEKQNG…	Tracheophyta	cellular organisms,Eukaryota,Viridiplantae,Streptophyta,Streptophytina,Embryophyta,Tracheophyta,Euphyllophyta,Spermatophyta,Magnoliopsida,Mesangiospermae,eudicotyledons,Gunneridae,Pentapetalae,rosids,malvids,Brassicales,Brassicaceae,Brassiceae,Brassica
A0A6D2HJJ7	Microthlaspi erraticum	MAKVLKSSQSCHFSSPSSSSSTSCGSNDGNRDPHSLFNISREEEEDRDEEERRSDKERERFEISSALEVLVSAIRKSVIGGCVGEDLCSMEIGVPTDVRHVAHVTFDRFHGFLGLPVEFEPEVPRRAPSASATVFGVSTESMQLSYDTRGNIVPTILLMMQSHLYNRGGLRVEGIFRINGENGQEEYIREELNKGVIPDNIDVHCLASLIKAWFRELPSGVLDSLSAEQVMESESEDECVDLVKLLPSTEASLLDWAINLMADVVEMEHVNKMNARNIAMVFAPNMTQMLDPLTALMYAVKVMNFLKTLIEKTLKDRKESREKLIPASNSGHRDHNGDQSSSRQLLHLMKANKEEALDSSEAEMRDKEDYSAEEEEEEESAGYRELVGIKKKSLVKSCN…	Tracheophyta	cellular organisms,Eukaryota,Viridiplantae,Streptophyta,Streptophytina,Embryophyta,Tracheophyta,Euphyllophyta,Spermatophyta,Magnoliopsida,Mesangiospermae,eudicotyledons,Gunneridae,Pentapetalae,rosids,malvids,Brassicales,Brassicaceae,Coluteocarpeae,Microthlaspi
A0A1J3II60	Noccaea caerulescens	MAKVLNSSQSCHFPSPSSSSSTSCGSNDGNRDPHTLFNISREEEEGDEERSDKERERSEISSALEVLVSAIRKSVIGGCVGEEDLCSMEIGVPTDVRHVAHVTFDRFHGFLGLPVEFEPEVPRRAPSASATVFGVSTESMQLSYDTRGNIVPTILLMMQSHLYNRGGLRVEGIFRINGENGQEEYIREELNKGVIPDNIDVHCLASLIKAWFRELPSGVLDSLSAEQVMESESEDECVDLVKLLPSTEASLLDWAINLMADVVEMEHLNKMNARNIAMVFAPNMTQMLDPLTALMYAVKVMNFLKTLIEKTLKERKESREKLIPASNSGHRDHNGDQSSSRQLLHLMKANKEEALDNFEAEMKDKEDSAEEEEEEEEEEKESRELVGLKSCLVKGCNNG…	Tracheophyta	cellular organisms,Eukaryota,Viridiplantae,Streptophyta,Streptophytina,Embryophyta,Tracheophyta,Euphyllophyta,Spermatophyta,Magnoliopsida,Mesangiospermae,eudicotyledons,Gunneridae,Pentapetalae,rosids,malvids,Brassicales,Brassicaceae,Coluteocarpeae,Noccaea
A0A1J3HKY5	Noccaea caerulescens	EREREREREKMAKVLKSSQSCHFPSPSSSSSTSCGSNDGNRDPHTLFNISREEEEGDEERSDKERERSEISSALEVLVSAIRKSVIGGCVGEEDLCSMEIGVPTDVRHVAHVTFDRFHGFLGLPVEFEPEVPRRAPSASATVFGVSTESMQLSYDTRGNIVPTILLMMQSHLYNRGGLRVEGIFRINGENGQEEYIREELNKGVIPDNIDVHCLASLIKAWFRELPSGVLDSLSAEQVMESESEDECVDLVKLLPSTEASLLDWAINLMADVVEMEHLNKMNARNIAMVFAPNMTQMLDPLTALMYAVKVMNFLKTLIEKTLKERKESREKLIPASNSGHRDHNGDQSSSRQLLHLMKANKEEALDNFEAEMKDKEDSAEEEEEEEEEEKESRELVGLK…	Tracheophyta	cellular organisms,Eukaryota,Viridiplantae,Streptophyta,Streptophytina,Embryophyta,Tracheophyta,Euphyllophyta,Spermatophyta,Magnoliopsida,Mesangiospermae,eudicotyledons,Gunneridae,Pentapetalae,rosids,malvids,Brassicales,Brassicaceae,Coluteocarpeae,Noccaea
A0A1J3FHF4	Noccaea caerulescens	MAKVLKSSQSCHFPSPSSSSSTSCGSNDGNRDPHTLFNISREEEEGDEERSDKERERSEISSALEVLVSAIRKSVIGGCVGEEDLCSMEIGVPTDVRHVAHVTFDRFHGFLGLPVEFEPEVPRRAPSASATVFGVSTESMQLSYDTRGNIVPTILLMMQSHLYNRGGLRVEGIFRINGENGQEEYIREELNKGVIPDNIDVHCLASLIKAWFRELPSGVLDSLSAEQVMESESEDECVDLVKLLPSTEASLLDWAINLMADVVEMEHLNKMNARNIAMVFAPNMTQMLDPLTALMYAVKVMNFLKTLIEKTLKERKESREKLIPASNSGHRDHNGDQSSSRQLLHLMKANKEEALDNFEAEMKDKEDSAEEEEEEEEEKESRELVGLKSCLVKGCNNGG…	Tracheophyta	cellular organisms,Eukaryota,Viridiplantae,Streptophyta,Streptophytina,Embryophyta,Tracheophyta,Euphyllophyta,Spermatophyta,Magnoliopsida,Mesangiospermae,eudicotyledons,Gunneridae,Pentapetalae,rosids,malvids,Brassicales,Brassicaceae,Coluteocarpeae,Noccaea
A0A087H8R8	Arabis alpina	MAKVLKSTQSCHLPSPSSSSSSSSTSFRSNDNSTRRDPHSLFNISREEEEEEERSEKERERFEVSSALEFLVSAIRKSVIGGCVGEDHFCAMEIGVPTDVRHVAHVTFDRFHGFLGLPVEFEPEVPRRAPSASATVFGVSTESMQLSYDTRGNVVPTILLMMQSHLYNRGGLQVEGVFRINGENAQEEYIREELNKGVIPDNIDVHCLASLIKAWFRELPSGVLDSLSPEQVMESESEDECVELVRLLPSTEASLLDWAINLMADVVEMEHLNKMNARNIAMVFAPNMTQMLDPLTALMYAVQVMNFLKTLVVKTLKERQESRDKLIPASNPGPRDHNGDQSSSRQLLHLMKANKEEALDNFEAEMKDKEESADDEEEEGEGEESQELAGVKSSIVKSC…	Tracheophyta	cellular organisms,Eukaryota,Viridiplantae,Streptophyta,Streptophytina,Embryophyta,Tracheophyta,Euphyllophyta,Spermatophyta,Magnoliopsida,Mesangiospermae,eudicotyledons,Gunneridae,Pentapetalae,rosids,malvids,Brassicales,Brassicaceae,Arabideae,Arabis
V4NQK6	Eutrema salsugineum	MAKVLKSSQSCHFPSPSSSSSTSCGGNDRNRDPHSLFNVSREEEEEGEEERSEQESERFELSSALEILVSAIRRSVIGGCVGEEDLCSMEIGVPTDVRHVAHVTFDRFHGFLGLPVEFEPEVPRRAPSASATVFGVSTESMQLSYDTRGNIVPTILLMMQSHLYSRGGLRVEGIFRINGENAQEEYIREELNKGVIPDNIDVHCLASLIKAWFRELPSGVLDSLSPEQVMESESEDECVDLVRLLPSTEASLLDWAINLMADVVEMEHLNKMNARNIAMVFAPNMTQMLDPLTALMYAVQVMNFLKTLIVKALKDRKESRDRLIPASNPGPRDHNGDQSRSRQLLHLMKANKEEALENFEAEMKDKEESAEEEEEESRELIGIKSSLVKSCQYSNDGGF…	Tracheophyta	cellular organisms,Eukaryota,Viridiplantae,Streptophyta,Streptophytina,Embryophyta,Tracheophyta,Euphyllophyta,Spermatophyta,Magnoliopsida,Mesangiospermae,eudicotyledons,Gunneridae,Pentapetalae,rosids,malvids,Brassicales,Brassicaceae,Eutremeae,Eutrema
R0I3X7	Capsella rubella	MAKVLKSSQSCHFPSPSSSSSSTSCGGNDCNRDPHSPFNISREEEEEEEAERSEKERERFELSSALEILVSAIRRSVIGGCVGEEDLCSMEIGVPTDVRHVAHVTFDRFHGFLGLPVEFEPEVPRRAPSASATVFGVSTESMQLSYDTRGNIVPTILLMMQSHLYSRGGLRVEGIFRINGENAQEEYIREELNKGVIPDNIDVHCLASLIKAWFRELPTGVLDSLSPEQVMESESEDECLELVRLLPSTEASLLDWAINLMADVVEMEQLNKMNARNIAMVFAPNMTQMLDPLTALMYAVQVMNFLKTLIVKTLKDRKESRDKLIPASNPSPRDHNGDQSSSRQLLHLMKANKEDTLDNFEEEMKDKEESADDKEEEEEESAESPELVGIKSSVVKSCN…	Tracheophyta	cellular organisms,Eukaryota,Viridiplantae,Streptophyta,Streptophytina,Embryophyta,Tracheophyta,Euphyllophyta,Spermatophyta,Magnoliopsida,Mesangiospermae,eudicotyledons,Gunneridae,Pentapetalae,rosids,malvids,Brassicales,Brassicaceae,Camelineae,Capsella
A0A178VGG4	Arabidopsis thaliana	MAKVLKSSQSCHFPSPSSSSSTSCGGGNDGSNRDPHSPFNISRREEEEEEEERSEKERERFELSSALEILVSAIRRSVIGGCVGEEDLCSMEIGVPTDVRHVAHVTFDRFHGFLGLPVEFEPEVPRRAPSASATVFGVSTESMQLSYDTRGNIVPTILLMMQSHLYSRGGLRVEGIFRINGENGQEEYIREELNKGIIPDNIDVHCLASLIKAWFRELPSGVLDSLSPEQVMESESEDECVELVRLLPSTEASLLDWAINLMADVVEMEQLNKMNARNIAMVFAPNMTQMLDPLTALMYAVQVMNFLKTLIVKTLKDRKESRDKLVPASNPSPRDHNGDQSSSRQLLHLMKANKEETLDNFEAEMKDKEESADEEEEECAESVELVDIRKSSLVNNSSG…	Tracheophyta	cellular organisms,Eukaryota,Viridiplantae,Streptophyta,Streptophytina,Embryophyta,Tracheophyta,Euphyllophyta,Spermatophyta,Magnoliopsida,Mesangiospermae,eudicotyledons,Gunneridae,Pentapetalae,rosids,malvids,Brassicales,Brassicaceae,Camelineae,Arabidopsis
D7LAN6	Arabidopsis lyrata subsp. lyrata	MAKVLKSSQSCHFPSPSSSSSSSSTSCGGNDGGNRDPHSPFNISRREEEEEEERSEKERERFELSSALEILVSAIRRSVIGGCVGEEDLCSMEIGVPTDVRHVAHVTFDRFHGFLGLPVEFEPEVPRRAPSASATVFGVSTESMQLSYDTRGNVVPTILLMMQSHLYSRGGLRVEGIFRINGENAQEEYIREELNKGIIPDNIDVHCLASLIKAWFRELPSGVLDSLSPEQVMESESEDECVELVRLLPSTEASLLDWAINLMADVVEMEQLNKMNARNIAMVFAPNMTQMLDPLTALMYAVQVMNFLKTLIVKTLKDRKESRDKLVPASNPSPRDHNGDQSSSRQLLHLMKANKGESLDNFEAEMKDKEESADEEEEEEECVESRELVDIKNSSLVNS…	Tracheophyta	cellular organisms,Eukaryota,Viridiplantae,Streptophyta,Streptophytina,Embryophyta,Tracheophyta,Euphyllophyta,Spermatophyta,Magnoliopsida,Mesangiospermae,eudicotyledons,Gunneridae,Pentapetalae,rosids,malvids,Brassicales,Brassicaceae,Camelineae,Arabidopsis,Arabidopsis lyrata
A0A0D9WXW8	Leersia perrieri	MGEAVLVSKSNNHGCRGGGGGEEKGAEGQQGQVLALLLAALRRSVVLPCQMTDADDPAAAAAWGMEIGWPTDVRHVAHVTFDRLNGFLGLPVEFELEIPGHVPSASASVFGVSPESMQCGYDPKGNSVPKILLLMQDRLYAQDGLKAEGIFRITPENSQEENVREQLNRGVVPDGIDVHCLASLIKAWFRELPEGVLDSLSPEQVLHCNTEEECFELVRLLPPTQAALLNWVVEFMADVVEEEESNKMNARNVAMVFAPNMTKMSDPLTALMHAVHVMNLLKTLILKTLREREQDDDSEYSTISSQSSLSDELDEEHHDVDRVGDNESDNDNCGDDGCQNPKDVAKVLKQNVDNEQLIGISRRHTSTDFCLPHFSYSSDDDVSPNDIEECFLRRLEWST…	Tracheophyta	cellular organisms,Eukaryota,Viridiplantae,Streptophyta,Streptophytina,Embryophyta,Tracheophyta,Euphyllophyta,Spermatophyta,Magnoliopsida,Mesangiospermae,Liliopsida,Petrosaviidae,commelinids,Poales,Poaceae,BOP clade,Oryzoideae,Oryzeae,Oryzinae,Leersia
A0A6G1DB68	Oryza meyeriana var. granulata	MLLSRCSPQPDSQREETSVVAMGEAVLVSNGCGGGRVGGAGGRGGPDEGKAEGQQGQVLALLLAALRRSVVLPCQMADADDPAAASAWGMEIGWPTDVRHIAHVTFDRLNGFLGLPVEFELEIPGHVPSASASVFGVSPESMQCGYDDRGNSVPKILLLMQERLYAQDGLKAEGIFRITPENSQEENVREQLNRGLVPDDIDVHCLASLIKAWFRELPEGVLDSLSPEQVIHCNTEEECVELVRLLPPTQAALLNWVVEFMSDVVEEEESNKMNARNVAMVFAPNMTQMSDPLTALMHAVQVMNLLKTLILKTLREREHDDESEYSVISSQSSSSDELDEMYHHVEQGGDNDSDTDNYGDDGCKIQKDVAKVLKQNLVNEQSIGASRRHTSIDFRLPYV…	Tracheophyta	cellular organisms,Eukaryota,Viridiplantae,Streptophyta,Streptophytina,Embryophyta,Tracheophyta,Euphyllophyta,Spermatophyta,Magnoliopsida,Mesangiospermae,Liliopsida,Petrosaviidae,commelinids,Poales,Poaceae,BOP clade,Oryzoideae,Oryzeae,Oryzinae,Oryza,Oryza meyeriana
A0A0E0LJK8	Oryza punctata	MGEAVLVSNHGCSGVRRAGGGPGEGKAEGQQGQVLALLLAALRRSVVLPCQMADADDPAAAAWGMEIGWPTDVRHVAHVTFDRLNGFLGLPVEFELEIPGHVPSASASVFGVSPESMQCGFDDNGNSVPKILLLMQERLYAQDGLKAEGIFRITPENSQEENVREQLNRGLVPDDIDVHCLASLIKAWFRELPEGVLDSLSPEQVLHCNTEEECVELVRLLPPTQAALLNWVVEFMADVVEEEESNKMNARNVAMVFAPNMTQMSDPLTALMHAVQVMNLLKTLILKTLREREHDESEYSTISSQSSSSDELDEMHHHVEQGGDSGSDTDNYGDVGSQSQKGVAKVLQQNVVNEQPIGASRRHTSIDFRLPYSSYSSDDDVSPNDIEECFLRRLEWNAV…	Tracheophyta	cellular organisms,Eukaryota,Viridiplantae,Streptophyta,Streptophytina,Embryophyta,Tracheophyta,Euphyllophyta,Spermatophyta,Magnoliopsida,Mesangiospermae,Liliopsida,Petrosaviidae,commelinids,Poales,Poaceae,BOP clade,Oryzoideae,Oryzeae,Oryzinae,Oryza
A0A0E0Q732	Oryza rufipogon	MGEAVLVSNHGCSGGGGRVGVGVRGAGGGGPGEGKAEGQQGQVLALLLAALRRSVVLPCQMADADDPAAVAWGMEIGWPTDVRHVAHVTFDRLNGFLGLPVEFELEIPGHVPSASASVFGVSPESMQCCFDDSGNSVPKILLLMQERLYAQDGLKVAEGIFRITPENSQEENVREQLNRGLVPDDIDVHCLASLIKAWFRELPEGVLDSLSPEQVLHCNTEEECVELVRLLPPTQAALLNWVVEFMADVVEEEESNKMNARNVAMVFAPNMTQMSDPLTALMHAVQVMNLLKTLILKTLREREHDESEYSAISSQSSSSDELDEMHHHVEQGGDSGSDTDNFGDDGSQSQKDVAKVLQQNVVNEQPIGASRRHRSIDFRLPYISYGSDDDVSPNDIEEC…	Tracheophyta	cellular organisms,Eukaryota,Viridiplantae,Streptophyta,Streptophytina,Embryophyta,Tracheophyta,Euphyllophyta,Spermatophyta,Magnoliopsida,Mesangiospermae,Liliopsida,Petrosaviidae,commelinids,Poales,Poaceae,BOP clade,Oryzoideae,Oryzeae,Oryzinae,Oryza
A0A0E0AIN0	Oryza glumipatula	MGEAVLVSNHGCSGGGGRVGVGVSGAGGGGPGEGKAEGQQGQVLALLLAALRRSVVLPCQMADADDPAAVAWGMEIGWPTDVRHVAHVTFDRLNGFLGLPVEFELEIPGHVPSASASVFGVSPESMQCCFDDNGNSVPKILLLMQERLYAQDGLKVAEGIFRITPENSQEENVREQLNRGLVPDDIDVHCLASLIKAWFRELPEGVLDSLSPEQVLHCNTEEECVELVRLLPPTQAALLNWVVEFMADVVEEEESNKMNARNVAMVFAPNMTQMSDPLTALMHAVQVMNLLKTLILKTLREREHDESEYSAISSQSSSSDELDEMHHHVEQGGDSGSDTDNFGDDGSQSQKDVAKVLQQNVVNEQPIGASRRHTSIDFRLPYISYGSDDDVSPNDIEEC…	Tracheophyta	cellular organisms,Eukaryota,Viridiplantae,Streptophyta,Streptophytina,Embryophyta,Tracheophyta,Euphyllophyta,Spermatophyta,Magnoliopsida,Mesangiospermae,Liliopsida,Petrosaviidae,commelinids,Poales,Poaceae,BOP clade,Oryzoideae,Oryzeae,Oryzinae,Oryza
A0A0D3GPY8	Oryza barthii	MGEAVLVSNHGCSGGGGRVGVGVSGAGGGGPGEGKAEGQQGQVLALLLAALRRSVVLPCQMADADDPAAVAWGMEIGWPTDVRHVAHVTFDRLNGFLGLPVEFELEIPGHVPSASASVFGVSPESMQCCFDDNGNSVPKILLLMQERLYAQDGLKVAEGIFRITPENSQEENVREQLNRGLVPDDIDVHCLASLIKAWFRELPEGVLDSLSPEQVLHCNTEEECVELVRLLPPTQAALLNWVVEFMADVVEEEESNKMNARNVAMVFAPNMTQMSDPLTALMHAVQVMNLLKTLILKTLREREHDESEYSAISSQSSSSDELDEMHHHVEQGGDSGSDTDNFGDDGSQSQKDVAKVLQQNVVNEQPIGASRRHTSIDFRLPYISYGSDDDVSPNDIEEC…	Tracheophyta	cellular organisms,Eukaryota,Viridiplantae,Streptophyta,Streptophytina,Embryophyta,Tracheophyta,Euphyllophyta,Spermatophyta,Magnoliopsida,Mesangiospermae,Liliopsida,Petrosaviidae,commelinids,Poales,Poaceae,BOP clade,Oryzoideae,Oryzeae,Oryzinae,Oryza
Q7XAL7	Oryza sativa subsp. japonica	MGEAVLVSNHGCSGGGGRVGVGVRGAGGGGPGEGKAEGQQGQVLALLLAALRRSVVLPCQMADADDPAAVAWGMEIGWPTDVRHVAHVTFDRLNGFLGLPAEFELEIPGHVPSASASVFGVSPESMQCCFDDNGNSVPKILLLMQERLYAQDGLKAEGIFRITPENSQEENVREQLNRGLVPDDIDVHCLASLIKAWFRELPEGVLDSLSPEQVLHCNTEEECVELVRLLPPTQAALLNWVVEFMADVVEEEESNKMNARNVAMVFAPNMTQMSDPLTALMHAVQVMNLLKTLILKTLREREHDESEYSAISSQSSSSDELDEMHHHVEQGGDSGSDTDNFGDDGSQSQKDVAKVLQQNVVNEQPIGASRRHTSIDFRLPYISYGSDDDVSPNDIEECF…	Tracheophyta	cellular organisms,Eukaryota,Viridiplantae,Streptophyta,Streptophytina,Embryophyta,Tracheophyta,Euphyllophyta,Spermatophyta,Magnoliopsida,Mesangiospermae,Liliopsida,Petrosaviidae,commelinids,Poales,Poaceae,BOP clade,Oryzoideae,Oryzeae,Oryzinae,Oryza,Oryza sativa
B8B5H5	Oryza sativa subsp. indica	MGEAVLVSNHGCSGGGGRVGVGVRGAGGGGPGEGKAEGQQGQVLALLLAALRRSVVLPCQMADADDPAAVAWGMEIGWPTDVRHVAHVTFDRLNGFLGLPAEFELEIPGHVPSASASVFGVSPESMQCCFDDNGNSVPKILLLMQERLYAQDGLKAEGIFRITPENSQEENVREQLNRGLVPDDIDVHCLASLIKAWFRELPEGVLDSLSPEQVLHCNTEEECVELVRLLPPTQAALLNWVVEFMADVVQEEESNKMNARNVAMVFAPNMTQMSDPLTALMHAVQVMNLLKTLILKTLREREHDESEYSAISSQSSSSDELDEMHHHVEQGGDSGSDTDNFGDDGSQSQKDVAKVLQQNVVNEQPIGASRRHTSIDFRLPYISYGSDDDVSPNDIEECF…	Tracheophyta	cellular organisms,Eukaryota,Viridiplantae,Streptophyta,Streptophytina,Embryophyta,Tracheophyta,Euphyllophyta,Spermatophyta,Magnoliopsida,Mesangiospermae,Liliopsida,Petrosaviidae,commelinids,Poales,Poaceae,BOP clade,Oryzoideae,Oryzeae,Oryzinae,Oryza,Oryza sativa
A0A0E0HZF5	Oryza nivara	MGEAVLVSNHGCSGGGGRVGVGVRGAGGGGPGEGKAEGQQGQVLALLLAALRRSVVLPCQMADADDPAAVAWGMEIGWPTDVRHVAHVTFDRLNGFLGLPAEFELEIPGHVPSASASVFGVSPESMQCCFDDNGNSVPKILLLMQERLYAQDGLKVAEGIFRITPENSQEENVREQLNRGLVPDDIDVHCLASLIKAWFRELPEGVLDSLSPEQVLHCNTEEECVELVRLLPPTQAALLNWVVEFMADVVQEEESNKMNARNVAMVFAPNMTQMSDPLTALMHAVQVMNLLKTLILKTLREREHDESEYSAISSQSSSSDELDEMHHHVEQGGDSGSDTDNFGDDGSQSQKDVAKVLQQNVVNEQPIGASRRHTSIDFRLPYISYGSDDDVSPNDIEEC…	Tracheophyta	cellular organisms,Eukaryota,Viridiplantae,Streptophyta,Streptophytina,Embryophyta,Tracheophyta,Euphyllophyta,Spermatophyta,Magnoliopsida,Mesangiospermae,Liliopsida,Petrosaviidae,commelinids,Poales,Poaceae,BOP clade,Oryzoideae,Oryzeae,Oryzinae,Oryza
I1H260	Brachypodium distachyon	MGEVALVSNGCGGERKTEERQQGQGQVLELLLAALRKSVVLPCQMADADDPTAAWGMDIGWPTDVRHVAHVTFDRLQGFLGLPVEFQLEIPCHVPSASASVFGVSPESMQCDYDDKGNSVPKILLLMQQRLYSQHGLKAEGIFRINPENSQEEHVREQLNRGVVPDDIDIHCLASLIKAWFRELPEGVLDSLSPEQVLHCNTEEQCVEVAKLLPSTQAALLSWVVELMADVVQEEESNKMNARNVAMVFAPNMTQMSDPLTALMHAVQVMNLLKTLILRTMREREDSEGTYSTFSSSSSLSDELDEVGREDQQDDDNDIGIEKYASDSSQSPKNMDKTVQLKMHSEQLIVSSRRHASFEFRLPYISSSNDDEDASRNDIEEGFLRRLEVSKGSNFFPSS…	Tracheophyta	cellular organisms,Eukaryota,Viridiplantae,Streptophyta,Streptophytina,Embryophyta,Tracheophyta,Euphyllophyta,Spermatophyta,Magnoliopsida,Mesangiospermae,Liliopsida,Petrosaviidae,commelinids,Poales,Poaceae,BOP clade,Pooideae,Stipodae,Brachypodieae,Brachypodium
A0A453AGB0	Aegilops tauschii subsp. strangulata	MGEVVLISRSGSGCGGGGGVGERKADHQERQGQQGQVLELLLAALRKSVALPCQMADADDPAGGAAGAGWGMDIGWPTDVRHVAHVTFDRLQGFLGLPVEFELQIPCPAPSASASVFGVSPESMQCGYDDRGNSVPKILLLMQERLYSQDGLKAEGIFRITPENSQEEHVREQLNRGVVPDDIDVHCLASLIKAWFRELPEGVLDSLSPEQVLNCNTEEQCVELVSHIPVTHAALLSWVVELMADVVEEEESNKMNARNIAMVFAPNMTQMTDPLTALMHAVQVMNLLKTLVLKTLREREDDEGSYSTFSSSPTLSDGLDEVDREHDQGDEGQQSDNGQRTANWFVQEAHLI	Tracheophyta	cellular organisms,Eukaryota,Viridiplantae,Streptophyta,Streptophytina,Embryophyta,Tracheophyta,Euphyllophyta,Spermatophyta,Magnoliopsida,Mesangiospermae,Liliopsida,Petrosaviidae,commelinids,Poales,Poaceae,BOP clade,Pooideae,Triticodae,Triticeae,Triticinae,Aegilops,Aegilops tauschii
A0A453AGE1	Aegilops tauschii subsp. strangulata	MGEVVLISRSGSGCGGGGGVGERKADHQERQGQQGQVLELLLAALRKSVALPCQMADADDPAGGAAGAGWGMDIGWPTDVRHVAHVTFDRLQGFLGLPVEFELQIPCPAPSASASVFGVSPESMQCGYDDRGNSVPKILLLMQERLYSQDGLKAEGIFRITPENSQEEHVREQLNRGVVPDDIDVHCLASLIKAWFRELPEGVLDSLSPEQVLNCNTEEQCVELVSHIPVTHAALLSWVVELMADVVEEEESNKMNARNIAMVFAPNMTQMTDPLTALMHAVQVMNLLKTLVLKTLREREDDEGSYSTFSSSPTLSDGLDEVDREHDQGDGQQSDNGQRTANWFVQEAHLI	Tracheophyta	cellular organisms,Eukaryota,Viridiplantae,Streptophyta,Streptophytina,Embryophyta,Tracheophyta,Euphyllophyta,Spermatophyta,Magnoliopsida,Mesangiospermae,Liliopsida,Petrosaviidae,commelinids,Poales,Poaceae,BOP clade,Pooideae,Triticodae,Triticeae,Triticinae,Aegilops,Aegilops tauschii
M8BAF8	Aegilops tauschii	MGEVVLISRSGSGCGGGGGVGERKADHQERQGQQGQVLELLLAALRKSVALPCQMADADDPAGGAAGAGWGMDIGWPTDVRHVAHVTFDRLQGFLGLPVEFELQIPCPAPSASASVFGVSPESMQCGYDDRGNSVPKILLLMQERLYSQDGLKAWFRELPEGVLDSLSPEQVLNCNTEEQCVELVSHIPVTHAALLSWVVELMADVVEEEESNKMNARNIAMVFAPNMTQMTDPLTALMHAVQVMNLLKTLVLKTLREREDDEGSYSTFSSSPTLSDGLDEVDREHDQGDGNDSGTEKYGDDSSESSKSVDKANNLITDSEQLIGSSRRHTSFEFRLPCTIDNDEDKYPSLSDIEEGFLRRLEWQEVSKAGDEKDEGSIFFTSTKEAEQLSSSESTSES…	Tracheophyta	cellular organisms,Eukaryota,Viridiplantae,Streptophyta,Streptophytina,Embryophyta,Tracheophyta,Euphyllophyta,Spermatophyta,Magnoliopsida,Mesangiospermae,Liliopsida,Petrosaviidae,commelinids,Poales,Poaceae,BOP clade,Pooideae,Triticodae,Triticeae,Triticinae,Aegilops
F2CW21	Hordeum vulgare subsp. vulgare	MGEVVLMSSAGTGCGGERKAADHQERQGQQQGQVLELLLAALRKSVALPCQMADADDPAAAGGGGWGMDIGWPTDVRHVAHVTFDRLQGFLGLPVEFELQIPCPAPSASASVFGVSPESMQCGYDDRGNSVPKILLLMQERLYSQDGLKAEGIFRITPENSQEEHVREQLNRGVVPDDIDVHCLASLIKAWFRELPEGVLDSLSPEQVLNCNTEEQCVELVSHIPVTYAALLSWVVELMADVVEEEGSNKMNARNIAMVFAPNMTQMSDPLTALMHAVQVMNLLKTLVLKTLREREDDEGSYSTFSSSPTLSDGLDEVDRDQGGNSDSGTEKYGDDSSESSKNVDKATNLTMDSEQLIGSSRRHTSFEFRLPYTIDNDDDDDKYPSLSDIEEGFLRRLE…	Tracheophyta	cellular organisms,Eukaryota,Viridiplantae,Streptophyta,Streptophytina,Embryophyta,Tracheophyta,Euphyllophyta,Spermatophyta,Magnoliopsida,Mesangiospermae,Liliopsida,Petrosaviidae,commelinids,Poales,Poaceae,BOP clade,Pooideae,Triticodae,Triticeae,Hordeinae,Hordeum,Hordeum vulgare
A0A3B6AQJ0	Triticum aestivum	MGEVVLISRSGDGCGAVGERKADHQERQGQQGQVLELLLAALRKSVALPCQMADADDPAGGAAGAGWGMDIGWPTDVRHVAHVTFDRLQGFLGLPVEFELQIPCPAPSASASVFAVSPESMQCGYDDRGNSVPKILLLMQERLYSQDGLKAEGIFRITPENSQEEHVREQLNRGVVPDDIDVHCLASLIKAWFRELPEGVLDSLSPEQVLNCNTEEQCVELVRHIPVTYAALLSWVVELMADVVEEEGSNKMNARNIAMVFAPNMTQMSDPLTALMHAVQVMNLLKTLVLKTLREREEDEGSYSTFSSSPTLSDGLDEVDREHNQGDGNDSGTEKYGDDSSESSKSFDKANNLIMDSEQLIGSSRRHTSFEFRLPCTIDNDEDKYPSLSEIEEGFLRRL…	Tracheophyta	cellular organisms,Eukaryota,Viridiplantae,Streptophyta,Streptophytina,Embryophyta,Tracheophyta,Euphyllophyta,Spermatophyta,Magnoliopsida,Mesangiospermae,Liliopsida,Petrosaviidae,commelinids,Poales,Poaceae,BOP clade,Pooideae,Triticodae,Triticeae,Triticinae,Triticum
A0A3B6BYS3	Triticum aestivum	MLPTTSIQNRTAAALPPHSPTHSLPPSSAQLSSAREPAGTTAAHTPQEEEEEEAAMGEVVLISRPGDGCGGVGERKADQQERQGQVLELLLAALRKSVALPCQMADADDPAAGAGAWGMDIGWPTDVRHVAHVTFDRLQGFLGLPVEFELQIPCPAPSASASVFGVSPESMQCGYDDRGNSVPKILLLMQERLYSQDGLKAEGIFRITPENSQEEHVREQLNRGVVPDDIDVHCLASLIKAWFRELPEGVLDSLSPEQVLNCNTEEQCVELVSHIPVTHAALLSWVVELMADVVEEEESNKMNARNIAMVFAPNMTQMSDPLTALMHAVQVMNLLKTLVLKTLREREEDEGSYSTFSSSPTLSDGLDEVDREHDQGDGNDSGTEKYGDDSSESSKSVDK…	Tracheophyta	cellular organisms,Eukaryota,Viridiplantae,Streptophyta,Streptophytina,Embryophyta,Tracheophyta,Euphyllophyta,Spermatophyta,Magnoliopsida,Mesangiospermae,Liliopsida,Petrosaviidae,commelinids,Poales,Poaceae,BOP clade,Pooideae,Triticodae,Triticeae,Triticinae,Triticum
A0A453AGB4	Aegilops tauschii subsp. strangulata	GEVVLISRSGSGCGGGGGVGERKADHQERQGQQGQVLELLLAALRKSVALPCQMADADDPAGGAAGAGWGMDIGWPTDVRHVAHVTFDRLQGFLGLPVEFELQIPCPAPSASASVFGVSPESMQCGYDDRGNSVPKILLLMQERLYSQDGLKAEGIFRITPENSQEEHVREQLNRGVVPDDIDVHCLASLIKAWFRELPEGVLDSLSPEQVLNCNTEEQCVELVSHIPVTHAALLSWVVELMADVVEEEESNKMNARNIAMVFAPNMTQMTDPLTALMHAVQVMNLLKTLVLKTLREREDDEGSYSTFSSSPTLSDGLDEVDREHDQGDGNDSGTEKYGDDSSESSKSVDKANNLITDSEQLIGSSRRHTSFEFRLPCTIDNDEDKYPSLSDIEEGFLR…	Tracheophyta	cellular organisms,Eukaryota,Viridiplantae,Streptophyta,Streptophytina,Embryophyta,Tracheophyta,Euphyllophyta,Spermatophyta,Magnoliopsida,Mesangiospermae,Liliopsida,Petrosaviidae,commelinids,Poales,Poaceae,BOP clade,Pooideae,Triticodae,Triticeae,Triticinae,Aegilops,Aegilops tauschii
A0A5J9VUZ0	Eragrostis curvula	MEHEFHFLEIIDGQTGGPKFGNKSFDYEPVSKRHGRGCDGAQWLRRRRRRPGGGEAAAAAAAGQVLALVLAALRKSVVLPCQMADADDTAGAAWGMEIGWPTDVRHVAHVTFDRLHGFLGLPVEFELEIPGQVPSASASVFGVSPESMQCGYDDKGNSVPKILLLMQERLYTQDGLKAEGIFRITPENSQEEHVREQLNSGIVPDDIDVHCLASLIKAWFRELPEGVLDSLSPEQVLHCNTEEQCIELVTLLPPTQAALLNWVVELMTDVVEEEESNKMNARNVAMVFAPNMTQMSDPLTALMHAVQVMNLLKTLILKTLRERDDDDAGAYSSFSSTSSLSDEVDEEDGHDSQDDGTESDTEHYNDSDDGSPKDIVKASALRVDNEQLIGVSRRHTSIN…	Tracheophyta	cellular organisms,Eukaryota,Viridiplantae,Streptophyta,Streptophytina,Embryophyta,Tracheophyta,Euphyllophyta,Spermatophyta,Magnoliopsida,Mesangiospermae,Liliopsida,Petrosaviidae,commelinids,Poales,Poaceae,PACMAD clade,Chloridoideae,Eragrostideae,Eragrostidinae,Eragrostis
A0A0A9ES79	Arundo donax	MVPNGCGGGVAGGGEGKAEEGQQQQGQGQVLALVLAALRKSVVLPCQMADADDPAGAAWGMEIGWPTDVRHVAHVTFDRLHGFLGLPVEFELEIPGQVPSASASVFGVSPESMQCGYDEKGNSVPKILLLMQERLYAQDGLKAEGIFRITPENSQEVHVREQLNSGIVPDDIDVHCLASLIKAWFRELPEGVLDSLSPEQVLHCNTEEQCIELVKLLPPTQAALLNWVVELMADVVEEEEANKMNARNVAMVFAPNMTQMSDPLTALMHAVQVMNFLKTLILKTLQERDDDDAGSYSSFSSSSSLSDELDEEDGHDQRDDENDSNTENYNGDGSESPKSIDKAGKLRVDNEQLIGVSRRHTSIDCHLPYIGYDNNDENTSLNDIEECFLRRLE	Tracheophyta	cellular organisms,Eukaryota,Viridiplantae,Streptophyta,Streptophytina,Embryophyta,Tracheophyta,Euphyllophyta,Spermatophyta,Magnoliopsida,Mesangiospermae,Liliopsida,Petrosaviidae,commelinids,Poales,Poaceae,PACMAD clade,Arundinoideae,Arundineae,Arundo
A0A811NEP6	Miscanthus lutarioriparius	MVEVMKVPSSNGCAEGGGAGSEGKAEDGQQQGQGLALVLAALRKSVVLPCQMADADDPAGAAWGMEIGWPTDVRHVAHVTFDRLHGFLGLPVEFELEIPGQVPSASASVFGVSPESMQCGYDDKGNSVPKILLLMLERLYAQDGLKAEGIFRITPENSQEEHVREQLNSGIVPDDIDVHCLASLIKAWFRELPEGVLDRLSPEQVLHCNTEEQCIELVKLLPATQAALLHWVVELMADVVEEEESNKMDARNVAMVFAPNMTQMSDPLTALMHAVQVMNLLKTLILKTLREREDDDAGAYSSFSSSSSLSDELDEEDGHDQQDEENDSGSEHLIGVSRRHTSTDCHLPYVRFSNDNEAVSLDDIEECFLRRLEWKSVRESVDEGDSRSSPSEKEAEWLS…	Tracheophyta	cellular organisms,Eukaryota,Viridiplantae,Streptophyta,Streptophytina,Embryophyta,Tracheophyta,Euphyllophyta,Spermatophyta,Magnoliopsida,Mesangiospermae,Liliopsida,Petrosaviidae,commelinids,Poales,Poaceae,PACMAD clade,Panicoideae,Andropogonodae,Andropogoneae,Saccharinae,Miscanthus
C5X4B1	Sorghum bicolor	MVEVMMVPSSNGCGEGGGGAGSEGKGEDGQQGQQQQQQQGQQGQGQVLALVLAALRKSVVLPCQMADADDPAGAAWGMEIGWPTDVRHVAHVTFDRLHGFLGLPVEFELEIPGQVPSASASVFGVSPESMQCGYDDKGNSVPKILLLMQERLYAQDGLRAEGIFRITPENSQEEHVREQLNSGIVPDDIDVHCLASLIKAWFRELPEGVLDRLSPEQVLHCNTEEQCIELVKLLPATQAALLHWVVELMADVVEEEESNKMNARNVAMVFAPNMTQMSDPLTALMHAVQVMNLLKTLILKTLREREDDDAGAYSSFSSSSSLSDELDEEDGHDQQDGENDSGSENYNCSANERPKDIDKATALRVDNEQLIGVSRRHTSTDCHLPYVRFSNDNEDVLSL…	Tracheophyta	cellular organisms,Eukaryota,Viridiplantae,Streptophyta,Streptophytina,Embryophyta,Tracheophyta,Euphyllophyta,Spermatophyta,Magnoliopsida,Mesangiospermae,Liliopsida,Petrosaviidae,commelinids,Poales,Poaceae,PACMAD clade,Panicoideae,Andropogonodae,Andropogoneae,Sorghinae,Sorghum
A0A811N9Y8	Miscanthus lutarioriparius	MAEVMMVPSSNGCGGGGAGGSEGKAEDGQQGQGQGQGQGQVLALVLAALRKSVVLPCQMVDADDPAGAAWGMEIGWPTDVRHVAHVTFDRLHGFLGLPVEFELEIPGQVPSASASVFGVSPESMQCGYDDKGNSVPKILLLMQERLYAQDGLKAEGIFRITPENSQEEHVREQLNSGIVPDDIDVHCLASLIKAWFRELPEGVLDRLSPEQVLHCNTEEQCIELVKLLPATQAALLHWVVELMADVVEEEESNKMNARNVAMVFAPNMTQMSDPLTALMHAVQVMNLLKTLILKTLREREDDDAGAYSSFSSSSSLSDELDEEDDHDQQDDENDSGSENYNCSANERPKDTDKAAALRVDNEQLIGVSRRHTSTNCHLPYVRFSNDNEDVSLDDIEECF…	Tracheophyta	cellular organisms,Eukaryota,Viridiplantae,Streptophyta,Streptophytina,Embryophyta,Tracheophyta,Euphyllophyta,Spermatophyta,Magnoliopsida,Mesangiospermae,Liliopsida,Petrosaviidae,commelinids,Poales,Poaceae,PACMAD clade,Panicoideae,Andropogonodae,Andropogoneae,Saccharinae,Miscanthus
C0PER7	Zea mays	MADADDPSGAAWGMEIGWPTDVRHVAHVTFDRLHGFLGLPVEFELEIPGQVPSASASVFGVSPESMQCGYDDKGNSVPKILLLMQERLYAQDGLKAEGIFRITPENSQEEHVREQLNSGIVPDDIDVHCLASLIKAWFRELPEGVLDRLSPEQVLHCNTEEQCIELVKLLPATQAALLHWVVELMADVVEEEESNKMNARNVAMVFAPNMTQMSDPLTALMHAVQVMNLLKTLILKTLREREDDDAGAYSSFSSSLSSSGELDEDDGHDQQDDENDSGSEKNYNGSANGRPRDIDKATALRVDSEQLIGVSRRHTSTDFHLPYIRYSNDSEDVSLDDIEECFLRRLEWKSVRESVDEGDSRNSPPSEKEAEWLSSSENVTEASNAIGEERGRTSNATDV…	Tracheophyta	cellular organisms,Eukaryota,Viridiplantae,Streptophyta,Streptophytina,Embryophyta,Tracheophyta,Euphyllophyta,Spermatophyta,Magnoliopsida,Mesangiospermae,Liliopsida,Petrosaviidae,commelinids,Poales,Poaceae,PACMAD clade,Panicoideae,Andropogonodae,Andropogoneae,Tripsacinae,Zea
B6T5X9	Zea mays	MVEVMMVPSSHGCGEGGGVGSDGKAEDGQQQGQGQGQVLALLLAALRKSVVLPCQMADADDPSGAAWGMEIGWPTDVRHVAHVTFDRLHGFLGLPVEFELEIPGQVPSASASVFGVSPESMQCGYDDKGNSVPKILLLMQERLYAQDGLKAEGIFRITPENSQEEHVREQLNSGIVPDDIDVHCLASLIKAWFRELPEGVLDRLSPEQVLHCNTEEQCIELVKLLPATQAALLHWVVELMADVVEEEESNKMNARNVAMVFAPNMTQMSDPLTALMHAVQVMNLLKTLILKTLREREDDDAGAYSSFSSSLSSSGELDEDDGHDQQDDEHDSGSEKNYNGSANGRPRDIDKATALRVDSEQLIGVSRRHTSTDFHLPYIRYSNDSEDVSLDDIEECFLR…	Tracheophyta	cellular organisms,Eukaryota,Viridiplantae,Streptophyta,Streptophytina,Embryophyta,Tracheophyta,Euphyllophyta,Spermatophyta,Magnoliopsida,Mesangiospermae,Liliopsida,Petrosaviidae,commelinids,Poales,Poaceae,PACMAD clade,Panicoideae,Andropogonodae,Andropogoneae,Tripsacinae,Zea
A0A1D6HXK9	Zea mays	MVEVMMVPSSHGCGEGGGVGSDGKAEDGQQQGQGQGQVLALLLAALRKSVVLPCQMADADDPSGAAWGMEIGWPTDVRHVAHVTFDRLHGFLGLPVEFELEIPGQVPSASASVFGVSPESMQCGYDDKGNSVPKILLLMQERLYAQDGLKAEGIFRITPENSQEEHVREQLNSGIVPDDIDVHCLASLIKAWFRELPEGVLDRLSPEQVLHCNTEEQCIELVKLLPATQAALLHWVVELMADVVEEEESNKMNARNVAMVFAPNMTQMSDPLTALMHAVQVMNLLKTLILKTLREREDDDAGAYSSFSSSLSSSGELDEDDGHDQQDDENDSGSEKNYNGSANGRPRDIDKATALRVDSEQLIGVSRRHTSTDFHLPYIRYSNDSEDVSLDDIEECFLR…	Tracheophyta	cellular organisms,Eukaryota,Viridiplantae,Streptophyta,Streptophytina,Embryophyta,Tracheophyta,Euphyllophyta,Spermatophyta,Magnoliopsida,Mesangiospermae,Liliopsida,Petrosaviidae,commelinids,Poales,Poaceae,PACMAD clade,Panicoideae,Andropogonodae,Andropogoneae,Tripsacinae,Zea
A0A835AHP4	Digitaria exilis	MAEVVMASGSNGCIGVVGGGGEGKAAEEGQQQGQGQVLTLVLAALRKSVVLPCQMADADDPAGGGAWGMEIGWPTDVRHVAHVTFDRLHGFLGLPVEFELEIPGQVPSASASVFGVSPESMQCGYDDKGNSVPKILLLMQERLYAQDGLKAEGIFRITPENSQEEHVREQLNSGIVPDDINVHCLASLIKAWFRELPEGVLDSLSPEQVLHCNTEDQCVELVELLPPTRAALLHWIVELMADVVEEEESNKMNARNVAMVFAPNMTQMSDPLTALMHAVQVMNLLKTLILKTLRERDEEDAGAYSAFSSSPSLSEELNEEEDHDQPDDENDSGSDCNCGDHERPNDIDKATSLRLDSEQLIGVSRRHTSIDCHLPYIEYDNDNEDTPLDDIEECFLRRL…	Tracheophyta	cellular organisms,Eukaryota,Viridiplantae,Streptophyta,Streptophytina,Embryophyta,Tracheophyta,Euphyllophyta,Spermatophyta,Magnoliopsida,Mesangiospermae,Liliopsida,Petrosaviidae,commelinids,Poales,Poaceae,PACMAD clade,Panicoideae,Panicodae,Paniceae,Anthephorinae,Digitaria
A0A1E5WJV6	Dichanthelium oligosanthes	MVEVMMAPSSNSCGGGGGGGEGKAEEGQQQQQGQGQVLALVMAALRKSVVLPCQMADADDPAGASWGMEIGWPTDVRHVAHVTFDRLQGFLGLPVEFELEIPGQVPSASASVFGVSPESMQCGYDDKGNSVPKILLLMQERLYTQDGLKAEGIFRITPENSQEEHVREQLNSGIVPDDIDVHCLASLIKAWFRELPEGVLDSLSPEQVLHCNTEEQCIELVELLPPTQAALLNWVVELMADVVEEEESNKMNARNVAMVFAPNMTQMSDPLTALMHAVQVMNLLKTLILKTLRERDDHDDAGAYSSFSSSSSLSEELDEEGQDQQDDENDSGSENSNCDDNERPKDIDKAIGLRVDNERLIGVSRRHTSIECHLPYIGYGNGNEDTSLDDIEECFLRRL…	Tracheophyta	cellular organisms,Eukaryota,Viridiplantae,Streptophyta,Streptophytina,Embryophyta,Tracheophyta,Euphyllophyta,Spermatophyta,Magnoliopsida,Mesangiospermae,Liliopsida,Petrosaviidae,commelinids,Poales,Poaceae,PACMAD clade,Panicoideae,Panicodae,Paniceae,Dichantheliinae,Dichanthelium
A0A4V6Y8T8	Setaria viridis	MVEVVMVPGSNGCGGGGGEGKAEEGQQAQGQGQVLALVLAALRKSVVLPCQMADADDPAGAAWGMEIGWPTDVRHVAHVTFDRLHGFLGLPVEFELEIPGQVPSASASVFGVSPESMQCGYDDKGNSVPKILLLMQERLYAQDGLKSEGIFRITPENSQEEHVREQLNSGIVPDDIDVHCLASLIKAWFRELPEGVLDSLSPEQVLHCNTEEQCIELVELLPPTQAALLHWVVELMADVVEEEESNKMNARNVAMVFAPNMTQMSDPLTALMHAVQVMNLLKTLILKTLRERDDDDDAGAYSSFSSSSSLSEELDEEGHDQQDDENDSGSENCNCEDNGSPKDVDKASALRVDNEQLIGVSRRHTSIDCHLPYIGYGNDNEGTSLDDIEECFLRRLEWK…	Tracheophyta	cellular organisms,Eukaryota,Viridiplantae,Streptophyta,Streptophytina,Embryophyta,Tracheophyta,Euphyllophyta,Spermatophyta,Magnoliopsida,Mesangiospermae,Liliopsida,Petrosaviidae,commelinids,Poales,Poaceae,PACMAD clade,Panicoideae,Panicodae,Paniceae,Cenchrinae,Setaria
K3ZSW2	Setaria italica	MVEVVMVPGSNGCGGGGGEGKAEEGQQAQGQGQVLALVLAALRKSVVLPCQMADADDPAGAAWGMEIGWPTDVRHVAHVTFDRLHGFLGLPVEFELEIPGQVPSASASVFGVSPESMQCGYDDKGNSVPKILLLMQERLYAQDGLKSEGIFRITPENSQEEHVREQLNSGIVPDDIDVHCLASLIKAWFRELPEGVLDSLSPEQVLHCNTEEQCIELVELLPPTQAALLHWVVELMADVVEEEESNKMNARNVAMVFAPNMTQMSDPLTALMHAVQVMNLLKTLILKTLRERDDDDDAGAYSSFSSSSSLSEELDEEGHDQQDDENDSGSENCNCEGNGSPKDVDKASALRVDNEQLIGVSRRHTSIDCHLPYIGYGNDNEGTSLDDIEECFLRRLEWK…	Tracheophyta	cellular organisms,Eukaryota,Viridiplantae,Streptophyta,Streptophytina,Embryophyta,Tracheophyta,Euphyllophyta,Spermatophyta,Magnoliopsida,Mesangiospermae,Liliopsida,Petrosaviidae,commelinids,Poales,Poaceae,PACMAD clade,Panicoideae,Panicodae,Paniceae,Cenchrinae,Setaria
A0A2T7END5	Panicum hallii var. hallii	MVEVVMAPGCGGGGGGGGEGKAEEGQQQGQGQVLALVLAALRKSVVLPCQMADADDPAGASWGMEIGWPTDVRHVAHVTFDRLHGFLGLPVEFELEIPGQVPSASASVFGVSPESMQCGYDDKGNSVPKILLLMQERLYAQDGLKAEGIFRITPENSQEEHVREQLNSGIVPDDIDVHCLASLIKTWFRELPEGVLDSLSPEQVLHCNTEEQCIELVELLPPTQAALLHWVVELMADVVEAEESNKMNARNVAMVFAPNMTQMSDPLTALMHAVQVMNLLKTLILKTLRERDDDDAGAYSSFSSSSSLSEEIDEEGHDQQDDENDSGSENCNCDDHKRPKDIDKAAALRVDNEQLIGASRRHTSIDCHLPFIGFENGNEDTSLDDIEECFLRRLEWKAV…	Tracheophyta	cellular organisms,Eukaryota,Viridiplantae,Streptophyta,Streptophytina,Embryophyta,Tracheophyta,Euphyllophyta,Spermatophyta,Magnoliopsida,Mesangiospermae,Liliopsida,Petrosaviidae,commelinids,Poales,Poaceae,PACMAD clade,Panicoideae,Panicodae,Paniceae,Panicinae,Panicum,Panicum sect. Panicum,Panicum hallii
A0A3L6T860	Panicum miliaceum	MVEVVMVPGSNGCGGGGGGGEEKAEEGQQQAQAQGQGQVLALVLAALRKSVVLPCQMADADDPAGASWGMEIGWPTDVRHVAHVTFDRLHGFLGLPVEFELEIPGQVPSASASVFGVSPESMQCGYDEKGNSVPKILLLMQERLYAQDGLKAEGIFRITPENSHEEHVREQLNNGIVPDDIDVHCLASLIKAWFRELPEGVLDSLSPEQVLHCNTEKQCIELVELLPPTQAALLHWVVELMADVVEEEESNKMNERNVAMVFAPNMTQMSDPLTALMHAVQVMNMLKTLILKTLRERDDDDDAGAYSSFSSSSSLSEEIDDEGHDQQDDENDSGSENCNCDDNGRPKDIDKAAALRVDNEQLIGVSRRHTSIDCHLPFIGFENYNEDTSLDDIEECFLR…	Tracheophyta	cellular organisms,Eukaryota,Viridiplantae,Streptophyta,Streptophytina,Embryophyta,Tracheophyta,Euphyllophyta,Spermatophyta,Magnoliopsida,Mesangiospermae,Liliopsida,Petrosaviidae,commelinids,Poales,Poaceae,PACMAD clade,Panicoideae,Panicodae,Paniceae,Panicinae,Panicum
A0A3L6QPG9	Panicum miliaceum	MVEVVMAPGCGGGGGGGGEGKAEEGQQQGQGQGQVLALVLAALRKSVVLPCQMADADDPAGASWGMEIGWPTDVRHVAHVTFDRLHGFLGLPVEFELEIPGQVPSASASVFGVSPESMQCGYDDKGNSVPKILLLMQERLYAQDGLKAEGIFRITPENSREEQVREQLNSGIVPDDIDVHCLASLIKAWFGELPEGVLDSLSPEQVLHCNTEEQCIELVELLPPTQAALLHWVVELMADVVEEEESNKMNARNVAMVFAPNMTQMSDPLTALMHAVQVMNLLKTLILKTLRERDDDDAGAYSSFSSSSSLSEEIDEEGHDQQDDENDSGSENCNCDDHKRPKDIDKAAALRVENEQLIGASRRHTSIDCHLPFIGFENDNEDTSLDDIEECFLRRLEWK…	Tracheophyta	cellular organisms,Eukaryota,Viridiplantae,Streptophyta,Streptophytina,Embryophyta,Tracheophyta,Euphyllophyta,Spermatophyta,Magnoliopsida,Mesangiospermae,Liliopsida,Petrosaviidae,commelinids,Poales,Poaceae,PACMAD clade,Panicoideae,Panicodae,Paniceae,Panicinae,Panicum
A0A2S3GXR4	Panicum hallii	MVEVVMAPGCGGGGGGGGEGKAEEGQQQGQGQVLALVLAALRKSVVLPCQMADADDPAGASWGMEIGWPTDVRHVAHVTFDRLHGFLGLPVEFELEIPGQVPSASASVFGVSPESMQCGYDDKGNSVPKILLLMQERLYAQDGLKAEGIFRITPENSQEEHVREQLNSGIVPDDIDVHCLASLIKAWFRELPEGVLDSLSPEQVLHCNTEEQCIELVELLPPTQAALLHWVVELMADVVEEEESNKMNARNVAMVFAPNMTQMSDPLTALMHAVQVMNLLKTLILKTLRERDDDDAGAYSSFSSSSSLSEEIDEEGHDQQDDENDSGSENCNCDDHKRPKDIDKAAALRVDNEQLIGASRRHTSIDCHLPFIGFENDNEDTSLDDIEECFLRRLEWKAV…	Tracheophyta	cellular organisms,Eukaryota,Viridiplantae,Streptophyta,Streptophytina,Embryophyta,Tracheophyta,Euphyllophyta,Spermatophyta,Magnoliopsida,Mesangiospermae,Liliopsida,Petrosaviidae,commelinids,Poales,Poaceae,PACMAD clade,Panicoideae,Panicodae,Paniceae,Panicinae,Panicum,Panicum sect. Panicum
A0A835QNU1	Vanilla planifolia	MTRFHFSLGFLHSSPLPHRASVDMEHDEIEGEGESECVDDLYYSPLVSPAAADGVGEARVGRSYHFSVLATMVAALRKSLGKCSLGASEDGRGVSIHIGRPTDVQHVAHVTFDRVDGFLGVPSEFLPDIPSKVPSASSSVFGVSAKSMQCSYDSRGNSVPTILLSMQICLYSQGGLQAEGIFRINAENGQELMVREQLNKGFVPHGVDPHCLASLIKAWFRELPSGVLDSLTPEMVMHCNTEEECSQLVRMLPSAEAGLLDWAINLMADVVEYESYNKMNARNIAMVFAPNMTKMADPLTALIHAVQVMNFLKTLTIKALRGRDDAATKDEQSLSQTESLGDDGCPHLSRIDANCLTYANGEGISFAATEVICKEDDSASDADESFWSFDRRSEVGDGE…	Tracheophyta	cellular organisms,Eukaryota,Viridiplantae,Streptophyta,Streptophytina,Embryophyta,Tracheophyta,Euphyllophyta,Spermatophyta,Magnoliopsida,Mesangiospermae,Liliopsida,Petrosaviidae,Asparagales,Orchidaceae,Vanilloideae,Vanilleae,Vanilla
A0A2I0WBB4	Dendrobium catenatum	MARFQFHLGLLSSSPLSQRASVEEAEDEVVESECGKHVILSPLIAPAVEESGRDGREGRVQQFSALATVAAALRKSLVMCSLGAGEEGAGASMDIGWPTDVQHVAHVTFDRFDGFLGLPMEFQPDIPSKVPSASVSVFGVSAESMQCSHDSRGNSVPTILLSMQRHLYSQGGLKAEGVFRINAENGQEMFVREQLNKGVVPHGIDVHCLAGLIKAWFRELPSGVLDSLTPEQVMHCNTEEDCYQLVKVLPPTEAALLDWAINLMADIVEHEHYNKMNARNIALVFAPNMTQMADPLTALIHAVQVMNFLKTLIIKTLRERTEAKQLRCCDFSKVAENTFMDVDGVTSSFGASNVNSFGNLLSIEDGSDSDANESFRSFERRSEVEDAEFISIRCSPTIS…	Tracheophyta	cellular organisms,Eukaryota,Viridiplantae,Streptophyta,Streptophytina,Embryophyta,Tracheophyta,Euphyllophyta,Spermatophyta,Magnoliopsida,Mesangiospermae,Liliopsida,Petrosaviidae,Asparagales,Orchidaceae,Epidendroideae,Malaxideae,Dendrobiinae,Dendrobium
A0A2I0AY31	Apostasia shenzhenica	MARFPLHIAIPSFSLFSHQASVDEAGYEEIESESWCGDDLISSPLIVPAKESGGWDEKAGRGGQQYSILATVASALRKSLVMCSLGAGEEGPRAAMDIGCPTDVRHVAHVTFDRFDGFLGLPVEFQPEIPSRVPSASASVFGVSAESMQCSHDARGNSVPTILLSMQRHLYARGGLQAEGIFRINAENGQEIPVREQLNQGIVPCEVDMHCLAGLIKAWFRELPNGILDSLTPEQVMHCNTEEDCSQLVQILPPTEAALLDWAINLMADVVEHEHHNKMNARNIAMVFAPNMTQMADPLTALVHAVQVMNFLKTLITKTLREREDAVAQNRQLHPCSSSGKDDDLDFTKVTETSCMDVDGGTSISGVSNAVSFGHFLFSSADSSDSDAYESFQSFEKRS…	Tracheophyta	cellular organisms,Eukaryota,Viridiplantae,Streptophyta,Streptophytina,Embryophyta,Tracheophyta,Euphyllophyta,Spermatophyta,Magnoliopsida,Mesangiospermae,Liliopsida,Petrosaviidae,Asparagales,Orchidaceae,Apostasioideae,Apostasia
A0A7I8K2N0	Spirodela intermedia	MTKFELHEQEDDGEGEESDEGGLDGKVILEEPEGWRAWSGRQYEQPQRSPRRRRQQFPVLTLVVAALRKSLVTCSVDPREDVYPPANIGWPTDVQHVAHVTFDRFQGFLGLPAELEHDVSIRAPSASASVFGVSAKSMQCSFDNRGNSVPTILLLMQQHLYSKGGLHAEGVFRVNAENGQEVYVRDQLNKGVVPPDVDLHCLASLIKAWFRELPSGVLDSITPDQVMHCNTEEECSQLVGMLPPTEAALLYWAINLMADVVQYEHYNKMNARNIAMVFAPNLTKMADPLTALIHAVQVMNLLRMLIAKTLGGRPEAVPEGKTVGSNTCTRFESTEEEVSIFEEGEEIAGRSPEKLMKAPWASSY	Tracheophyta	cellular organisms,Eukaryota,Viridiplantae,Streptophyta,Streptophytina,Embryophyta,Tracheophyta,Euphyllophyta,Spermatophyta,Magnoliopsida,Mesangiospermae,Liliopsida,Alismatales,Araceae,Lemnoideae,Spirodela
A0A1D1YDS0	Anthurium amnicola	QNCTRSKGTDDEEKGDGPDDAFHLPSHPDRRATRPPSPASLLLSRSPPPQLLRRLHLFQNPISSNSPAHPFSTKPSDAASSKKPNPSKSPRLCLLLPPRPGHCTSDDMAGLQAHEEEDDGGEAESDEGGLGGEPMPFRLTDPEGEWIARGGRQYPQGRRLRLRLRLRLRRGQQLPIFAVVVAALRKSFVTCSVEPREDVCSTMDIGWPTDVRHIAHVTFDRFQGFLGLPVELERDVPRRAPSASASVFGVSAESMQCSFDSRGNSVPTILLLMQQHLYSQGGLHAEGIFRITAENSQELFVRDQLNRGVVPDGVDLHCLAGLIKAWFRELPTGVLDSITPDQVMHCNTEEQCSQLVNILPPTESALLDWAINLMADVVQYEHYNKMNSRNIAMVFAPNM…	Tracheophyta	cellular organisms,Eukaryota,Viridiplantae,Streptophyta,Streptophytina,Embryophyta,Tracheophyta,Euphyllophyta,Spermatophyta,Magnoliopsida,Mesangiospermae,Liliopsida,Alismatales,Araceae,Pothoideae,Potheae,Anthurium
A0A1D1Y6R3	Anthurium amnicola	RTVPEAKEQTTRRRETDLTTLSTSHPTRPPSPASLLLSRSPPPQLLRRLHLFQNPISSNSPAHPFSTKPSDAASSKKPNPSKSPRLCLLLPPRPGHCTSDDMAGLQAHEEEDDGGEAESDEGGLGGEPMPFRLTDPEGEWIARGGRQYPQGRRLRLRLRLRLRRGQQLPIFAVVVAALRKSFVTCSVEPREDVCSTMDIGWPTDVRHIAHVTFDRFQGFLGLPVELERDVPRRAPSASASVFGVSAESMQCSFDSRGNSVPTILLLMQQHLYSQGGLHAEGIFRITAENSQELFVRDQLNRGVVPDGVDLHCLAGLIKAWFRELPTGVLDSITPDQVMHCNTEEQCSQLVNILPPTESALLDWAINLMADVVQYEHYNKMNSRNIAMVFAPNMTQMADP	Tracheophyta	cellular organisms,Eukaryota,Viridiplantae,Streptophyta,Streptophytina,Embryophyta,Tracheophyta,Euphyllophyta,Spermatophyta,Magnoliopsida,Mesangiospermae,Liliopsida,Alismatales,Araceae,Pothoideae,Potheae,Anthurium
A0A6V7QN61	Ananas comosus var. bracteatus	MAPLPLRLGFHLSPSRSSSGEEEEEEEEEEEEEEEEEEEEEEYPISSPLIMAVVEGERVAGQQFSLAAALRRSLVVCGGVATAAVAGEDGCGGGGGAPSMDIGWPTDVRHVAHVTFDRFDGFLGLPRELEPEVPPRAPSASASVFGVSAKSMQCSYDKRGNSVPTILLRMQRHLYLRGGLQVEGIFRINAENSQEVYVRDHLNRGVVPHEVDLHCLAGLIKAWFRELPTGVLDSLTPDQVMHCNTEQECSQLAKMLPPTEAALLDWAINLMADVVEHEHYNKMNARNIAMVFAPNMTQMADPLTALIHAVQVMNFLKTMIIKTLREREESVNAATVIQQCSDSPSDKDELNSSEPIEKSSLNSSQRTIDSSILDATALDKLLFSAGHNLENTTVGEDFQ…	Tracheophyta	cellular organisms,Eukaryota,Viridiplantae,Streptophyta,Streptophytina,Embryophyta,Tracheophyta,Euphyllophyta,Spermatophyta,Magnoliopsida,Mesangiospermae,Liliopsida,Petrosaviidae,commelinids,Poales,Bromeliaceae,Bromelioideae,Ananas,Ananas comosus
A0A199W6M2	Ananas comosus	MAPLPLRLGFHLSPSRSSSGEEEEEEEEEEEEEEEEEEYPISSPLIMAGAEGERVAGQQFSLAAALVAALRRSLVVCGGVATAAVAGEDGCGGGGGGAPSMDIGWPTDVRHVAHVTFDRFDGFLGLPRELEPEVPPRAPSASASVFGVSAKSMQCSYDKRGNSVPTILLRMQRHLYLRGGLQVEGIFRINAENSQDVYVRDHLNRGVVPHEVDLHCLAGLIKAWFRELPTGVLDSLTPDQVMHCNTEQECSQLAKMLPPTEAALLDWAINLMADVVEHEHYNKMNARNIAMVFAPNMTQMADPLTALIHAVQVMNFLKTMIIKTLREREESANAATVIQQCSDSPSDKDELNSSEPIEKSSLNSSQRTIDSTILDATALDKLLFSAGHNPENTVAEDFQ…	Tracheophyta	cellular organisms,Eukaryota,Viridiplantae,Streptophyta,Streptophytina,Embryophyta,Tracheophyta,Euphyllophyta,Spermatophyta,Magnoliopsida,Mesangiospermae,Liliopsida,Petrosaviidae,commelinids,Poales,Bromeliaceae,Bromelioideae,Ananas
A0A5P1E1I8	Asparagus officinalis	MCSVGAGEERGCSAMEIGWPTEVRHVSHVTFDPFSGFLGLPDELEPERLRRVPSASVSVFGVSAESMQCSHDNRGNSVPTILLSMQRHLYSQGGLQVEGIFRINADNSQEVYFREQLNTGSIPEGIDLHCLAGLIKAWFRELPSGVLDSLTPDQVMHCNTEEECSQLVKFLPPSEAALLDWAIKGML	Tracheophyta	cellular organisms,Eukaryota,Viridiplantae,Streptophyta,Streptophytina,Embryophyta,Tracheophyta,Euphyllophyta,Spermatophyta,Magnoliopsida,Mesangiospermae,Liliopsida,Petrosaviidae,Asparagales,Asparagaceae,Asparagoideae,Asparagus
A0A4S8JY03	Musa balbisiana	MCSVACGQSGASPASMEIGWPTDVRHLAHVTFDRFDGFLGLPAELEPEVPLRVPSASSTVHIAWFRELPRGVLDSLTPDQVMHCNTEEVCSEIARMLPPTEAALLDWAINLMADVVEHEHYNKMNARNIAMVFAPNMTQMADPLTELIHAVQVMNFLKTLIIKTLREREEASFAAIAFSSYSESPSDKDEAKLSKPSEKYALCTNEKILGIYALDKVAIGKLLFNGEPSLGSSEGSFEPKIEMINELDATRDECKCGFVYGDVESMMDRLSFRKLGNKQSRSNAAGNAQHQHGSSYK	Tracheophyta	cellular organisms,Eukaryota,Viridiplantae,Streptophyta,Streptophytina,Embryophyta,Tracheophyta,Euphyllophyta,Spermatophyta,Magnoliopsida,Mesangiospermae,Liliopsida,Petrosaviidae,commelinids,Zingiberales,Musaceae,Musa
A0A804J7E8	Musa acuminata subsp. malaccensis	MARFQRHFGGFRSSHPSQQHCSFASSSSSSEEEEEDDDDEEEEEVDEQEEECPISSPLIVPGPKAKEGERRENQRQHQIVTVLVAALRKSLVMCSVACGQRGASPASMEIGWPTDVRHLAHVTFDRFDGFLGLPAELEPEVPPRVPSASTSIFGVSVESMQCSYDKRGNSVPTILLSMQRHLYLQGGLQVEGIFRINAENSQEVFLREQLNRGIVLHGTDLHCLAGLIKAWFRELPRGVLDSLTPDQVMHCNTEEVCSEIARMLPPTEAALLDWAINLMADVVEHEHYNKMNARNIAMVFAPNMTQMADPLTELIHAVQVMNFLKTLIIKTLREREEASFAAIAFSSYSESPSDKDEATLSKPSEKYALCTNEKILGIYALDKVAIGKLLFNGEPSLGS…	Tracheophyta	cellular organisms,Eukaryota,Viridiplantae,Streptophyta,Streptophytina,Embryophyta,Tracheophyta,Euphyllophyta,Spermatophyta,Magnoliopsida,Mesangiospermae,Liliopsida,Petrosaviidae,commelinids,Zingiberales,Musaceae,Musa,Musa acuminata
A0A4S8J1D9	Musa balbisiana	MARLQLHLGSSSPSQQHIPEEDEAVGDEEDEEEEECPISPPLMVPGSEGEEGEEREDHGQHQPFSIMAVVVAALRKSLVMCNVGAGEGGVCRPASPASMEIGWPTDVRHVAHVTFDRFDGFLGLPVELEPEVPLRVPSASASVFGVSAESMQCSYDKRGNSVPTILLSMQRHLYLQGGLQVEGIFRINAENSQEVFVRDHLNRGIVPHGIDLHCLAGLIKAWFRELPRGVLDLLTPDQVMHCNTEEECSELVRMLPPTEAALLDWAINLMADVVEHEHCNKMNARNIAMVFAPNMTQMADPLTALIHAVQVMNFLKTLILKKLREREEATFAVRALDSCSESSSDKDEAKSSKPSERDTLGTNETTTDIYALDKVTRSKFLPDNEQSLGRDEEKKSEIG…	Tracheophyta	cellular organisms,Eukaryota,Viridiplantae,Streptophyta,Streptophytina,Embryophyta,Tracheophyta,Euphyllophyta,Spermatophyta,Magnoliopsida,Mesangiospermae,Liliopsida,Petrosaviidae,commelinids,Zingiberales,Musaceae,Musa
A0A804L3M0	Musa acuminata subsp. malaccensis	MARLQLHLGSSSPSQQHIPEEDEAVGDEEDEEEEECPISPPLMVPGSEGEEGEEREDHGQHQPFSIMAVVVAALRKSLVMCNVGAAGEGGVCRPASPASMEIGWPTDVRHVAHVTFDRFDGFLGLPVELEPEVPLRVPSASASVFGVSAESMQCTYDKRGNSVPTILLSMQRHLYLQGGLQVEGIFRINAENSQEVFVRDQLNRGIVPLGIDLHCLAGLIKAWFRELPRGVLDLLTPDQVMHCNTEEECSELVRMLPPTEAALLDWAINLMADVVEHEHCNKMNARNIAMVFAPNMTQMADPLTALIHAVQVMNFLKTLILKKLREREEAIFAVRALDSCSESSSDKDEAKSSKPPERDTLGTNETTADIYALDKVTISKFLPDTEQSLGRDEEKKSEI…	Tracheophyta	cellular organisms,Eukaryota,Viridiplantae,Streptophyta,Streptophytina,Embryophyta,Tracheophyta,Euphyllophyta,Spermatophyta,Magnoliopsida,Mesangiospermae,Liliopsida,Petrosaviidae,commelinids,Zingiberales,Musaceae,Musa,Musa acuminata
I1ICL6	Brachypodium distachyon	MQPSPIRFGRQIPLPCSDSEEEEEEEEEEQYEWEEEAEGEAPVVSPFLLPAARGVVSVVDMVAAVLRRSLLLCSSVRADEEQRAAAARMQIGRPTDVCHVSHVTFDRFVGFLGLPPDLEPEVPCPAPSASISIFGVLRTSMQCSFDKRGNSVPAILLTMQRKLYLLGGLQAEGVFRINADNSQEQHVREQLNRGVVPDGVDLHCLAGLIKAWFRELPSGVLDSLTPEQVMHCNTEEECALVASTVPPVEAALLDWAINLMADVMADPLTALIHAVQVMNFLKTLILKTVKEREEAAAAARAFTSNSGSPSDKDEPQTLDHLDKPFTYSRQQTDERPMISGSTLDHFLFRVEQELHHDAHPSIGEPKCDTGSAHDKSNNKFSPLNSAFSIHDNNSRNKFS…	Tracheophyta	cellular organisms,Eukaryota,Viridiplantae,Streptophyta,Streptophytina,Embryophyta,Tracheophyta,Euphyllophyta,Spermatophyta,Magnoliopsida,Mesangiospermae,Liliopsida,Petrosaviidae,commelinids,Poales,Poaceae,BOP clade,Pooideae,Stipodae,Brachypodieae,Brachypodium
A0A453PA34	Aegilops tauschii subsp. strangulata	SPLILPAARGGVSVVDMVAAALRRSLLLCSSVRAEEGTGTAAAGMQIGQPTEVRHVSHVTFDRFVGFLGLPADLEPEVPRHAPSASVSVFGVSPTSMQCSFDKRGNSVPTILLTMQRKLYLLGGLQAEGVFRINADNRQEQHVREQLNRGVVPDGVDLHCLAGLIKAWFRELPSGVLDSLTPEQVMHCNTEEECSRVASIVPPVEAALLDWAINLMADVVEHENYNKMNARNVAMVFAPNMTQVIGNSTYVFSDSQANHMTYPFIYSLSFRWPIP	Tracheophyta	cellular organisms,Eukaryota,Viridiplantae,Streptophyta,Streptophytina,Embryophyta,Tracheophyta,Euphyllophyta,Spermatophyta,Magnoliopsida,Mesangiospermae,Liliopsida,Petrosaviidae,commelinids,Poales,Poaceae,BOP clade,Pooideae,Triticodae,Triticeae,Triticinae,Aegilops,Aegilops tauschii
A0A0D9VJI1	Leersia perrieri	MAPSQIRFGHQIPFSSRPDSDDDEEEEEDEDEELEEEYEGEEGMEGEVPVSSPLMLPAARGGGVSMVETVAAALRRSLLLCSSVRDAEDEGVAAAAAAAGMQIGRPTDVRHVSHVTFDRFVGFLGLPADLEPEVPRPAPSASVSVFGVSPTSMQCSYDNRGNSVPTILLTMQRKLYQLGGLQAEGIFRINADNSQELYVREQLNMGVVPDGVDMHCLTGLIKAWFRELPSGVLDSLTPEQVMHCNTEEECALLASTLPPVEAALLDWAINLMADVVEHENYNKMNARNIAMVFAPNMTQLADPLTALIHAVQVMNFLKTLILKTVKGREETSTPASAFPSNSGSPSDKDESQTLEHLDKPTICSSQQNNDCPMISGATLDHFLFKAEPLRHNDAHGSAG…	Tracheophyta	cellular organisms,Eukaryota,Viridiplantae,Streptophyta,Streptophytina,Embryophyta,Tracheophyta,Euphyllophyta,Spermatophyta,Magnoliopsida,Mesangiospermae,Liliopsida,Petrosaviidae,commelinids,Poales,Poaceae,BOP clade,Oryzoideae,Oryzeae,Oryzinae,Leersia
J3LFV2	Oryza brachyantha	MAPSQIRFGHQIPFPSPDTDDEEEEDDEDDEVEEEEDEDEDEEEEYEEEAEGEVPVSSPLMLPAARGGGGGGGGGGVSVVETVAAALRRSLLLCSSVRAAEDEGSAAAAASAAAMGMQIGRPTDVRHVSHVTFDRFVGFLGLPADLEPDVPRPAPSASVSVFGVSPTSMQCSYDSRGNSVPTILLTMQRKLYQLGGLQAEGIFRINADNSQELHVREQLNMGVVPDGVDMHCLTGLIKAWFRELPSGVLDSLTPEQVMHCNTEEECALLASTLPPVEAALLDWAINLMADVVEHENYNKMNARNIAMVFAPNMTQMADPLTALIHAVQVMNFLKTLILKTVKGREETATPASAFPSSSGSPSDKDESQPLEHLDRPTVCSSQQNNDCPMISGATLDHFL…	Tracheophyta	cellular organisms,Eukaryota,Viridiplantae,Streptophyta,Streptophytina,Embryophyta,Tracheophyta,Euphyllophyta,Spermatophyta,Magnoliopsida,Mesangiospermae,Liliopsida,Petrosaviidae,commelinids,Poales,Poaceae,BOP clade,Oryzoideae,Oryzeae,Oryzinae,Oryza
A0A0E0K3M0	Oryza punctata	MAPSQIRFGHQFPFSLPDSDEEEEEDDEDDEVEEEEEEYEGEEGEEEMEGEVPVSSPLMLPAARGGGGGVSVVETVAAALRRSLLLCSSVRAAEDEGAAAAAASGMQIGRPTDVRHVSHVTFDRFVGFLGLPADLEPDVPRPAPNASVSVFGVSPTSMQCSYDNRGNSVPTILLTMQRKLYQLGGLQAEGIFRINADNSQELYVREQLNMGIVPDGVDMHCLTGLIKAWFRELPSGVLDSLTPEQVMHCNTEEECALLASTLPPVEAALLDWAINLMADVVEHENYNKMNARNIAMVFAPNMTQMADPLTALIHAVQVMNFLKTLILKTVKGREETATPSSAFPSSSGSPSDKNEPQTLEHLDKPTICSSQQNYDCPMISGATLDHFLFRAEPLRHNDA…	Tracheophyta	cellular organisms,Eukaryota,Viridiplantae,Streptophyta,Streptophytina,Embryophyta,Tracheophyta,Euphyllophyta,Spermatophyta,Magnoliopsida,Mesangiospermae,Liliopsida,Petrosaviidae,commelinids,Poales,Poaceae,BOP clade,Oryzoideae,Oryzeae,Oryzinae,Oryza
B9F1T4	Oryza sativa subsp. japonica	MEGQVPVSSPLMLPAARGGGGGGVSVVETVAAALRRSLLLCSSVRAAEDEGAAAAAAAAAGMQIGRPTDVRHVSHVTFDRFVGFLGLPADLEPDVPRPAPSASVSVFGVSPTSMQCSYDNRGNSVPTILLTMQKKLYQLGGLQAEGIFRINADNSQELHVREQLNMGVVPDGVDMHCLTGLIKAWFRELPSGVLDSLTPEQVMHCNTEEECALLASTLPPVEAALLDWAINLMADVVEHENYNKMNARNIAMVFAPNMTQMADPLTALIHAVQVMNFLKTLILKTVKGREETAMPSSAFPSSSGSPSDKDEPQALEHLDKPTICSTQQNNDFPMISGATLDHFLFRAEPLRHNDAQGSAGRPKKRDNKDHDNSSREFSPIDSDSSSQASNSASKFSNDN…	Tracheophyta	cellular organisms,Eukaryota,Viridiplantae,Streptophyta,Streptophytina,Embryophyta,Tracheophyta,Euphyllophyta,Spermatophyta,Magnoliopsida,Mesangiospermae,Liliopsida,Petrosaviidae,commelinids,Poales,Poaceae,BOP clade,Oryzoideae,Oryzeae,Oryzinae,Oryza,Oryza sativa
A0A0E0CPS7	Oryza meridionalis	MAPSQIRFGHQIPFSRPDSDEEEEEDDEDEEVEEEEEEEYEGEEEEEMEGEVPVSSPLMLPAARGGGGGVSVVETVAAALRRSLLLCSSVRAAEDEGAAAAAAAAGMQIGRPTDVRHVSHVTFDRFVGFLGLPADLEPDVPRPAPSASVSVFGVSPTSMQCSYDNRGNSVPTILLTMQRKLYQLGGLQAEGIFRINADNSQELYVREQLNMGVVPDGVDMHCLTGLIKAWFRELPSGVLDSLTPEQVMHCNTEEECALLASTLPPVEAALLDWAINLMADVVEHENYNKMNVRNIAMVFAPNMTQMADPLTALIHAVQVMNFLKTLILKTVKGREETATPSSAFPSSSGSPSDKDEPQALEHLDKPTICSTQQNNDCPMISGATLDHFLFRAEPLRHND…	Tracheophyta	cellular organisms,Eukaryota,Viridiplantae,Streptophyta,Streptophytina,Embryophyta,Tracheophyta,Euphyllophyta,Spermatophyta,Magnoliopsida,Mesangiospermae,Liliopsida,Petrosaviidae,commelinids,Poales,Poaceae,BOP clade,Oryzoideae,Oryzeae,Oryzinae,Oryza
I1P338	Oryza glaberrima	MAPSQIRFGHQIPFSRPDSDEEEEEDDEDEEVEEEEEEEEEEEEYEGEEEEMEGEVPVSSPLMLPAARGGGGGGVSVVETVAAALRRSLLLCSSVRAAEDEGAAAAAAAAAGMQIGRPTDVRHVSHVTFDRFVGFLGLPADLEPDVPRPAPSASVSVFGVSPTSMQCSYDNRGNSVPTILLTMQRKLYQLGGLQAEGIFRINADNSQELYVREQLNMGVVPDGVDMHCLTGLIKAWFRELPSGVLDSLTPEQVMHCNTEEECALLASTLPPVEAALLDWAINLMADVVEHENYNKMNARNIAMVFAPNMTQMADPLTALIHAVQVMNFLKTLILKTVKGREETATPSSAFPSSSGSPSDKDEPQALEHLDKPTICSTQQNNDFPMISGATLDHFLFRAE…	Tracheophyta	cellular organisms,Eukaryota,Viridiplantae,Streptophyta,Streptophytina,Embryophyta,Tracheophyta,Euphyllophyta,Spermatophyta,Magnoliopsida,Mesangiospermae,Liliopsida,Petrosaviidae,commelinids,Poales,Poaceae,BOP clade,Oryzoideae,Oryzeae,Oryzinae,Oryza
A0A0E0GBD6	Oryza nivara	MAPSQIRFGHQIPFSRPDSDEEEEEDDEDEEVEEEEEEEEYEGEEEEMEGEVPVSSPLMLPAARGGGGGGVSVVETVAAALRRSLLLCSSVRAAEDEGAAAAAAAAAGMQIGRPTDVRHVSHVTFDRFVGFLGLPADLEPDVPRPAPSASVSVFGVSPTSMQCSYDNRGNSVPTILLTMQRKLYQLGGLQAEGIFRINADNSQELHVREQLNMGVVPDGVDMHCLTGLIKAWFRELPSGVLDSLTPEQVMHCNTEEECALLASTLPPVEAALLDWAINLMADVVEHENYNKMNARNIAMVFAPNMTQMADPLTALIHAVQVMNFLKTLILKTVKGREETAMPSSAFPSSSGSPSDKDEPQALEHLDKSTICSTQQNNDFPMISGATLDHFLFRAEPLRH…	Tracheophyta	cellular organisms,Eukaryota,Viridiplantae,Streptophyta,Streptophytina,Embryophyta,Tracheophyta,Euphyllophyta,Spermatophyta,Magnoliopsida,Mesangiospermae,Liliopsida,Petrosaviidae,commelinids,Poales,Poaceae,BOP clade,Oryzoideae,Oryzeae,Oryzinae,Oryza
B8AGP5	Oryza sativa subsp. indica	MAPSQIRFGHQIPFSRPDSDEEEEEDDEDEEVEEEEEEEEEEEYEGEEEEMEGEVPVSSPLMLPAARGGGGGGVSVVETVAAALRRSLLLCSSVRAAEDEGAAAAAAAAAGMQIGRPTDVRHVSHVTFDRFVGFLGLPADLEPDVPRPAPSASVSVFGVSPTSMQCSYDNRGNSVPTILLTMQRKLYQLGGLQAEGIFRINADNSQELHVREQLNMGVVPDGVDMHCLTGLIKAWFRELPSGVLDSLTPEQVMHCNTEEECALLASTLPPVEAALLDWAINLMADVVEHENYNKMNARNIAMVFAPNMTQMADPLTALIHAVQVMNFLKTLILKTVKGREETAMPSSAFPSSSGSPSDKDEPQALEHLDKSTICSTQQNNDFPMISGATLDHFLFRAEP…	Tracheophyta	cellular organisms,Eukaryota,Viridiplantae,Streptophyta,Streptophytina,Embryophyta,Tracheophyta,Euphyllophyta,Spermatophyta,Magnoliopsida,Mesangiospermae,Liliopsida,Petrosaviidae,commelinids,Poales,Poaceae,BOP clade,Oryzoideae,Oryzeae,Oryzinae,Oryza,Oryza sativa
A0A0E0NJ83	Oryza rufipogon	MAPSQIRFGHQIPFSRPDSDEEEEEDDEDEEVEEEEEEEEEEEYEGEEEEMEGEVPVSSPLMLPAARGGGGGGVSVVETVAAALRRSLLLCSSVRAAEDEGAAAAAAAAAGMQIGRPTDVRHVSHVTFDRFVGFLGLPADLEPDVPRPAPSASVSVFGVSPTSMQCSYDNRGNSVPTILLTMQKKLYQLGGLQAEGIFRINADNSQELHVREQLNMGVVPDGVDMHCLTGLIKAWFRELPSGVLDSLTPEQVMHCNTEEECALLASTLPPVEAALLDWAINLMADVVEHENYNKMNARNIAMVFAPNMTQMADPLTALIHAVQVMNFLKTLILKTVKGREETAMPSSAFPSSSGSPSDKDEPQALEHLDKPTICSTQQNNDFPMISGATLDHFLFRAEP…	Tracheophyta	cellular organisms,Eukaryota,Viridiplantae,Streptophyta,Streptophytina,Embryophyta,Tracheophyta,Euphyllophyta,Spermatophyta,Magnoliopsida,Mesangiospermae,Liliopsida,Petrosaviidae,commelinids,Poales,Poaceae,BOP clade,Oryzoideae,Oryzeae,Oryzinae,Oryza
A0A0D9YWG1	Oryza glumipatula	MAPSQIRFGHQIPFSRPDSDEEEEEDDEDEEVEEEEEEEEEYEGEEEEMEGEVPVSSPLMLPAARGGGGGGVSVVETVAAALRRSLLLCSSVRAAEDEGAAAAAAAAAGMQIGRPTDVRHVSHVTFDRFVGFLGLPADLEPDVPRPAPSASVSVFGVSPTSMQCSYDNRGNSVPTILLTMQRKLYQLGGLQAEGIFRINADNSQELYVREQLNMGVVPDGVDMHCLTGLIKAWFRELPSGVLDSLTPEQVMHCNTEEECALLASTLPPVEAALLDWAINLMADVVEHENYNKMNARNIAMVFAPNMTQMADPLTALIHAVQVMNFLKTLILKTVKGREETAMPSSAFPSSSGSPSDKDEPQALEHLDKPTICSTQQNNDFPMISGATLDHFLFRAEPLR…	Tracheophyta	cellular organisms,Eukaryota,Viridiplantae,Streptophyta,Streptophytina,Embryophyta,Tracheophyta,Euphyllophyta,Spermatophyta,Magnoliopsida,Mesangiospermae,Liliopsida,Petrosaviidae,commelinids,Poales,Poaceae,BOP clade,Oryzoideae,Oryzeae,Oryzinae,Oryza
A0A5J9UY39	Eragrostis curvula	MFTGALRRSLMLCTSSAREAAPEEDWAAAPASAGMQIGVPTDVRHVSHVTFDRFSGFLGLPADLEPEVPCPVPSAREDKILPAYYSFCCSQHSSFAVLAEGIFRINADNSQELYVRDQLNRGIVPEGVDLHCLAGLIKAWFRELPSGVLDSLTPEQVMHCNTEEECGRLASMLPPVEAALLDWAINLMADVVLNENFNKMNARNIAMVFAPNMTKMADPLTALIHAVQVMNFLKTLILKTVNEREEATAAARAFQSDSDSPSGKDEPQTIEHLDVPFNCSRQRNADSPVIDGAKLDQFLFRIEEGLHHDMQGDRGGPKNYDNTRGHEKSNGEASSLDTDLYANEFSNDNEDGLFDKFKFRKGVGRLCRHPVLQLSRSMKKSDETGQACV	Tracheophyta	cellular organisms,Eukaryota,Viridiplantae,Streptophyta,Streptophytina,Embryophyta,Tracheophyta,Euphyllophyta,Spermatophyta,Magnoliopsida,Mesangiospermae,Liliopsida,Petrosaviidae,commelinids,Poales,Poaceae,PACMAD clade,Chloridoideae,Eragrostideae,Eragrostidinae,Eragrostis
A0A835FQ95	Digitaria exilis	MALSSEIRFGHQIPLPRSDTDSYEEEEEEEEEEEEEEEEEEEEEEEFEGEEDMDDVTVSSPLMLPATAARGGDGSAAAAGMQIGGPTDVRHVSHVTFDRFVGFLGLPADLEPEVPRPVPSASVSVFGVSPTSMQCSYDKRGNSVPTILLTMQRKLYSLGGLQAEGIFRINADNSQELYVRDQLNRGVVPDGVDLHCLAGLIKAWFRELPSGVLDSLTPEQVMHCNTEEECGHLASTLPPVEAALLEWAINLMADVVENESFNKMNARNIAMVFAPNMTKMADPLTALIHAVQVMNFLKTLIMKTVNEREEAAMVARAFPSNFGSPNDKDDPQALNCLNVPSICSSQQNVESPTIDGAKLDQFLFKVEEALHHETQGCIGGAKNHDNSRDNEKDYGEISP…	Tracheophyta	cellular organisms,Eukaryota,Viridiplantae,Streptophyta,Streptophytina,Embryophyta,Tracheophyta,Euphyllophyta,Spermatophyta,Magnoliopsida,Mesangiospermae,Liliopsida,Petrosaviidae,commelinids,Poales,Poaceae,PACMAD clade,Panicoideae,Panicodae,Paniceae,Anthephorinae,Digitaria
A0A2T7FAE7	Panicum hallii var. hallii	MALSSEIRFGHQIPHPHSNTDCYEEEEEEEEEEEEEEEFEGEEEMDDVTFSSPLMLPATAARGGVSVVEMVAGALRKSLMLCSSSGTGVREAAPEEDGAAAAGMQIGGPTDVRHVSHVTFDRFVGFLGLPADLEPDVPRPVPSASVSVFGVSPTSMQCSYDRRGNSVPTILLTMQRKLYSLGGLQAEGIFRINADNSQELYVRDQLNRGVVPDGIDMHCLAGLIKAWFRELPSGVLDSLTPEQVMHCNTEEECGHLVSTLPPVEAALLEWAINLMADVVENERFNKMNARNIAMVFAPNMTKMADPLTALIHAVQVMNFLKTLILKTVNEREEAATVARAFPSSSGSPSDKDEPQTLEHLDMPSICSSQRNADSPIIDAAKLDQFLFRVEEALHHETQD…	Tracheophyta	cellular organisms,Eukaryota,Viridiplantae,Streptophyta,Streptophytina,Embryophyta,Tracheophyta,Euphyllophyta,Spermatophyta,Magnoliopsida,Mesangiospermae,Liliopsida,Petrosaviidae,commelinids,Poales,Poaceae,PACMAD clade,Panicoideae,Panicodae,Paniceae,Panicinae,Panicum,Panicum sect. Panicum,Panicum hallii
A0A2S3GS33	Panicum hallii	MALSSEIRFGHQIPLPHSSTDCYEEEEEEEEEEEEEEEEEFEGEEEMDDVTFSSPLMLPATAARGGVSVVEMVAGALRRSLMLCSSSGTGVREAAPEEDGPAAAGMQIGGPTDVRHVSHVTFDRFVGFLGLPADLEPDVPRPVPSASVSVFGVSPTSMQCSYDRRGNSVPTILLTMQRKLYSLGGLQAEGIFRINADNSQELYVRDQLNRGVVPDGIDMHCLAGLIKAWFRELPSGVLDSLTPEQVMHCNTEEECGHLVSTLPPVEAALLEWAINLMADVVENERFNKMNARNIAMVFAPNMTKMADPLTALIHAVQVMNFLKTLILKTVNEREEAATVARAFPSSSGSPSDKDEPQTLEHLDMPSICSSQRNADSPIIDAAKLDQFLFRVEEALHHET…	Tracheophyta	cellular organisms,Eukaryota,Viridiplantae,Streptophyta,Streptophytina,Embryophyta,Tracheophyta,Euphyllophyta,Spermatophyta,Magnoliopsida,Mesangiospermae,Liliopsida,Petrosaviidae,commelinids,Poales,Poaceae,PACMAD clade,Panicoideae,Panicodae,Paniceae,Panicinae,Panicum,Panicum sect. Panicum
A0A1E5VFL5	Dichanthelium oligosanthes	MALSSEIRFGHQIPLPHSDTDSYEEEEEEEEEEEEEEEEEFEGEEEMDDVTVSSPLMLPATASRGGVSVVEMVAGALRRSLMLCSSGGGTGVREAAPEEDGAAAVGMQIGGPTDVHHVSHVTFDRFVGFLGLPADLEPDVPRPVPSASVSVFGVSPTSMQCSYDRRGNSVPTILLTMQRKLYSHGGLQAEGIFRINADNSQELYVRDQLNRGVVPDGVDLHCLAGLIKAWFRELPSGVLDSLTPEQVMHCNTEEECGQLASTLPPVEAALLEWAINLMADVVENESFNKMNARNIAMVFAPNMTKMADPLTALIHAVQVMNFLKTLILKTVNEREEAATVARAFPSNSGSPSDKDEAQTLEHLDMPSICSSQRNFDSPLIDGAKLDQFLFRVEEAFHHE…	Tracheophyta	cellular organisms,Eukaryota,Viridiplantae,Streptophyta,Streptophytina,Embryophyta,Tracheophyta,Euphyllophyta,Spermatophyta,Magnoliopsida,Mesangiospermae,Liliopsida,Petrosaviidae,commelinids,Poales,Poaceae,PACMAD clade,Panicoideae,Panicodae,Paniceae,Dichantheliinae,Dichanthelium
A0A4U6WDU0	Setaria viridis	MQLTNQPASSEALACKTTHNPARRRRSPPTSLPPPPLCFSPRGWNPMALSSEIRFGYQIPLPRSDTDCYEEEEEEEEEEEEEEEEEMDDVTVSSPLMLPATAARGGVSVVDMVAGALRRSLLLCSSSGTGVREAAPEEDGAAAAGMQIGGPTDVRHVSHVTFDRFVGFLGLPADLEPDVPRPVPSASVSVFGVSPTSMQCSYDRRGNSVPTILLTMQRKLYSLGGLQAEGIFRINADNTQELYVRDQLNRGVVPDGVDLHCLAGLIKAWFRELPNGVLDSLTPEQVMHCNTEEECGHLASTLPPVEAALLEWAINLMADVVENESYNKMNARNIAMVFAPNMTKMADPLTALIHAVQVMNFLKTLILKTVNERDEAVTVARAFQSNSGSPSDKDEPQTL…	Tracheophyta	cellular organisms,Eukaryota,Viridiplantae,Streptophyta,Streptophytina,Embryophyta,Tracheophyta,Euphyllophyta,Spermatophyta,Magnoliopsida,Mesangiospermae,Liliopsida,Petrosaviidae,commelinids,Poales,Poaceae,PACMAD clade,Panicoideae,Panicodae,Paniceae,Cenchrinae,Setaria
K3YS48	Setaria italica	MALSSEIRFGYQIPLPRSDTDCYEEEEEEEEEEEEEEEEEEEMDDVTVSSPLMLPATAARGGVSVVDMVAGALRRSLLLCSSSGTGVREAPPEEDGAAAAGMQIGGPTDVRHVSHVTFDRFVGFLGLPADLEPDVPRPVPSASVSVFGVSPTSMQCSYDRRGNSVPTILLTMQRKLYSLGGLQAEGIFRINADNTQELYVRDQLNRGVVPDGVDLHCLAGLIKAWFRELPNGVLDSLTPEQVMHCNTEEECGHLASTLPPVEAALLEWAINLMADVVENESYNKMNARNIAMVFAPNMTKMADPLTALIHAVQVMNFLKTLILKTVNERDEAVTVARAFQSNSGSPSDKDEPQTLEHLDMPSVCSSQRNVDSPTIDGAKLDQFLFRVEEALHHKTHGGT…	Tracheophyta	cellular organisms,Eukaryota,Viridiplantae,Streptophyta,Streptophytina,Embryophyta,Tracheophyta,Euphyllophyta,Spermatophyta,Magnoliopsida,Mesangiospermae,Liliopsida,Petrosaviidae,commelinids,Poales,Poaceae,PACMAD clade,Panicoideae,Panicodae,Paniceae,Cenchrinae,Setaria
B6TTW3	Zea mays	MALSSEIRFGHQIPLSHCDTDSYEEEEEEEEEDEEEFEGEEEEEMDEVTVSSPLLLPATEARGGVSVVEMVAGALRRSLMLCSSSAGAGVREPEQEEDGATPPGGMQIGGPTDVRHVSHVTFDRFVGFLGLPADLEPDVPRPVPSASVSVFGVSPTSMQCSYDRRGNSVPTILLTMQKKLYSLGGLQAEGIFRINADNSQELYVRDQLNRGIVPDGVDLHCLAGLMKAWFRELPSGVLDSLTPEQVMHCNTEEECSHLASTLPPVEAALLEWAISLMADVVENESYNKMNARNIAMVFAPNMTKMADPLTALIHAVQVMNFLKTLILRTVKEREEAAKVARAFPSSSGSPSDKDEPQTVEQLDMLFVCSSQQNVEYPMVDEAKFDQFLFRVEEALHHET…	Tracheophyta	cellular organisms,Eukaryota,Viridiplantae,Streptophyta,Streptophytina,Embryophyta,Tracheophyta,Euphyllophyta,Spermatophyta,Magnoliopsida,Mesangiospermae,Liliopsida,Petrosaviidae,commelinids,Poales,Poaceae,PACMAD clade,Panicoideae,Andropogonodae,Andropogoneae,Tripsacinae,Zea
A0A3L6ETX3	Zea mays	MALSSEIRFGHQIPLSHCDTDSYEEEEEEEGEEEEDEEEEFEGEEEEEEMDEVTVSSPLMLPATEARGGVSVVEMVTGALRRSLMLCSSSAGAGVREPEQEEDGATPPGGMQIGGPTDVRHVSHVTFDRFVGFLGLPADLEPDVPRPVPSASVSVFGVSPTSMQCSYDRRGNSVPTILLTMQKKLYSLGGLQAEGIFRINADNSQELYVRDQLNRGIVPDGVDLHCLAGLMKAWFRELPSGVLDSLTPEQVMHCNTEEECSHLASTLPPVEAALLEWAISLMADVVENESYNKMNARNIAMVFAPNMTKMADPLTALIHAVQVMNFLKTLILRTVKEREEAAKVARAFPSNSGSPSDKDEPQTVEQLDMLFVCSSQQNVEYPMVDEAKFDQFLFRVEEA…	Tracheophyta	cellular organisms,Eukaryota,Viridiplantae,Streptophyta,Streptophytina,Embryophyta,Tracheophyta,Euphyllophyta,Spermatophyta,Magnoliopsida,Mesangiospermae,Liliopsida,Petrosaviidae,commelinids,Poales,Poaceae,PACMAD clade,Panicoideae,Andropogonodae,Andropogoneae,Tripsacinae,Zea
C5Y0Z1	Sorghum bicolor	MALSSEIRFGHQIPLSHSDTDDSYEEEEEEEEEEEEEEEEEEFEGEEEEMDEVTVSSPLMLPATEARGGGVSVVEMVTGALRRSLILCSSSAGAGVREPEELEEDGAAPPPGMQIGGPTDVRHVSHVTFDRFVGFLGLPADLEPDVPRPVPSASVSVFGVSPTSMQCSYDRRGNSVPTILLTMQRKLYSLGGLQAEGIFRINADNSQELYVRDQLNRGVVPDGVDLHCLAGLIKAWFRELPSGVLDSLTPEQVMHCNTEEECSHLASTLPPVEAALLEWAINLMADVVENESYNKMNARNIAMVFAPNMTKMADPLTALIHAVQVMNFLKTLILKTVDEREEAAKVTRAFPSNSGSPSDKDEPQTLEHLDMPSVCSSQQNMDYPIIDEAKLDQFLFRVE…	Tracheophyta	cellular organisms,Eukaryota,Viridiplantae,Streptophyta,Streptophytina,Embryophyta,Tracheophyta,Euphyllophyta,Spermatophyta,Magnoliopsida,Mesangiospermae,Liliopsida,Petrosaviidae,commelinids,Poales,Poaceae,PACMAD clade,Panicoideae,Andropogonodae,Andropogoneae,Sorghinae,Sorghum
A0A811PVN0	Miscanthus lutarioriparius	MDEVTVSSPLMLPATEARGGVSVVEMVTGALRRSLMLCSSSAGAGVREPEELEEDGATPPPGMQIGGPTDVRHVSHVTFDRFVGFLGLPADLEPDVPRPVPSASVSVFGVSPTSMQCSYDRRGNSVPTILLTMQRKLYSLGGLQAEGIFRINADNSQELYVRDQLNRGVVPDGVDLHCLAGLIKAWFRELPSGVLDSFTPEQVMHCNTEEECSHLASTLPPVEAALLEWAINLMADVVENESYNKMNARNIAMVFAPNMTKMADPLTALIHAVQVMNFLKTLILKTVNEREEAAKVTRAFPSNSGSLSDKDEPQTLEHLDMPFVCSSQQNVDYPIIDEAKLDQFLFRVEEALHHETQGSTDGPKNHDSSRGDQKSNSEITPLDTDLTSQNEFSNNNEEG…	Tracheophyta	cellular organisms,Eukaryota,Viridiplantae,Streptophyta,Streptophytina,Embryophyta,Tracheophyta,Euphyllophyta,Spermatophyta,Magnoliopsida,Mesangiospermae,Liliopsida,Petrosaviidae,commelinids,Poales,Poaceae,PACMAD clade,Panicoideae,Andropogonodae,Andropogoneae,Saccharinae,Miscanthus
A0A811PKT8	Miscanthus lutarioriparius	MALSSEIRFGHQIPLSHSDTDSYEEEEEEEEEEEEEEEEEEEEEEEMDEVTVSSPLMLPATEARGGVSVVEMVTGALRRSLMLCSSSAGAGVREPEELEEDGATPPPGMQIGGPTDVRHVSHVTFDRFVGFLGLPADLEPDVPRPVPSASVSVFGVSPTSMQCSYDRRGNSVPTILLTMQRKLYSLGGLQAEGIFRINADNSQELYVRDQLNRGVVPDGVDLHCLAGLIKAWFRELPSGVLDSLTPEQVMHCNTEEECSHLASTLPPVEAALLEWAINLMADVVENESYNKMNARNIAMVFAPNMTKMADPLTALIHAVQVMNFLKTLILKTVNEREEAAKVTRAFPSNSGSLSDKDEPQTIEHSDMPFVCSSQQNVDYPIIDEAKLDQFLFRVEEALH…	Tracheophyta	cellular organisms,Eukaryota,Viridiplantae,Streptophyta,Streptophytina,Embryophyta,Tracheophyta,Euphyllophyta,Spermatophyta,Magnoliopsida,Mesangiospermae,Liliopsida,Petrosaviidae,commelinids,Poales,Poaceae,PACMAD clade,Panicoideae,Andropogonodae,Andropogoneae,Saccharinae,Miscanthus
A0A5J9SL68	Eragrostis curvula	MAPFQMRFGLQTSPARSDEEEDDDDEEEEFEEDDEAESEEGAAGGSPPYMMRAGRGGGGGGLVGAVVGALRRSLVMCSVGAVGDDDDDDSEGEGEGIEIGRPTDVRHVSHVTFDRFGGFLGLPADLEPDVPRPTPSASVNIFGVSPTSLQCSYDQRGNSVPTILLMMQRNLYAREGLKIEGIFRINAENSEEVYVRNQLNSGVVPDEVDLHCLAGLIKAWFRELPAGILDALSPEQVMHCNTEEECALLASMLPPVEAALLDWAINLMADVVEHENYNKMNARNIAMVFAPNMTQMADPLTALIHAVQVMNFLKTLILKTLKERKEATGEVKALQSCSDSPADRYEAHMSENLEKPFAISSQKEVDFHMIDRATSDQLLEPEKALDHDVQSRSYEPKTF…	Tracheophyta	cellular organisms,Eukaryota,Viridiplantae,Streptophyta,Streptophytina,Embryophyta,Tracheophyta,Euphyllophyta,Spermatophyta,Magnoliopsida,Mesangiospermae,Liliopsida,Petrosaviidae,commelinids,Poales,Poaceae,PACMAD clade,Chloridoideae,Eragrostideae,Eragrostidinae,Eragrostis
A0A1D6E244	Zea mays	MAPFQMRFGLQISPARSDDDEEEDDDDDNEEEYDEMASEGTASPPMMLRPGRGGGGLVSAVVGALRRSLVMCSAGAVDIDDDDDEEEGGIEIGRPTDVHHVSHVTFDRFGGFLGLPADLEPEVPRRTPSARSNSTCSVSVFGVSPTSLQCSYDPRGNSVPTILLMMQRKLYDRGGLKVEGIFRINAENSQEVYVRDQLNSGVVPNEVDLHCLAGLIKAWFRELPSGVLDALTPEQVMHCNTEGGCALLASMLPPVEAALLDWAINLMADVVEQENYNKMNARNIAMVFAPNMTQMADPLTALIHAVQVMNFLKTLILKTLKERNKKDEALEALQPCSSSPNDQDEHQVSEHLEKPSVLPNQKGFGFHMNDSATPVQVLGAEKTLHHHSQIRSHEPKKFG…	Tracheophyta	cellular organisms,Eukaryota,Viridiplantae,Streptophyta,Streptophytina,Embryophyta,Tracheophyta,Euphyllophyta,Spermatophyta,Magnoliopsida,Mesangiospermae,Liliopsida,Petrosaviidae,commelinids,Poales,Poaceae,PACMAD clade,Panicoideae,Andropogonodae,Andropogoneae,Tripsacinae,Zea
A0A1D6E243	Zea mays	MAPFQMRFGLQISPARSDDDEEEDDDDDNEEEYDEMASEGTASPPMMLRPGRGGGGLVSAVVGALRRSLVMCSAGAVDIDDDDDEEEGGIEIGRPTDVHHVSHVTFDRFGGFLGLPADLEPEVPRRTPSASVSVFGVSPTSLQCSYDPRGNSVPTILLMMQRKLYDRGGLKVEGIFRINAENSQEVYVRDQLNSGVVPNEVDLHCLAGLIKAWFRELPSGVLDALTPEQVMHCNTEGGCALLASMLPPVEAALLDWAINLMADVVEQENYNKMNARNIAMVFAPNMTQMADPLTALIHAVQVMNFLKTLILKTLKERNKKDEALEALQPCSSSPNDQDEHQVSEHLEKPSVLPNQKGFGFHMNDSATPVQVLGAEKTLHHHSQIRSHEPKKFGTDMDHK…	Tracheophyta	cellular organisms,Eukaryota,Viridiplantae,Streptophyta,Streptophytina,Embryophyta,Tracheophyta,Euphyllophyta,Spermatophyta,Magnoliopsida,Mesangiospermae,Liliopsida,Petrosaviidae,commelinids,Poales,Poaceae,PACMAD clade,Panicoideae,Andropogonodae,Andropogoneae,Tripsacinae,Zea
A0A1E5WIS9	Dichanthelium oligosanthes	MAPFQMRFGLQISPSRSEEEDEEEEEELEEEYDDEMESEGTASPPMMLRPGRGAGGGLVGAVVGALRRSLVMCSAGAVGDEDEEDSDEEGIEIGRPTDVRHVSHVTFDRFGGFLGLPADLEPDVPRRAPSASVSVFGVSPTSLQCSYDQRGNSVPMILLKMQRKLYIREGLKIEGIFRINAENSQEIYVRDQLNNGVVPDEVDLHCLAGLIKAWFRELPSGVLDALTPEQVMHCNTEEDCALLASMLPPVEAALLDWAVNLMADVVEQENYNKMNARNIAMVFAPNMTQMADPLTALIHAVQVMNFLKTLILKTLKERKEAARAVQALQAGSPNDQDEPQMKKPLVLSSQKDFDFAMIDKATPVQDLGAEKALYHDPQSCSDELKKFGIDMDHKKSHSD…	Tracheophyta	cellular organisms,Eukaryota,Viridiplantae,Streptophyta,Streptophytina,Embryophyta,Tracheophyta,Euphyllophyta,Spermatophyta,Magnoliopsida,Mesangiospermae,Liliopsida,Petrosaviidae,commelinids,Poales,Poaceae,PACMAD clade,Panicoideae,Panicodae,Paniceae,Dichantheliinae,Dichanthelium
C5YEF8	Sorghum bicolor	MAPFQMRFGLQISPARSDEEEEEDEEEEDEELEEEEEYDEMESEGTASPPMMLRAGRGGGGGGGGGGGGGLVGAVVGALRRSLVMCSAGAVGVDDDDDDDDEDSEGEGIEIGRPTDVRHVSHVTFDRFGGFLGLPADLEPDVPRRTPSASVSVFGVSPTSLQCSYDQRGNSVPTILLMMQRKLYAHEGLKIEGIFRINAENSQEVYVRDQLNSGMVPDEVDLHCLAGLIKAWFRELPSGVLDALTPEQVMHCNTEEECALLASMLPPVEATLLDWAINLMADVVEQENYNKMNARNIAMVFAPNMTQMADPLTALIHAVQVMNFLKTLIMKTLKERKEKNGALQASQSCSGSPNDQDEHQMPEHLEKPLVLSSQKDFDFPMIDRDTPVQVLGAEKALHH…	Tracheophyta	cellular organisms,Eukaryota,Viridiplantae,Streptophyta,Streptophytina,Embryophyta,Tracheophyta,Euphyllophyta,Spermatophyta,Magnoliopsida,Mesangiospermae,Liliopsida,Petrosaviidae,commelinids,Poales,Poaceae,PACMAD clade,Panicoideae,Andropogonodae,Andropogoneae,Sorghinae,Sorghum
A0A811R0N4	Miscanthus lutarioriparius	MAPFQMRFGLQISPARSDDAEEEEEEEEDEEEYDEMESQGTASPPMILRAGRGGGGGGGGGGLVGAVVGALRRSLVMCSAGAVGVDDDDEDGSEDEGIEIGRPTDVRHVSHVTFDRFGGFLGLPADLEPDVPRRTPSASVSVFGVSPTSLQCSYDQRGNSVPTILLMMQRKLYAHEGLKIEGIFRINAENSQEVYVRDQLNSGMVPDEVDLHCLAGLIKAWFRELPSGVLDALTPEQVMHCNKEEECALLASILPPVEAALLDWAINLMADVVEQENYNKMNARNIAMVFAPNMTQMADPLTALIHAVQVMNFLKTLIMKTLKERKEKDGALQAWQSCSGSPNDQDEHQMSEHLEKPLVLSSQKEFDFPMIDRDTPVQVLGAEKALHHDSQICSDEPKK…	Tracheophyta	cellular organisms,Eukaryota,Viridiplantae,Streptophyta,Streptophytina,Embryophyta,Tracheophyta,Euphyllophyta,Spermatophyta,Magnoliopsida,Mesangiospermae,Liliopsida,Petrosaviidae,commelinids,Poales,Poaceae,PACMAD clade,Panicoideae,Andropogonodae,Andropogoneae,Saccharinae,Miscanthus
A0A811QQ77	Miscanthus lutarioriparius	MAPFQMRFGHQISPARSDDAEEEEEEDDEEEELEEEYDEMESEGTASPPMMLRAGRGAGGGGGGGLVGAVVGALRRSLVMCSAGAVGVDDDDEEDGSEDEGIEIGRPTDVRHVSHVTFDRFGGFLGLPADLEPDVPRRTPSASVSVFGISPTSLQCSYDRRGNSVPTILLMMQRKLYEREGLKIEGIFRINAENSQEVYVRDQLNSGVVTNEVDLHCLAGLIKAWFRELPSGVLDALTPEQVMHCNTEEECALFASMLPPVEAALLDWAINLMADVVEQENYNKMNARNIAMVFAPNMTQMADPLTALIHAVQVMNFLKTLIMKTLKERKEKDGVLQASQSCSGSPNDQDEHQMSEHLEKPSVLSSQKDFDFPMIDRDTPVQVLGAEKALHHDSQIRSD…	Tracheophyta	cellular organisms,Eukaryota,Viridiplantae,Streptophyta,Streptophytina,Embryophyta,Tracheophyta,Euphyllophyta,Spermatophyta,Magnoliopsida,Mesangiospermae,Liliopsida,Petrosaviidae,commelinids,Poales,Poaceae,PACMAD clade,Panicoideae,Andropogonodae,Andropogoneae,Saccharinae,Miscanthus
A0A835BYA9	Digitaria exilis	MAPFQMRFGLQISPARSDDEEEEEDEEEELEEEEEEYDGMESEGTTASPPMMLRAGRGGGGGMVGAVVGALRRSLVMCSTGAVGDEDGDEEDSDDEGIEIGRPTDVRHVSHVTFDRFGGFLGLPADLEPDVPRRTPSASVSVFGVSPTSLQCSYDQRGNSVPTILLMMQRKLYLREGLKIEGIFRINAENSEEVNVRDQLNSGVVPDEVDLHCLAGLIKAWFRELPAGILDALTPEQVMHCNTEEDCALLASMLPPVEAALLDWAINLMADVVEHESYNKMNARNIAMVFAPNMTQMADPLTALIHAVQVMNFLKTLILKTLKERKEATGAVQALQSCSGSPNDQHEPQMSEHLEKPSVLSTQKDFDFHMIDRGTPVQVLGAEKALHHDSQSHYDGPKK…	Tracheophyta	cellular organisms,Eukaryota,Viridiplantae,Streptophyta,Streptophytina,Embryophyta,Tracheophyta,Euphyllophyta,Spermatophyta,Magnoliopsida,Mesangiospermae,Liliopsida,Petrosaviidae,commelinids,Poales,Poaceae,PACMAD clade,Panicoideae,Panicodae,Paniceae,Anthephorinae,Digitaria
A0A835A7I1	Digitaria exilis	MAPFQMRFGLQISPARSDDEEEEEDEEEELEEEEEEEYDGMESEGTTASPPMMLRAGRGGGGGLVGAVVGALRRSLVMCSTGAVGDEDGDEEDSDDEGIEIGRPTDVRHVSHVTFDRFGGFLGLPADLEPDVPRRTPSASVSVFGVSPTSLQCSYDQRGNSVPTILLMMQRKLYLREGLKIEGIFRINAENSKEVNVRDQLNSGVVPDEVDLHCLAGLIKAWFRELPAGILDALTPEQVMHCNTEEDCALLASMLPPVEGALLDWAINLMADVVEHESHNKMNARNIAMVFAPNMTQVMNFLKTLILKTLKERKEAAGAVQALQSCSGSPNDQHEPQMSEHLEKPSVLSTQKDFDFHMIDRGTPVQVLGAEKALHHYSQSHSDEPKKFGNDMDHNKSHS…	Tracheophyta	cellular organisms,Eukaryota,Viridiplantae,Streptophyta,Streptophytina,Embryophyta,Tracheophyta,Euphyllophyta,Spermatophyta,Magnoliopsida,Mesangiospermae,Liliopsida,Petrosaviidae,commelinids,Poales,Poaceae,PACMAD clade,Panicoideae,Panicodae,Paniceae,Anthephorinae,Digitaria
A0A2T7CYZ4	Panicum hallii var. hallii	MAPFQMRFGLQISPPRSDEEEDDEGEEDEEEEYDDEMESEGPASPPMSMLRAGRGGGAGGGLVGAVVGALRRSLVMCSAGAVGDEDDDDEDSEGEGGIEIGRPTDVRHVSHVTFDRFGGFLGLPADLEPDVPRRTPSASVSVFGVSPTSLQCSYDQRGNSVPTILLMMQRKLYIRDGLKIEGIFRINAENSEEVNVRDQLNSGVVPDEVDLHCLAGLIKAWFRELPAGVLDALTPEQVMHCNTEEDCALLASMLPPVEAALLDWAINLMADVVEHESHNKMNARNIAMVFAPNMTQMADPLTALIHAVQVMNFLKTLILKTLKERKEAAGAVQALQSCSGSPNDQDEPQMSEHLEKPSVLSSQKDFDFPMIDKATPVQVLGAYKALHHDSQSRSNEPKF…	Tracheophyta	cellular organisms,Eukaryota,Viridiplantae,Streptophyta,Streptophytina,Embryophyta,Tracheophyta,Euphyllophyta,Spermatophyta,Magnoliopsida,Mesangiospermae,Liliopsida,Petrosaviidae,commelinids,Poales,Poaceae,PACMAD clade,Panicoideae,Panicodae,Paniceae,Panicinae,Panicum,Panicum sect. Panicum,Panicum hallii
A0A2S3I9L6	Panicum hallii	MAPFQMRFGLQISPPRSEEEEDDEGEEDEEEEYDDGMESEGTASPPMSMLRAGRGGGAGGGLVGAVVGALRRSLVMCSAGAVGDEDDDDEDSEGEGGIEIGRPTDVRHVSHVTFDRFGGFLGLPADLEPDVPRRTPSASVSVFGVSPTSLQCSYDQRGNSVPTILLMMQRKLYIRDGLKIEGIFRINAENSEEVNVRDQLNSGVVPDEVDLHCLAGLIKAWFRELPAGVLDALTPEQVMHCNTEEDCALLASMLPPVEAALLDWSINLMADVVEHESHNKMNARNIAMVFAPNMTQMADPLTALIHAVQVMNFLKTLILKTLKERKEAAGAVRALQSCSGSPNDQDEPQMSEHLEKPSVLSSQKDFDFPMIDKATPVQVLGADKALHHDSQSRPNEPKF…	Tracheophyta	cellular organisms,Eukaryota,Viridiplantae,Streptophyta,Streptophytina,Embryophyta,Tracheophyta,Euphyllophyta,Spermatophyta,Magnoliopsida,Mesangiospermae,Liliopsida,Petrosaviidae,commelinids,Poales,Poaceae,PACMAD clade,Panicoideae,Panicodae,Paniceae,Panicinae,Panicum,Panicum sect. Panicum
A0A4U6TTQ5	Setaria viridis	MAPFQMRFGLQISPARSDYEEDDEEEEDEEEEYDEMESEGTASPPMTMLRAGRGGGGAGGGLVGAVVGALRRSLVMCSAGAVGDEDDDEEEDGSEGEGIEIGRPTDVRHVSHVTFDRFGGFLGLPADLEPDVPRRTPSASVSVFGVSPTSLQCSYDQRGNSVPTILLMMQRKLYVREGLKIEGIFRINAENSEEVNVRAQLNSGVVPDEVDLHCLAGLIKAWFRELPAGVLDALTPEQVMHCNTEKECALLASMLPPVEAALLDWAINLMADVVEHESHNKMNARNIAMVFAPNMTQMADPLTALIHAVQVMNFLKTLILKTLKERKEAAGAVWALQSCSGSPHDQDEPQMPEHLEKPSVLSSQKDFDFPMIDRATPVQVLGAEKAIHHDSQSRSDEPK…	Tracheophyta	cellular organisms,Eukaryota,Viridiplantae,Streptophyta,Streptophytina,Embryophyta,Tracheophyta,Euphyllophyta,Spermatophyta,Magnoliopsida,Mesangiospermae,Liliopsida,Petrosaviidae,commelinids,Poales,Poaceae,PACMAD clade,Panicoideae,Panicodae,Paniceae,Cenchrinae,Setaria
K3Y6X6	Setaria italica	MAPFQMRFGLQISPARSDYEEDDEEEEDEEEEYDEMESEGTASPPMTMLRAGRGGGGAGGGLVGAVVGALRRSLVMCSAGAVGDEDDDEEEDGSEGEGIEIGRPTDVRHVSHVTFDRFGGFLGLPADLEPEVPRRTPSASVSVFGVSPTSLQCSYDQRGNSVPTILLMMQRKLYVREGLKIEGIFRINAENSEEVNVRAQLNSGVVPDEVDLHCLAGLIKAWFRELPAGVLDALTPEQVMHCNTEKECALLASMLPPVEAALLDWAINLMADVVEHESHNKMNARNIAMVFAPNMTQMADPLTALIHAVQVMNFLKTLILKTLKERKEAAGAVWALQSCSGSPHDQDEPQMPEHLEKPSVLSSQKDFDFPMIDRATPVQVLGAEKAIHHDSQSRSDEPK…	Tracheophyta	cellular organisms,Eukaryota,Viridiplantae,Streptophyta,Streptophytina,Embryophyta,Tracheophyta,Euphyllophyta,Spermatophyta,Magnoliopsida,Mesangiospermae,Liliopsida,Petrosaviidae,commelinids,Poales,Poaceae,PACMAD clade,Panicoideae,Panicodae,Paniceae,Cenchrinae,Setaria
I1J0U9	Brachypodium distachyon	MAPFQMRFGLRPVSPSRSYDEEEEEEEEDEEEEFDEDEEEDMEVESEGTASPPPPMAMQGGRGAVGGGLVGAVVGALRRSLVMCSAGAVGGEEESTDDSEGGEEEGMEIGRPMDVRHVSHVTFDRFGGFLGLPADLEPDVPRPTPGVSASVFGVSPTSLQCSYDQRGNSVPIILLMMQRELYLREGLKIEGIFRINAENSQEVRVRDQLNSGVVPDQVDLHCLAGLIKAWFRELPTGVLDSLTAEQVMHCNTEEECALLASMLPPIEAALLDWAINLMADVVEHENYNKMNARNIAMVFAPNMTQMADPLTALMHAVQVMNFLKTLIMKSLKEREEAAGAPKPLQSCSDSPNDQEEPQMPEHLEKPFSCSNQESTDHPMIDKATSEKLLFEAEQVLHHD…	Tracheophyta	cellular organisms,Eukaryota,Viridiplantae,Streptophyta,Streptophytina,Embryophyta,Tracheophyta,Euphyllophyta,Spermatophyta,Magnoliopsida,Mesangiospermae,Liliopsida,Petrosaviidae,commelinids,Poales,Poaceae,BOP clade,Pooideae,Stipodae,Brachypodieae,Brachypodium
F2E2Y1	Hordeum vulgare subsp. vulgare	CRPGGEEGWWARWSALRRSLVMCSAGAMGDADDSDSDDEEGMEIGRPMDVRHVAHVTFDRFGGFLGLPADLEPDVPRPTPGVSASVFGVSPTSLQCSYDQRGNSVPTILMMMQRKLYLREGLKIEGIFRINAENGQEICVRDQLNSGVVPDEVDLHCLAGLIKAWFRELPTGVLDTLTLEQVMHCNTEEECALLASMLPPVEGALLNWAINLMADVVELENYNKMNARNIAMVFAPNMTQMADPLTALMHAVQVMNFLRTLIVRTLREREEAAAASMTLQSCSDSPNDQDEPQMPEHLEKPSTCSIQERVDHPMIDKAISEQLLSEAQQVLHNSKNDFEEQEKKCDMDHSKCHSGVPPRHNDPNSRMSGSGKEFGSRNAEGLFDRFSFRKGVERLCRHP…	Tracheophyta	cellular organisms,Eukaryota,Viridiplantae,Streptophyta,Streptophytina,Embryophyta,Tracheophyta,Euphyllophyta,Spermatophyta,Magnoliopsida,Mesangiospermae,Liliopsida,Petrosaviidae,commelinids,Poales,Poaceae,BOP clade,Pooideae,Triticodae,Triticeae,Hordeinae,Hordeum,Hordeum vulgare
A0A3B6B3H3	Triticum aestivum	MAPFQMRFGLGISPSRTYDEEEEEDDEEEEEFEEDEFEEEAESDGTASPPSAMMQAGRGGGLVGAVVGALRRSLVMCSAGAMGEDDDSDSGGEEEGMEIGRPMDVRHVAHVTFDRFGGFLGLPADLEPDVPRPTPGVSASVFGVSPTSLQCSYDQRGNSVPTILLMMQRKLYLREGLKIEGIFRINAENGQEICVRDQLNSGVVPDEVDLHCLAGLIKAWFRELPTGVLDTLTPEQVMHCNTEEECALLASMLPPVEAALLNWAINLMADVVELENYNKMNARNIAMVFAPNMTQMADPLTALMHAVQVMNFLRTLIVRTVREREETAAASMTLQSCSDSPNDQDEPQAPEHLAKPFTCSTQERVDHPMIDKAISEQFLSEAQQVLHNSKNDFEEQEKK…	Tracheophyta	cellular organisms,Eukaryota,Viridiplantae,Streptophyta,Streptophytina,Embryophyta,Tracheophyta,Euphyllophyta,Spermatophyta,Magnoliopsida,Mesangiospermae,Liliopsida,Petrosaviidae,commelinids,Poales,Poaceae,BOP clade,Pooideae,Triticodae,Triticeae,Triticinae,Triticum
A0A3B6CAN4	Triticum aestivum	MAPFQMRFGLGISPSRTYDEEEEEEDDEEEEEFEEDGFEEEAESDGTASPPSTMMQAGRGGGLVGAVVGALRRSLVMCSAGAMGEDDDSDSDGDEEGMEIGRPMDVRHVAHVTFDRFGGFLGLPADLEPDVPRPTPGVSASVFGVSPTSLQCSYDQRGNSVPTILLMMQRKLYLREGLKIEGIFRINAENGQEICVRDQLNSGVVPDEVDLHCLAGLIKAWFRELPTGVLDTLTPEQVMHCNTEEECALLASMLPPVEAALLNWAINLMADVVELENYNKMNARNIAMVFAPNMTQMADPLTALMHAVQVMNFLRTLIVRTVREREELATASMTLQSCSDSPNDQDEPQMPEHLEKPFTCSIQERVDHPMIDKAISEQLLSEAQQVLHNSKNDFEEQEK…	Tracheophyta	cellular organisms,Eukaryota,Viridiplantae,Streptophyta,Streptophytina,Embryophyta,Tracheophyta,Euphyllophyta,Spermatophyta,Magnoliopsida,Mesangiospermae,Liliopsida,Petrosaviidae,commelinids,Poales,Poaceae,BOP clade,Pooideae,Triticodae,Triticeae,Triticinae,Triticum
A0A3B6DHC9	Triticum aestivum	MAPFQMRFGLGISPSRTYDEEEEEEEDEEEEEEEFEEDEFEEEAESDGTASPPSTMMQAGRGGGLVGAVVGALRRSLVMCSAGAMGEDDDSDSDGDEEGMEIGRPMDVRHVAHVTFDRFGGFLGLPADLEPDVPRPTPGVSASVFGVSPTSLQCSYDQRGNSVPTILLTMQRKLYLREGLKIEGIFRINAENGQEICVRDQLNSGVVPDEVDLHCLAGLIKAWFRELPTGVLDTLTPEQVMHCNTEEECALLASMLPPVEAALLNWAINLMADVVELENYNKMNARNIAMVFAPNMTQMADPLTALMHAVQVMNFLRTLIVRTVREREEAAAASMTLQSCSDSPNDQDEPQTPEHLEKPFACPIQERADHPMIDKAISEQLLSEAQQVLHNSKNDFEEQ…	Tracheophyta	cellular organisms,Eukaryota,Viridiplantae,Streptophyta,Streptophytina,Embryophyta,Tracheophyta,Euphyllophyta,Spermatophyta,Magnoliopsida,Mesangiospermae,Liliopsida,Petrosaviidae,commelinids,Poales,Poaceae,BOP clade,Pooideae,Triticodae,Triticeae,Triticinae,Triticum
N1QS64	Aegilops tauschii	MAPFQMRFGLGISPSRTYDEEEEEEEDEEEEEEEFEEDEFEEEAESDGTASPPSTMMQAGRGGGLVGAVVGALRRSLVMCSAGAMGEDDDSDSDGDEEGMEIGRPMDVRHVAHVTFDRFGGFLGLPADLEPDVPRPTPGVSASVFGVSPTSLQCSYDQRGNSVPTILLTMQRKLYLREGLKIEGIFRINAENGQEICVRDQLNSGVVPDEVDLHCLAGLIKAWFRELPTGVLDTLTPEQVMHCNTEEECALLASMLPPVEAALLNWAINLMADVVELENYNKMNARNIAMVFAPNMTQMADPLTALMHAVQVMNFLRTLIVRTVREREEAAAASMTLQSCSDSPNDQDEPQTPEHLEKPFACPIQERVDHPMIDKAISEQLLSEAQQVLHNSKNDFEEQ…	Tracheophyta	cellular organisms,Eukaryota,Viridiplantae,Streptophyta,Streptophytina,Embryophyta,Tracheophyta,Euphyllophyta,Spermatophyta,Magnoliopsida,Mesangiospermae,Liliopsida,Petrosaviidae,commelinids,Poales,Poaceae,BOP clade,Pooideae,Triticodae,Triticeae,Triticinae,Aegilops
A0A453CLF1	Aegilops tauschii subsp. strangulata	LGISPSRTYDEEEEEEEDEEEEEEEFEEDEFEEEAESDGTASPPSTMMQAGRGGGLVGAVVGALRRSLVMCSAGAMGEDDDSDSDGDEEGMEIGRPMDVRHVAHVTFDRFGGFLGLPADLEPDVPRPTPGVSASVFGVSPTSLQCSYDQRGNSVPTILLTMQRKLYLREGLKIEGIFRINAENGQEICVRDQLNSGVVPDEVDLHCLAGLIKAWFRELPTGVLDTLTPEQVMHCNTEEECALLASMLPPVEAALLNWAINLMADVMADPLTALMHAVQVMNFLRTLIVRTVREREEAAAASMTLQSCSDSPNDQDEPQTPEHLEKPFACPIQERVDHPMIDKAISEQLLSEAQQVLHNSKNDFEEQEKKCDMDHNKCHSGVPPRHNDPNSRVNSSGKEF…	Tracheophyta	cellular organisms,Eukaryota,Viridiplantae,Streptophyta,Streptophytina,Embryophyta,Tracheophyta,Euphyllophyta,Spermatophyta,Magnoliopsida,Mesangiospermae,Liliopsida,Petrosaviidae,commelinids,Poales,Poaceae,BOP clade,Pooideae,Triticodae,Triticeae,Triticinae,Aegilops,Aegilops tauschii
A0A453CL00	Aegilops tauschii subsp. strangulata	HPPPLPRCRRPPPPRRRAAMAPFQMRFGLGISPSRTYDEEEEEEEDEEEEEEEFEEDEFEEEAESDGTASPPSTMMQAGRGGGLVGAVVGALRRSLVMCSAGAMGEDDDSDSDGDEEGMEIGRPMDVRHVAHVTFDRFGGFLGLPADLEPDVPRPTPGVSASVFGVSPTSLQCSYDQRGNSVPTILLTMQRKLYLREGLKIEGIFRINAENGQEICVRDQLNSGVVPDEVDLHCLAGLIKAWFRELPTGVLDTLTPEQVMHCNTEEECALLASMLPPVEAALLNWAINLMADVVELENYNKMNARNIAMVFAPNMTQMADPLTALMHAVQVMNFLRTLIVRTVREREEAAAASMTLQSCSDSPNDQDEPQTPEHLEKPFACPIQERVDHPMIDKAISEQ…	Tracheophyta	cellular organisms,Eukaryota,Viridiplantae,Streptophyta,Streptophytina,Embryophyta,Tracheophyta,Euphyllophyta,Spermatophyta,Magnoliopsida,Mesangiospermae,Liliopsida,Petrosaviidae,commelinids,Poales,Poaceae,BOP clade,Pooideae,Triticodae,Triticeae,Triticinae,Aegilops,Aegilops tauschii
J3M0M3	Oryza brachyantha	MCSAGKVGDGEDSEDDDEEEGMEIGRPTDVRHVSHVTFDRFGGFHGLPADLEPDVPRPTPSASVNVFGVSPTSLQSAFDHRGNSVPTILLMMQRKLYEREGLKIEGIFRINPENSQELCVREQLNSGVVPDEVDLHCLAGLIKAWFRELPTGVLDTLTPEQVMHCNTEEECALLASMLPPVEAALLDWAINLMADVVEQENYNKMNARNIAMVFAPNMTQMADPLTALIHAVQVMNFLKTLIVKTLKEREAAGTPKTSEPCSGSPNSQDKPPTPKNLEKPIICSNQKGLDQPIFDMATCDQLLFGTKQMLDYRENSKSEGPEKHDIDQPKRHSEASPLGNDLNNQVGSRGKEFDNRNVEGMFDKFSFRKGVERLCRHPVFQLSRSMKKSTDVVVFDAPG…	Tracheophyta	cellular organisms,Eukaryota,Viridiplantae,Streptophyta,Streptophytina,Embryophyta,Tracheophyta,Euphyllophyta,Spermatophyta,Magnoliopsida,Mesangiospermae,Liliopsida,Petrosaviidae,commelinids,Poales,Poaceae,BOP clade,Oryzoideae,Oryzeae,Oryzinae,Oryza
A0A0D9W8G6	Leersia perrieri	MASFQLRFGRSYDEEEDDSEDEEEEFEYEEMLSDGTASPPPLMMVTTTTTTQAAEKGGGGGGLVGAVVGALRRSLVMCSAGKVGEEDEEDSEDEEEEEGIQIGRPTDVRHVSHVTFDRFGGFLGLPADLEPDVPRRTPSASVNVFGVSPTSLQCSFDHRGNSVPTILLMMQRKLYEREGLKIEGIFRINAENSQEIYVREQLNSGMVPDEVDLHCLAGLIKAWFRELPTGVLDSLSPEQVMHCNTEEDCALLAALLPPVEAALLDWAINLMADVVEHENHNKMNARNIAMVFAPNMTQMADPLTALIHAVQVMNFLKTLILKTLKEREATGTPKTSEPCSGSPNGQDKPPTPENLEKPIICSNQKGRDQPIFDMATCDQLLFGPGQLLDYRENSKFKGP…	Tracheophyta	cellular organisms,Eukaryota,Viridiplantae,Streptophyta,Streptophytina,Embryophyta,Tracheophyta,Euphyllophyta,Spermatophyta,Magnoliopsida,Mesangiospermae,Liliopsida,Petrosaviidae,commelinids,Poales,Poaceae,BOP clade,Oryzoideae,Oryzeae,Oryzinae,Leersia
A0A0E0KU85	Oryza punctata	MAPFQLRFGLRMSPSRSSDEEEEDDEEDEEGFEYEEMLSDDGTASPPPLMMQAEKGGGGLVGAVVGALRRSLVMCSAGKVGEEEDSEDEEEEGMEIGRPTDVRHVSHVTFDRFGGFLGLPADLEPEVPSPTPSASVNVFGVSPTSLQCSFDHKGNSIPTILLMMQRKLYEREGLKIEGIFRINAENSQEICVRKQLNSGVVPDEVDLHCLAGLIKAWFRELPTGVLDSLTPEQVMHCNTEEECALLASMLPPVEAALLDWAINLMADVVEHENYNKMNARNIAMVFAPNMTQMADPLTALIHAVQVMNFLKTLILKTLKEREAAGTPKTTEPCYCSPNGQDKPPTPENLERPIICSYQKGIDKPMFDMATCDQLLFGPKQFLDHRENSEFEGPEKHDIG…	Tracheophyta	cellular organisms,Eukaryota,Viridiplantae,Streptophyta,Streptophytina,Embryophyta,Tracheophyta,Euphyllophyta,Spermatophyta,Magnoliopsida,Mesangiospermae,Liliopsida,Petrosaviidae,commelinids,Poales,Poaceae,BOP clade,Oryzoideae,Oryzeae,Oryzinae,Oryza
I1PP37	Oryza glaberrima	MAPFQLRFGLRMSPSRSSDEEEEDDEDEEGFEYEEMLSDDGTDSPPPLMMQAEKGGGGLVGAVVGALRRSLVMCSAGKVGEEEDSEDEEEEGMEIGRPTDVRHVSHVTFDRFGGFLGLPADLEPEVPSPTPSASVNVFGVSPTSLQCSFDHKGNSVPTILLMMQRKLYEREGLKIEGIFRINAENSQEICVRKQLNSGVVPDEVDLHCLAGLIKAWFRELPTGVLDSLTPEQVMHCNTEEDCALLASMLPPVEAALLDWAINLMADVVEHENYNKMNARNIAMVFAPNMTQMADPLTALIHAVQVMNFLKTLILKTLKEREVAGTPKTTEPCSGSPNGQDKPPTPENLERPIICSDQKGIHKPMFDMATCDQLLFGPKQFLDHRENNKFEGPEKHDIGQ…	Tracheophyta	cellular organisms,Eukaryota,Viridiplantae,Streptophyta,Streptophytina,Embryophyta,Tracheophyta,Euphyllophyta,Spermatophyta,Magnoliopsida,Mesangiospermae,Liliopsida,Petrosaviidae,commelinids,Poales,Poaceae,BOP clade,Oryzoideae,Oryzeae,Oryzinae,Oryza
Q7XUH1	Oryza sativa subsp. japonica	MAPFQLRFGLRMSPSRSSDEEEEDDEDEEGFEYEEILSDDGTDSPPPLMMQAEKGGGGLVGAVVGALRRSLVMCSAGKVGEEEDSEDEEEEGMEIGRPTDVRHVSHVTFDRFGGFLGLPADLEPEVPSPTPSASVNVFGVSPTSLQCSFDHKGNSVPTILLMMQRKLYEREGLKIEGIFRINAENSQEICVRKQLNSGVVPDEVDLHCLAGLIKAWFRELPTGVLDSLTPEQVMHCNTEEDCALLASMLPPVEAALLDWAINLMADVVEHENYNKMNARNIAMVFAPNMTQMADPLTALIHAVQVMNFLKTLILKTLKEREAAGTPKTTEPCSGSPNGQDKPPTPENLERPIICSDQKGIDKPMFDMATCDQLLFGPKQFLDHRENNKFEGPEKHDIGQ…	Tracheophyta	cellular organisms,Eukaryota,Viridiplantae,Streptophyta,Streptophytina,Embryophyta,Tracheophyta,Euphyllophyta,Spermatophyta,Magnoliopsida,Mesangiospermae,Liliopsida,Petrosaviidae,commelinids,Poales,Poaceae,BOP clade,Oryzoideae,Oryzeae,Oryzinae,Oryza,Oryza sativa
A0A0D3FZ87	Oryza barthii	MAPFQLRFGLRMSPSRSSDEEEEDDEDEEGFEYEEMLSDDGTDSPPPLMMQAEKGGGGLVGAVVGALRRSLVMCSAGKVGEEEDSEDEEEEGMEIGRPTDVRHVSHVTFDRFGGFLGLPADLEPEVPSPTPSASVNVFGVSPTSLQCSFDHKGNSVPTILLMMQRKLYEREGLKIEGIFRINAENSQEICVRKQLNSGVVPDEVDLHCLAGLIKAWFRELPTGVLDSLTPEQVMHCNTEEDCALLASMLPPVEAALLDWAINLMADVVEHENYNKMNARNIAMVFAPNMTQMADPLTALIHAVQVMNFLKTLILKTLKEREAAGTPKTTEPCSGSPNGQDKPPTPENLERPIICSDQKGIDKPMFDMATCDQLLFGPKQFLDHRENNKFEGPEKHDIGQ…	Tracheophyta	cellular organisms,Eukaryota,Viridiplantae,Streptophyta,Streptophytina,Embryophyta,Tracheophyta,Euphyllophyta,Spermatophyta,Magnoliopsida,Mesangiospermae,Liliopsida,Petrosaviidae,commelinids,Poales,Poaceae,BOP clade,Oryzoideae,Oryzeae,Oryzinae,Oryza
A0A0D9ZPK8	Oryza glumipatula	MAPFQLRFGLRMSPSRSSDEEEEDDEDEEGFEYEEMLSDDGTDSPPPLMMQAEKGGGGLVGAVVGALRRSLVMCSAGKVGEEEDSEDEEEEGMEIGRPTDVRHVSHVTFDRFGGFLGLPADLEPEVPSPTPSASVNVFGVSPTSLQCSFDHKGNSVPTILLMMQRKLYEREGLKIEGIFRINAENSQEICVRKQLNSGVVPDEVDLHCLAGLIKAWFRELPTGVLDSLTPEQVMHCNTEEDCALLASMLPPVEAALLDWAINLMADVVEHENYNKMNARNIAMVFAPNMTQMADPLTALIHAVQVMNFLKTLILKTLKEREAAGTPKTTEPCSGSPNGQDKPPTPENLERPIICSDQKGIDKPMFDMATCDQLLFGPKQFLDHRENNKFEGPEKHDIGQ…	Tracheophyta	cellular organisms,Eukaryota,Viridiplantae,Streptophyta,Streptophytina,Embryophyta,Tracheophyta,Euphyllophyta,Spermatophyta,Magnoliopsida,Mesangiospermae,Liliopsida,Petrosaviidae,commelinids,Poales,Poaceae,BOP clade,Oryzoideae,Oryzeae,Oryzinae,Oryza
A0A0D9ZPL0	Oryza glumipatula	MAPFQLRFGLRMSPSRSSDEEEEDDEDEEGFEYEEMLSDDGTDSPPPLMMQAEKGGGGLVGAVVGALRRSLVMCSAGKVGEEEDSEDEEEEGMEIGRPTDVRHVSHVTFDRFGGFLGLPADLEPEVPSPTPSASVNVFGVSPTSLQCSFDHKGNSVPTILLMMQRKLYEREGLKIEGIFRINAENSQEICVRKQLNSGVVPDEVDLHCLAGLIKAWFRELPTGVLDSLTPEQVMHCNTEEDCALLASMLPPVEAALLDWAINLMADVVEHENYNKMNARNIAMVFAPNMTQMADPLTALIHAVQVMNFLKTLILKTLKEREAAGTPKTTEPCSGSPNGQDKPPTPENLERPIICSDQKGIDKPMFDMATCDQLLFGPKQFLDHRENNKFEGPEKHDIGQ…	Tracheophyta	cellular organisms,Eukaryota,Viridiplantae,Streptophyta,Streptophytina,Embryophyta,Tracheophyta,Euphyllophyta,Spermatophyta,Magnoliopsida,Mesangiospermae,Liliopsida,Petrosaviidae,commelinids,Poales,Poaceae,BOP clade,Oryzoideae,Oryzeae,Oryzinae,Oryza
A0A0E0PD12	Oryza rufipogon	MAPFQLRFGLRMSPSRSSDEEEEDDEDEEGFEYEEMLSDDGTDSPPPLMMQAEKGGGGLVGAVVGALRRSLVMCSAGKVGEEEDSEDEEEEGMEIGRPTDVRHVSHVTFDRFGGFLGLPADLEPEVPSPTPSARKAPKKVDSTNMMFQNDDSELWFLFCVNVFGVSPTSLQCSFDHKGNSVPTILLMMQRKLYEREGLKIEGIFRINAENSQEICVRKQLNSGVVPDEVDLHCLAGLIKAWFRELPTGVLDSLTPEQVMHCNTEEDCALLASMLPPVEAALLDWAINLMADVVEHENYNKMNARNIAMVFAPNMTQMADPLTALIHAVQVMNFLKTLILKTLKEREAAGTPKTTEPCSGSPNGQDKPPTPENLERPIICSDQKGIDKPMFDMATCDQLL…	Tracheophyta	cellular organisms,Eukaryota,Viridiplantae,Streptophyta,Streptophytina,Embryophyta,Tracheophyta,Euphyllophyta,Spermatophyta,Magnoliopsida,Mesangiospermae,Liliopsida,Petrosaviidae,commelinids,Poales,Poaceae,BOP clade,Oryzoideae,Oryzeae,Oryzinae,Oryza
A0A0E0H4R8	Oryza nivara	MAPFQLRFGLRMSPSRSSDEEEEDDEDEEGFEYEEMLSDDGTDSPPPLMMQAEKGGGGLVGAVVGALRRSLVMCSAGKVGEEEDSEDEEEEGMEIGRPTDVRHVSHVTFDRFGGFLGLPADLEPEVPSPTPSARKAPKKVDSTNMMFQNDDSELWFLFCVNVFGVSPTSLQCSFDHKGNSVPTILLMMQRKLYEREGLKIEGIFRINAENSQEICVRKQLNSGVVPDEVDLHCLAGLIKAWFRELPTGVLDSLTPEQVMHCNTEEDCALLASMLPPVEAALLDWATNLMADVVEHENYNKMNARNIAMVFAPNMTQMADPLTALIHAVQVMNFLKTLILKTLKEREAAGTPKTTEPCSGSPNGQDKPPTPENLERPIICSDQKGIDKPMFDMATCDQLL…	Tracheophyta	cellular organisms,Eukaryota,Viridiplantae,Streptophyta,Streptophytina,Embryophyta,Tracheophyta,Euphyllophyta,Spermatophyta,Magnoliopsida,Mesangiospermae,Liliopsida,Petrosaviidae,commelinids,Poales,Poaceae,BOP clade,Oryzoideae,Oryzeae,Oryzinae,Oryza
B8ATE2	Oryza sativa subsp. indica	MAPFQLRFGLRMSPSRSSDEEEEDDEDEEGFEYEEMLSDDGTDSPPPLMMQAEKGGGGLVGAVVGALRRSLVMCSAGKVGEEEDSEDEEEEGMEIGRPTDVRHVSHVTFDRFGGFLGLPADLEPEVPSPTPSASVNVFGVSPTSLQCSFDHKGNSVPTILLMMQRKLYEREGLKIEGIFRINAENSQEICVRKQLNSGVIPDEVDLHCLAGLIKAWFRELPTGVLDSLTPEQVMHCNTEEDCALLASMLPPVEAALLDWATNLMADVVEHENYNKMNARNIAMVFAPNMTQMADPLTALIHAVQVMNFLKTLILKTLKEREAAGTPKTTEPCSGSPNGQDKPPTPENLERPIICSDQKGIDKPMFDMATCDQLLFGPKQFLDHRENNKFEGPEKHDIGQ…	Tracheophyta	cellular organisms,Eukaryota,Viridiplantae,Streptophyta,Streptophytina,Embryophyta,Tracheophyta,Euphyllophyta,Spermatophyta,Magnoliopsida,Mesangiospermae,Liliopsida,Petrosaviidae,commelinids,Poales,Poaceae,BOP clade,Oryzoideae,Oryzeae,Oryzinae,Oryza,Oryza sativa
Q01KJ4	Oryza sativa	MAPFQLRFGLRMSSSGSSDEEEEDDEDEEGFEYEEMLSDDGTDSPPPLMMQAEKGGGGLVGAVVGALRRSLVMCSAGKVGEEEDSEDEEEEGMEIGRPTDVRHVSHVTFDRFGGFLGLPADLEPEVPSPTPSASVNVFGVSPTSLQCSFDHKGNSVPTILLMMQRKLYEREGLKIEGIFRINAENSQEICVRKQLNSGVIPDEVDLHCLAGLIKAWFRELPTGVLDSLTPEQVMHCNTEEDCALLASMLPPVEAALLDWATNLMADVVEHENYNKMNARNIAMVFAPNMTQMADPLTALIHAVQVMNFLKTLILKTLKEREAAGTPKTTEPCSGSPNGQDKPPTPENLERPIICSDQKGIDKPMFDMATCDQLLFGPKQFLDHRENNKFEGPEKHDIGQ…	Tracheophyta	cellular organisms,Eukaryota,Viridiplantae,Streptophyta,Streptophytina,Embryophyta,Tracheophyta,Euphyllophyta,Spermatophyta,Magnoliopsida,Mesangiospermae,Liliopsida,Petrosaviidae,commelinids,Poales,Poaceae,BOP clade,Oryzoideae,Oryzeae,Oryzinae,Oryza
A0A7N0ZW48	Kalanchoe fedtschenkoi	MAGMVMVTKPCGGGTCGSEAQKESGQNQSLALLELLVAALRKSMVACRVDHGGGEEVISAVQSMDISWPTNVRHITHVTFDRFNGFLGLPVEFEVEVPCEVPSASVSVFGVSAESMQCSYDTKGNSVPTILLLMQERLYSNGGLKAEGIFRINPENTQENIVRDQLNRGVVPKDIDVHCLAGLIKAWFRELPCGILDGLSTEQVLECNTEEDSIELIKQLKPTESALLNWAVELMADVVEEEELNKMNARNVAMVFAPNMTQMSDPLTALMHAVQVMNLLKTLIMKTIREREEASDGYSASPSPSSYSSQASDGGLDSQHETDMDCECTRPSMESEYNYGTQFSDSRRDEGGEEAEFLAEIEECFLKHINEAEEIISGQVMPPEDTNRSHNIIAAPTSD…	Tracheophyta	cellular organisms,Eukaryota,Viridiplantae,Streptophyta,Streptophytina,Embryophyta,Tracheophyta,Euphyllophyta,Spermatophyta,Magnoliopsida,Mesangiospermae,eudicotyledons,Gunneridae,Pentapetalae,Saxifragales,Crassulaceae,Kalanchoe
W1PL31	Amborella trichopoda	MTQILHSKLPCKDEETDFDSSASSFGQNDGFVSEEDEDFVNPKSPFIVSRSSWGGDVGPGCFEGSVRDRKEERNRDQFPVLDILVAALRKSLITCSVDREDICSMDISWPTNVRHIAHVTFDRFNGFLGLPREFEPELPKRVPSASASVFGVSPESMQCSYDARGNSVPTILLLIQRRLYSQGGLQAEGIFRINAENGQEDYVRNQLSKGIVPHGIDLHCLAGLIKAWFRELPSGVLDSLTPEQVMHCNTEAECLQLVHSLPPTEGALLNWAINLMADVVQHEHQNKMNARNIAMVFAPNMTQMADPLTALIHAVQVMNFLKMLIVMTLRERDETARDPKLCSLCSDSPNTEGHSCVQNGSSLGKFLQVKHSRSSSAREDSFRSFQEQDEVDGEEEFVR…	Tracheophyta	cellular organisms,Eukaryota,Viridiplantae,Streptophyta,Streptophytina,Embryophyta,Tracheophyta,Euphyllophyta,Spermatophyta,Magnoliopsida,Amborellales,Amborellaceae,Amborella
A0A200Q2R2	Macleaya cordata	MTQLFRSKTCGLGRSTDFDSSPPSPSLYHHHNHEKDEEERENDDDDEDEDGDGYDMSPISTPLIVPDSRERKSNERQQNQQFQILTIFVEALRKSVATCGVEKDDICSLDISPPTDVRHVSHVTFDRFNGFLGLPVEFKPKVPTRVPSASSSVFGVSAESMKCSYDQRGNSVPTILLMMQRRLYLEGGLQTEGIFRINAENSQEEYVRDQLNRGIVKQGIDVHCLAGLIKAWFRELPAGVLDSLTPDQVMHCNTEEECMQLMILLQPTEAALLDWAINLMADVVQHENHNKMNARNIAMVFAPNMTQMADPLTALIHAVQVMNFLRTLIIKTIREREESGAASGVIPSCSESTNNINDPNPSLLDSETCERSCEHQVNDCVHDRPASGNLLNFLTRDRL…	Tracheophyta	cellular organisms,Eukaryota,Viridiplantae,Streptophyta,Streptophytina,Embryophyta,Tracheophyta,Euphyllophyta,Spermatophyta,Magnoliopsida,Mesangiospermae,Ranunculales,Papaveraceae,Papaveroideae,Macleaya
A0A4Y7KPH9	Papaver somniferum	MTQLFRSKTCGLRNRSKDFDSNPKSPSGHKNEEQEDEFDDEEEECEEERENGYYRMNPISTPLIVPEESRERKNENNQQFQILTICVAALRKSVATCGVDKEEFCSSIDISPPTNVKHVSHVTFDRFNGFLGLPVEFKPKVPTRVPSASSSVFGVSAEFMKCSYDHRGNSVPTILLMMQRRLYLEGGLRTEGIFRINPENTQEEYVRDQLNRGVVKQGIDVHCVAGLIKAWFRELPSGVLDSLTPDQVMHCNTESECVQLVMLLQPTDAALLDWAINLMADVVQNENQNKMNARNIAMVFAPNMTQMANPLTALIHAVQVMNFLRALVMKTVQERKESGFESGELSSCSELAEISDLHPSLSDSETGEWSCKRTTRDTISCGSFSGDLLHLNPRSSSGS…	Tracheophyta	cellular organisms,Eukaryota,Viridiplantae,Streptophyta,Streptophytina,Embryophyta,Tracheophyta,Euphyllophyta,Spermatophyta,Magnoliopsida,Mesangiospermae,Ranunculales,Papaveraceae,Papaveroideae,Papaver
A0A4Y7KCC2	Papaver somniferum	MTQLFRSKTCGLRNRSKDFDSNPNSPCSHKNEEQEEDEFDDEEEEGYEEERENGYCRMNPISTPLIVPESRERKNENNQQFQILTICVAALRKSVATCGVDKEEFCSSIDISSPTNVKHVSHVTFDRFNGFLGLPVEFKPKVPTRVPSASSSVFGVSSEFMKCSYDHRGNSVPTILLMMQRRLYLEGGLRTEGIFRINPEHTQEEHVRDQLNRGVVKQGIDVHCVAGLIKAWFRELPSGVLDSLTPDQVMHCNTESECVQLVMLLQPTDAALLDWAINLMADVVQNENQNKMNARNIAMVFARNMTQMADPLTALIHAVQVMNFLRALVMKTVRERKESGFESGELSSCSELAEISDLHPSLSDSETGEWSCKRTTRDTISCGSFSGDLLHLNPRSSLG…	Tracheophyta	cellular organisms,Eukaryota,Viridiplantae,Streptophyta,Streptophytina,Embryophyta,Tracheophyta,Euphyllophyta,Spermatophyta,Magnoliopsida,Mesangiospermae,Ranunculales,Papaveraceae,Papaveroideae,Papaver
A0A4Y7LKJ7	Papaver somniferum	MTQLFRSKSCVLRHQSTLFDSIPSTPSLYLSNNEETAEEEESRPFTNPVSTPLDSPSGGGDHERQGSYRAGNLREEPQQQNHQFSVLDILVEALRKSLVTCTSTSFSREDEFYSLDIGWPSDVRHVSHVTFDRFNGFLGLPAEFQPEIPGRVPSASVSVFGVSPESMQCSYDHRGNSVPTILLMMQRRLYSGGGLHAEGIFRINPENTQEEYVRSLLNRGILPNEIDVHCLAGLIKAWFRELPAGVLDFLTPEQVMNCNTEEECTHIASLLRPTEFALLDWAINLMADVVQFEHQNKMNARNIAMVFAPNMTQMADPLTALLHAVQVMNFLKTLTVKALREREKSSDEVSLFSSCSESPSNKSDPNLSKSNSEIGERSSSEQAIDFCVRDGPSVSCSFP…	Tracheophyta	cellular organisms,Eukaryota,Viridiplantae,Streptophyta,Streptophytina,Embryophyta,Tracheophyta,Euphyllophyta,Spermatophyta,Magnoliopsida,Mesangiospermae,Ranunculales,Papaveraceae,Papaveroideae,Papaver
A0A200Q5G9	Macleaya cordata	MTQLFRSKSCVLGQSTLFDSVPPSPSLYLSHDDDDEEENDEEGSGCFANPISTPLIVPSARECVIRERNTRDDNNDDDQRQQSHQFPILEILVEALRKSLVTCTGVGMREDICSMDIGWPTDVRHVSHVTFDRFNGFLGLPVEFEPEIPRRVPSASASVFGVSAESMQCSYDNRGNSVPTILLMMQSRLYSEGGLEAEGIFRINAENSQEEYVRSQLNRGVVPPGIDVHSLAGLIKAWFRELPAGVLDSLTPEQVMNCNTEEECTQVASLLQPTEFALLDWAINLMADVVQHEHQNKMNARNIAMVFAPNMTQMADPLTALLHAVQVMNFLKTLIIKVLREREKSSAEVSLFSSCSESPNNKDDPNLSKSNRDTGEGSCEQAIDVCVGEGPPVLCSFPR…	Tracheophyta	cellular organisms,Eukaryota,Viridiplantae,Streptophyta,Streptophytina,Embryophyta,Tracheophyta,Euphyllophyta,Spermatophyta,Magnoliopsida,Mesangiospermae,Ranunculales,Papaveraceae,Papaveroideae,Macleaya
A0A7J7L0U2	Kingdonia uniflora	MTQLFRSKSCRSSIFDSAPPSPSLYLTNDEDEDEEEEEEYYTNPISTPLIVPGTRQGRTKQQQQQQQSHHQFPILAILMEALRKSLITCSVDREDICAMDIGWPTDVQHVSHVTFDRFNGFLGLPLEFQPQIPTRVPSARLPEYHIGGSSEFMPRDLQALMVSWTKVTLSCRIEDSAICSCLGVSVFGVSAGSMQCSYDPRGNSVPTILLMMQNQLYREGGLQAEGIFRINADNSQEEYVRDQLNAGVIPPGIDAHCLAGFIKAWFRELPTGVLDSLTPDQVMHCNTEEECTQVVRLLPPMESTLLDWAINLMADVVHHEHYNKMNARNIAMVFAPNMTQMADPLTALIHAVQVMNFLKTLILKTLRERGESSGEVRFFSSCSESPSGKGDSAPSKSNN…	Tracheophyta	cellular organisms,Eukaryota,Viridiplantae,Streptophyta,Streptophytina,Embryophyta,Tracheophyta,Euphyllophyta,Spermatophyta,Magnoliopsida,Mesangiospermae,Ranunculales,Circaeasteraceae,Kingdonia
A0A834YE01	Tetracentron sinense	MTQLFRSKSCGIRGTTVFDSASPPSPSLYLTNDEDEEEDEYLSNPISTPFIGSASREGGRDQEQQQQQQQNHQFPVLEFLVAALRKSLITCSVEREDICSMDIGWPTDVRHVSHVTFDRYNGFLGLPVEFEPELLRRVPSASASVFGVSAESMQCSYDHKGNSVPTILLMMQRRLYSEGGLQAEGIFRITAENSQEEYVRDQLNEGFIPHGIDVHCLAGLIKAWFRELPTGVLDSLTPDQVMHCNTEEECTQLVRLLPSTEAALLNWAINLMADVVQHEHHNKMNARNIAMVFAPNMTQMADPLTALIHAVQVMNLLKTLIIKTLREREESAIEATLSSSCSESPSNKGDPHSSNLNRETSGDSCKQTLNVCICDGPVIGNFSRSSTLDRLEKDTEERF…	Tracheophyta	cellular organisms,Eukaryota,Viridiplantae,Streptophyta,Streptophytina,Embryophyta,Tracheophyta,Euphyllophyta,Spermatophyta,Magnoliopsida,Mesangiospermae,Trochodendrales,Trochodendraceae,Tetracentron
A0A834YDS4	Tetracentron sinense	MTQLFRSKSCGFGVRTVFDSSPPSPSLYLTNDEDEDEDEAEEDDPYFTNPISTPFIGPGSREGGIDQEQQQQQQQQFPVLAILVAGLRKSLVTCSVEREDICSMDISWPTDVRHVSHVTFDRYNGFLGLPVEFEPEVPRRVPSASASVFGVSAKSMQCSYDHRGNSVPTILLMMQRRLYSEGGLQAEGIFRITAGNSQEESVRDQLNKGIVPHGIDVHCLAGLLKAWFRELPTGVLDSLTPDQVMHCNTEEEFSQLVRLLPPMEAALLDWAINLMADVVENEHYNKMNARNIAMVFAPNMTQMADPLTALLHAVQVMNFLKTLIVKTIREREESTDDARFSSCSESPCNKGDPHSSNSNRETGRGSCEQTFDVCVNDRAVMGNFLRGSILDRLESDTEE…	Tracheophyta	cellular organisms,Eukaryota,Viridiplantae,Streptophyta,Streptophytina,Embryophyta,Tracheophyta,Euphyllophyta,Spermatophyta,Magnoliopsida,Mesangiospermae,Trochodendrales,Trochodendraceae,Tetracentron
A0A1U8AIC7	Nelumbo nucifera	MVQLFRSRSCGPERISVLELSPPTPSLYLTENEDEEGEEDDDGDYYFANPISTPLIIPAGREGGARDERHHFPILEILLAALKKSLVTCSMEREDICAMDISWPTNVRHVSHVTFDRYNGFLGLPVEFETDVPCRVPSASASVFGVSAESMQCSYDQRGNSVPTILLMMQRRLYLGGGLQAEGIFRINAENSQEEYVRNQLNKGVVPHGVDVHCLAGLIKAWFRELPRGVLDSLTAEQVMHCNTEEECTELVRLLPPTEAALLDWAINLMSDVVQHEHYNKMNARNIAMVFAPNMTQMADPLTALIHAVQVMNLLKTLIIKTLRDREESAAEARYFSSCSDSPGNKSGPPSPKMNKETETRPCNQTTDVCDSDRSAVFGNLLRISSEDELLESDTGESF…	Tracheophyta	cellular organisms,Eukaryota,Viridiplantae,Streptophyta,Streptophytina,Embryophyta,Tracheophyta,Euphyllophyta,Spermatophyta,Magnoliopsida,Mesangiospermae,Proteales,Nelumbonaceae,Nelumbo
A0A822YPN5	Nelumbo nucifera	MSQLFRSKSCGLRGISALDSTSTSPSLYLTDDESEDDQVEDYDDDDDDGDEYFANPISTPLIVPPEGREGVPRDERPHFPILEVLLAALRRSLVTCSVEREDICSMDISWPTDVRHISHVTFDRYNGFLGLPVELQPDVPARVPSASASVFGVSAESMQCSHDQRGNSVPTVLLMMQRQLYSGNGLQAEGIFRINAENSQEVFVRNQLNKGIVPHGIDVHCLAGLIKAWFRELPRGVLDSLTPEQVMHCNTEEECVQLARLLPPTEAALLDWAINLMSDVVQHEHHNKMNARNIAMVFAPNMTQVQNLQATRMAPHHQN	Tracheophyta	cellular organisms,Eukaryota,Viridiplantae,Streptophyta,Streptophytina,Embryophyta,Tracheophyta,Euphyllophyta,Spermatophyta,Magnoliopsida,Mesangiospermae,Proteales,Nelumbonaceae,Nelumbo
A0A1U7ZDR8	Nelumbo nucifera	MSQLFRSKSCGLRGISALDSTSTSPSLYLTDDESEDDQVEDYDDDDDDGDEYFANPISTPLIVPPEGREGVPRDERPHFPILEVLLAALRRSLVTCSVEREDICSMDISWPTDVRHISHVTFDRYNGFLGLPVELQPDVPARVPSASASVFGVSAESMQCSHDQRGNSVPTVLLMMQRQLYSGNGLQAEGIFRINAENSQEVFVRNQLNKGIVPHGIDVHCLAGLIKAWFRELPRGVLDSLTPEQVMHCNTEEECVQLARLLPPTEAALLDWAINLMSDVVQHEHHNKMNARNIAMVFAPNMTQMADPLTALVHAVQVMNFLKTLIIKTLREREESVAEAMLLSSGSESPGNKNGPPSPKLNREIGAGPCEQTTNVYVADGHVILGNYIRSPAEYRFEN…	Tracheophyta	cellular organisms,Eukaryota,Viridiplantae,Streptophyta,Streptophytina,Embryophyta,Tracheophyta,Euphyllophyta,Spermatophyta,Magnoliopsida,Mesangiospermae,Proteales,Nelumbonaceae,Nelumbo
A0A103XE27	Cynara cardunculus var. scolymus	MTRLFRSKSCGGAPQPTDEHKDEDEEEDDVDYLYHDDYSYFHNTPITTPFISPDHRSSPQSPNFTILAILLKSLVTCTLNEDVSSSSSSSSSSSTLDIGCPTDVHHVSHVTFDRFNGFLGLPLELQPDVPPKPPSASTSVFGVSAESMQCSYDDRGNSVPTILLMMQKRLYAGGGLQAEGIFRINAENSQEEDVRKQLNRGFVPHGIDVHCLAGLIKAWFRELPRGVLDSLTPEQVMHCNTEEECSRLVKSLPQTEAALLNWAINLMADVVKYESENKMNARNIAMVFAPNMTQMADPLTALIHAVQVMNFLKTLVVKTLNERENGYGERRLQHSRSFSSENSLNRVGSDEKEKFWSFPRKSESIVGSCNESSAKEEEEEESNSNSNSNRGILERLSLR…	Tracheophyta	cellular organisms,Eukaryota,Viridiplantae,Streptophyta,Streptophytina,Embryophyta,Tracheophyta,Euphyllophyta,Spermatophyta,Magnoliopsida,Mesangiospermae,eudicotyledons,Gunneridae,Pentapetalae,asterids,campanulids,Asterales,Asteraceae,Carduoideae,Cardueae,Carduinae,Cynara,Cynara cardunculus,Cynara cardunculus subsp. cardunculus
A0A5N6M562	Mikania micrantha	MTRLFRSKSYAGAPPPTAGFFQTSYDGDDVDPFFQDYSYFHSNPIMTPFISPNHQHRQPQSSNYTILALFVSALRKSIVTCTVDDSDDASSATSSLDIGLPTDVQHVSHVTFDRFDGFLGLPAELQPEVPRKPPSASIRVFGVSVESMQCSYDDRGNSVPTILLMMQRRLYAGGGLQAEGIFRINAENSQEEDVRKQLNKGFVPNGIDVHCLAGLIKAWFRELPTGVLDSLTPEQVMHCNTEEECATLVKSLPQTEAALLDWAVNLMADVVKNEPQNKMNARNIAMVFAPNMTQMADPLTALIHAVQVMNFLKTLVIKTLRGREEAFEMISTCEDNTKIEQPESLNRIGSEKDEKFWSFPRRSGSVVGCEYISAKNSPVHHPEKREEEEEVVVEEGILE…	Tracheophyta	cellular organisms,Eukaryota,Viridiplantae,Streptophyta,Streptophytina,Embryophyta,Tracheophyta,Euphyllophyta,Spermatophyta,Magnoliopsida,Mesangiospermae,eudicotyledons,Gunneridae,Pentapetalae,asterids,campanulids,Asterales,Asteraceae,Asteroideae,Heliantheae alliance,Eupatorieae,Mikania
A0A251V2P4	Helianthus annuus	MTKLFRSKSYAGTPPPTAAFFHQPSFSGAGDVDVDSFYQDYSYFHDNPIITPFISPDHEPQSNNYTVLALLLATLRKSIVTCTVDDSDDGSSDTSSLDIGLPTDVQHVSHVTFDRFDGFLGLPVELQPEVPPKPPSASIRVFGVSVESMQCSYDERGNSVPTILLMMQKRLYAGGGLQAEGIFRINAENSQEEDVRKQLNKGFVPHGIDVHCLAGLIKAWFRELPTGVLDSLTPEQVMHCNTEEECTTLVKSLPQTEAALLDWAINLMADVVKHEPRNKMNARNIAMVFAPNMTQMADPLTALIHAVQVMNFLKTLVIKTLRGREESFQMISSCEDDTKIEQPESLNRIGSEKDEKFWSFPRKSGSVVECEYISAKNSPVYHQSKQEEEVVAEEGILEK…	Tracheophyta	cellular organisms,Eukaryota,Viridiplantae,Streptophyta,Streptophytina,Embryophyta,Tracheophyta,Euphyllophyta,Spermatophyta,Magnoliopsida,Mesangiospermae,eudicotyledons,Gunneridae,Pentapetalae,asterids,campanulids,Asterales,Asteraceae,Asteroideae,Heliantheae alliance,Heliantheae,Helianthus
A0A2J6JZW5	Lactuca sativa	MTRLFRSKSCGRATRPRFQASFPNQIFDEQLEEQEDEDDVDYFYEDYSHCHNNPITTPFIGPDQHQDQGQSTNFTILALLLTTLRKSLVTCTVDDSDDASSSTSSLDIGCPTDVQHLSHVTFDRFNGFLGLPDELQPDIPRKPPSASVHVFGVSAESMQCSYDERGNSVPTILLMMQKSLYEGGGLQAEGIFRINAENGQEEEVRKQLNRGFIPHGIDVHCLAGLIKAWFRELPRGVLDSLTPDQVMQCNTEQECTRLVKSLPQTEAALVDWAINLMADVAKYEPENKMNARNIAMVFAPNMTQMADPLTALIHAVQVMNFLKTLVIKTLRGREETYGEFEVMSSPPANRIGNEKEEKFLSFPRKSGSVVGCEFICGERSPSHKLAVGSNNHESKQEGE…	Tracheophyta	cellular organisms,Eukaryota,Viridiplantae,Streptophyta,Streptophytina,Embryophyta,Tracheophyta,Euphyllophyta,Spermatophyta,Magnoliopsida,Mesangiospermae,eudicotyledons,Gunneridae,Pentapetalae,asterids,campanulids,Asterales,Asteraceae,Cichorioideae,Cichorieae,Lactucinae,Lactuca
A0A6S7NQY8	Lactuca saligna	MTTLFRSKSCGRATRPRFQASFPNQNFDEQLEEQEDEDDVDYFYEDYSHCHNNPITTPFIGPDQHQDQGQSTNFTILALLLTTLRKSLVTCSVDDSDDASSSTSSLDIGCPTDVQHLSHVTFDRFNGFLGLPDELQPDIPRKPPSASVHVFGVSAESMQCSYDERGNSVPTILLMMQKSLYEGGGLQAEGIFRINAENGQEEEVRKQLNRGFIPHGIDVHCLAGLIKAWFRELPRGVLDSLTPDQVMQCNTEQECTRLVKSLPQTEAALVDWAINLMADVAKYEPENKMNARNIAMVFAPNMTQMADPLTALIHAVQVMNFLKTLVIKTLRGREETYGEFEVMSSPPANRIGNEKEENFWSFPRKSGSIVGCEFISGERSPSHKLAVGSNNHESKQEGE…	Tracheophyta	cellular organisms,Eukaryota,Viridiplantae,Streptophyta,Streptophytina,Embryophyta,Tracheophyta,Euphyllophyta,Spermatophyta,Magnoliopsida,Mesangiospermae,eudicotyledons,Gunneridae,Pentapetalae,asterids,campanulids,Asterales,Asteraceae,Cichorioideae,Cichorieae,Lactucinae,Lactuca
A0A2J6MJW7	Lactuca sativa	MTTLFRSKSCGGVPRPKASFFHYSSSSNYQQGDDDDDDDDDISYYCQDYSYFNNSPIRTPFISPRQQGPADNQSSNHNFTIASLLLAALRKSLLTCAVHDPEDVSSSLDIGCPTDVQHVSHVTFDRFNGFLGLPLAFQPEVPAKVPSASVCVFGVSVESMQCSYDGRGNSVPTILLMMQNRLYSAGGLQAEGIFRINGENGQEEDVRKQLNRGFVPHGVDVHCLAGLIKAWFRELPTGVLDTLTPQQVMHCNTEEECTKLAEFLPPTEAALLDWAINLMADVVMFDKENKMNARNIAMVFAPNMTQMADPLTALIHAVQIMNLLKTLIMKTLHEREESSTGFEPVSSCADCPTPNNNVESSYSLRTATLNRLGSESEEQYWSFPRKSGSVVEYDSMLEK…	Tracheophyta	cellular organisms,Eukaryota,Viridiplantae,Streptophyta,Streptophytina,Embryophyta,Tracheophyta,Euphyllophyta,Spermatophyta,Magnoliopsida,Mesangiospermae,eudicotyledons,Gunneridae,Pentapetalae,asterids,campanulids,Asterales,Asteraceae,Cichorioideae,Cichorieae,Lactucinae,Lactuca
A0A6S7N0N2	Lactuca saligna	MTTLFRSKSCGGVPRPKASFFHYSSSSNYQQGDGDDDDDDISYYCQDYSYFNNSPIRTPFISPRQQGPADQSSNHNFTIASLLLAALRKSLLTCAVHDPEDVSSSLDIGCPTDVQHVSHVTFDRFNGFLGLPLAFQPEVPAKVPSASVCVFGVSVESMQCSYDGRGNSVPTILLMMQNRLYSAGGLQAEGIFRINGENGQEEDVRKQLNRGFVPHGVDVHCLAGLIKAWFRELPKGVLDTLTPQQVMHCNTEEECMKLAESLPPTEAALLDWAINLMADVVMFDKENKMNARNIAMVFAPNMTQMADPLTALIHAVQIMNLLKTLIMKTLHEREESSTSFEPVSSCADCLPPNDNVESSYSLRTATLNRLGSESEEQYWSFPRKSGSVVEYDSMLEKSL…	Tracheophyta	cellular organisms,Eukaryota,Viridiplantae,Streptophyta,Streptophytina,Embryophyta,Tracheophyta,Euphyllophyta,Spermatophyta,Magnoliopsida,Mesangiospermae,eudicotyledons,Gunneridae,Pentapetalae,asterids,campanulids,Asterales,Asteraceae,Cichorioideae,Cichorieae,Lactucinae,Lactuca
A0A2U1M8M4	Artemisia annua	MTVHDSDNLSASLDIGCPTDFQHVTHVTFDRFNGFIGLPNDFQLEVPRKAPSASVCVFGVSVESMQCSYDERGNSVPTILLMMQNRLYSEGGLQAEGIFRINGENGQEEDVRKQLNRGFVPHGVDIHCLAGLIKAWFRELPTGVLDSLTPEDVIHCNTEDECTQLAKSLPPTEAALLDWAINLMADVVKHDKQNKMNARNIAMVFAPNMTQVHYLHIHSNLSLFQGLMFCFVMQMADPLTALIHAVQIMNLLKTLVMKTLREREESSSGSELLSSCANNQPPNNIVEYPYLLKSATLKRLVSENEEQFWSFPRKSGSLVEYDYMSGKSSPVTFICDSLKSEDNTKQERQHHREAVIDGILERLRLRKGVRRLCRVRYPVFQLSKPSKKTGTMIVDARGG…	Tracheophyta	cellular organisms,Eukaryota,Viridiplantae,Streptophyta,Streptophytina,Embryophyta,Tracheophyta,Euphyllophyta,Spermatophyta,Magnoliopsida,Mesangiospermae,eudicotyledons,Gunneridae,Pentapetalae,asterids,campanulids,Asterales,Asteraceae,Asteroideae,Anthemideae,Artemisiinae,Artemisia
A0A2U1KWI3	Artemisia annua	MAILIPKICGRGRPNGYVKALAPLSHRFLPGSAIFSIKSTASEKKPHNLLKPIRENQRKDYSPITTPFISPHQQGHAHSNQNIKIVSVLCAALRKSILTCSVHDSDNVSASLDIGCPTDVQHVTHVTFDRFNGFIGLPIDFQLEVPRKAPSASVCVFGVSVESMQCSYDERGNSVPTILLMMQNRLYSEGGLQAEGIFRINGENGQEEDVRKQLNRGFVPHGVDIHCLAGLIKAWFRELPTGVLDSLTPEHVIHCNTEDECTQLAKSLPPTEAALLDWAINLMADVVKHDKQNKMNARNIAMVFAPNMTQMADPLTALIHAVQIMNLLKTLVMKTLREREESSSGSEPLSSCANNQSPNNIVEYPYLLKSATLKRLVSENEEQFWSFPRKSGSLVEYDY…	Tracheophyta	cellular organisms,Eukaryota,Viridiplantae,Streptophyta,Streptophytina,Embryophyta,Tracheophyta,Euphyllophyta,Spermatophyta,Magnoliopsida,Mesangiospermae,eudicotyledons,Gunneridae,Pentapetalae,asterids,campanulids,Asterales,Asteraceae,Asteroideae,Anthemideae,Artemisiinae,Artemisia
A0A5N6NPU0	Mikania micrantha	MTTHFRSKSSGDLPHPKASFFRYSSSSSTTKQDDDHEDDDDADDNDDDDDACYYCQDYTYFHTSPITTPFISPRQQGPSQSNHNFTIVSLLLTALRKSLLTCTVNDSDDVSSSLEIGCPTNVRHVAHVTFDRFNGFLGLPLSLQSDVPRKVPSASVCVFGVSVESMQCSYDERGNSVPTILLTMQKRLYSGGGLQAEGIFRINGENGQEEYIRKQLNKGFIPHGVDVHCLAGLIKAWFRELPKGVLDSLTPEQVMHCNTEDECTQLAKSLQPTEAALLDWAINLMADVVKYDQINKMNARNIAMVFAPNMTQMADPLTALIHAVQIMNMLKTLIIKTLRERGESSPGSKPIFSCEDKPEYHNPLRTATLNRLGSENEEQFWSFPRKSGSVEDYDYISGK…	Tracheophyta	cellular organisms,Eukaryota,Viridiplantae,Streptophyta,Streptophytina,Embryophyta,Tracheophyta,Euphyllophyta,Spermatophyta,Magnoliopsida,Mesangiospermae,eudicotyledons,Gunneridae,Pentapetalae,asterids,campanulids,Asterales,Asteraceae,Asteroideae,Heliantheae alliance,Eupatorieae,Mikania
A0A251S3H3	Helianthus annuus	MTSHFRSKSCGGLPHPKASFFRYSFSSSKPDNDHNNDDDDDDDDVCFCCQDYNSPITTPFITPRQPQSHHNFTIVSVLLTALRKSLLTCTVNDADDDVVSSLDIGGPTDVRHVSHVTFDRFNGFLGLPQFLQSDVPRKVPSASVCVFGVSVESMQCSYDERGNSVPTILLTMQKRLYSGGGLQAEGIFRINGENGQEEYIRKQLNKGFVPHGVDVHCLAGLIKAWFRELPTGVLDSLTPDQVMHCNTEDECTQLVKSLPPTEAALLDWAINLMADVVKFDRINKMNARNIAMVFAPNMTQMADPLTALIHAVQIMNLLKTLVIKTLREREESSPNFKPIISCEDYPSPNNRSEYRSPLQSATLNRLGTENEERFWSFSRKSGSIVEYDYMSGKNSPVSS…	Tracheophyta	cellular organisms,Eukaryota,Viridiplantae,Streptophyta,Streptophytina,Embryophyta,Tracheophyta,Euphyllophyta,Spermatophyta,Magnoliopsida,Mesangiospermae,eudicotyledons,Gunneridae,Pentapetalae,asterids,campanulids,Asterales,Asteraceae,Asteroideae,Heliantheae alliance,Heliantheae,Helianthus
A0A4D9B485	Salvia splendens	MARRFRSKSCSPSSTPPPLYEGDDGYFADFNSDDDDDDDDDGGFSENPASTPFLSPGGNGENQPQLSVLGVVAAALRKSLVTCSVDADDVASDVDIGWPTDVRHVAHVTFDRFDGFLGLPPEFQPEIPPKPPSASASVFGVSAESMQCSFDQRGNSIPTILLMMQSMLYEQGGLQAEGIFRINAENSQEESVRKQLNKGVVPHGIDVHCLSGLIKAWFREVPSGVLDCLKAEDVMHCNTEEECSELVKQLPPTEGALLDWAINLMADVVQHHQRNKMNTRNIAMVFAPNMTQMADPLTALVHAVQVMNFLKTLIEKTLAERQECDQQSAAAVVVDESRSCSNAVASSSTEAATTTTTTRKRRTLGQGFKDEYEAEDGILHRLSLRRGMQKLYRHPVFHL…	Tracheophyta	cellular organisms,Eukaryota,Viridiplantae,Streptophyta,Streptophytina,Embryophyta,Tracheophyta,Euphyllophyta,Spermatophyta,Magnoliopsida,Mesangiospermae,eudicotyledons,Gunneridae,Pentapetalae,asterids,lamiids,Lamiales,Lamiaceae,Nepetoideae,Mentheae,Salviinae,Salvia,Salvia subgen. Calosphace,core Calosphace
A0A4D8Y9M7	Salvia splendens	MTRRFRSKSCSLSSTPPPLYEGDDGYFADFNTDDEDDDGGGFSENPASTPFLSPGGNGENQPQFSVLGVVAAALRKSLVTCSVDADDVASDVDIGWPTDVRHVSHVTFDRFDGFLGLPLELQPEIPPKPPSASASVFGVSAQSMQCSFDQRGNSIPTILLMMQSMLYEQGGLQAEGIFRINAENSQEESVRKQLNKGVVPHGIDVHCLSGLIKAWFRELPSGVLDCLKAEDVMHCNTEEECSELVKQLPPTEGALLDWAINLMADVVQHHQRNKMNARNIAMVFAPNMTQMADPLTALVHAVQVMNFVKTFIEKTLAERQEGQQSAAAAVVVDDDESRSCSNAVASTSTEVAATMTTTTRKRRTFGHGFKEEYEAEDGILHRLSLRRGMQKLYRHPVFH…	Tracheophyta	cellular organisms,Eukaryota,Viridiplantae,Streptophyta,Streptophytina,Embryophyta,Tracheophyta,Euphyllophyta,Spermatophyta,Magnoliopsida,Mesangiospermae,eudicotyledons,Gunneridae,Pentapetalae,asterids,lamiids,Lamiales,Lamiaceae,Nepetoideae,Mentheae,Salviinae,Salvia,Salvia subgen. Calosphace,core Calosphace
A0A2Z7CUY5	Dorcoceras hygrometricum	MTRLFRSKSCTPSMLTPAHQEEDEEAEEEEEEEGYFGDFNSDDEVDYDSENPATTPFISPSENSCSLNQQPQFSVLAVVAAALRRSLVTCTVEEDDVDSDVDIGWPTDVRHVSHVTFDRFNGFLGIPVELQPEVPRKPPSASASVFGVSPQSMQCSYDHRGNSVPVILLRMQNRLYSEGGLQAEGIFRINAENSQEEIVRMQLNRGVVPHGIDVHCLSGLIKAWFRELPSGVLDSLTPEQVMHCNTEEDCAQLVKQLPPTESALLDWAINLMADVAQHEHQNKMNSRNIAMVFAPNMTQMADPLTALIHAVQVMNFLKTLIVKTLHERENQSRPAAWDAVKEQSSDDYTLKQTPDNNNSSRSRTKRRTLAGSFTDEYDMEAEGILNRLSLRRGMRKLRR…	Tracheophyta	cellular organisms,Eukaryota,Viridiplantae,Streptophyta,Streptophytina,Embryophyta,Tracheophyta,Euphyllophyta,Spermatophyta,Magnoliopsida,Mesangiospermae,eudicotyledons,Gunneridae,Pentapetalae,asterids,lamiids,Lamiales,Gesneriaceae,Didymocarpoideae,Trichosporeae,Loxocarpinae,Dorcoceras
A0A2G9HYD3	Handroanthus impetiginosus	MARLFRSKSCSLGARTSMPPLTPSPQSPSLNEYEDEEEDEDDGYFADFHTDEDDDSDEPATTTRFLSPGRNARNTKINQPQFSVLAVVAAALRRSLVTCSVEADDVASDVDVDIGWPTDVRHVSHVTFDRFNGFLGLPAELQSDVPRKPPSAIWKLQTPKLNVGDWDYLIMVGYASVFGVSAQSMQCSYDRRGNSVPIILLRMQSRLYSEGGLQAEGIFRINAGNSQEENVRNQLNKGVVPPGIDVHCLSGLIKAWFRELPSGVLDTLTPGQVMHCNTEEECSLLVKMLPPTEAALLDWAINLMADVVQHEHHNKMNARNIAMVFAPNMTQMADPLTALIHAVQVMNFLKTLIMKNLREREEAVASASLMECNDSSGNTEDLLPSNPTEVALHKEAFDD…	Tracheophyta	cellular organisms,Eukaryota,Viridiplantae,Streptophyta,Streptophytina,Embryophyta,Tracheophyta,Euphyllophyta,Spermatophyta,Magnoliopsida,Mesangiospermae,eudicotyledons,Gunneridae,Pentapetalae,asterids,lamiids,Lamiales,Bignoniaceae,Crescentiina,Tabebuia alliance,Handroanthus
A0A4D8YF97	Salvia splendens	MARLFRSKSCSLNTMPPPLYEDDEGGYFGDYNYNTDDDEEEEEEEEDDGGSENPATTPFLSPGGNGGGNQAQFSVLGVVAAALRKSLVTCSVDADDVASDVDIGWPTDVRHVSHVTFDRFDGFLGLPVELQPEVPSKPPSASASVFGVSAQSMQCSFDQRGNSVPTILLRMQTRLYEEGGLQAEGIFRINAENSQEENVRKQLNKGIVPHGIDVHCLSGLIKAWFRELPSGVLDCLSAEDVMHCNTEEECSELVKQLPDRGRAARLGHQSHGRRIQMADPLTALIHAVQVMNFLKTLIGKTLAEREEYSVVLEQSGTPVDEECNNAIVMSSGETMPATTAITTRKRRTLGHSFKDEYEADDGILRRLNLRKGMQKLCRHPVFHLTKTQPKKLYNSN	Tracheophyta	cellular organisms,Eukaryota,Viridiplantae,Streptophyta,Streptophytina,Embryophyta,Tracheophyta,Euphyllophyta,Spermatophyta,Magnoliopsida,Mesangiospermae,eudicotyledons,Gunneridae,Pentapetalae,asterids,lamiids,Lamiales,Lamiaceae,Nepetoideae,Mentheae,Salviinae,Salvia,Salvia subgen. Calosphace,core Calosphace
A0A022QY43	Erythranthe guttata	MASSSLFRSKSCSLGLRNCNSMPPPLTFSPHSPSSIYEDDDDDDEDQGYFADFNSDDSENPATTPFIAPCPNSRNTKINQPQFSVLAVVASALRRSLVTCSVEADNVLSDVDIGSPTDVRHVSHVTFDRFNGFLGLPVEFQPQLPPKPPSASASVFGVSAQSMQCSYDHRGNSVPTILLRMQNRLYSGGGLQAEGIFRINAENSQEENVRKQLNKGIVPHGIDVHCLSGLIKAWFRELPSRVLDCLRPEDVMHCNTEEECTVLVKLLPPTEGALLDWAINLMADVVHHQHHNKMNARNIAMVFAPNMTQMADPLTALIHAVQVMNFLKTLIMKTLRERQESPANECNIDNSQPMNTTSTAQVVLNEECSCKEGGLEQEKNEEKSNWLSTNNNNNNGEKY…	Tracheophyta	cellular organisms,Eukaryota,Viridiplantae,Streptophyta,Streptophytina,Embryophyta,Tracheophyta,Euphyllophyta,Spermatophyta,Magnoliopsida,Mesangiospermae,eudicotyledons,Gunneridae,Pentapetalae,asterids,lamiids,Lamiales,Phrymaceae,Erythranthe
A0A6I9U9J0	Sesamum indicum	MVRLFRSKSCSLGPRNSMPPLTTSPHTPSQDQDQDQDQDEEEDEDDAFFRPFINTDDDDDDDDFDNPATTPFISPRRTARNSNNTCRKINQPQFSVLAVVAAALRRSLVTCSLEADDVASDVDIGWPTDVRHVSHVTFDRFNGFLGVPVELQPDVPRKPPSASASVFGVSAQSMQCSYDHRGNSVPTILLRMQNRLYSEGGLQAEGIFRINAENSQEENVRNQLNRGIVPHGIDVHCLSGLIKAWFRELPSGVLDSLTPEQVMHCNTEEECTMLVKSLPPTEAALLDWAINLMSDVVHHEHENKMNARNIAMVFAPNMTQMADPLTALIHAVQVMNFLKTLIMKTLREREESAATTLFTDSFGNTEELLALNTTEVVLLEQAFDDRACKEAATENLLRS…	Tracheophyta	cellular organisms,Eukaryota,Viridiplantae,Streptophyta,Streptophytina,Embryophyta,Tracheophyta,Euphyllophyta,Spermatophyta,Magnoliopsida,Mesangiospermae,eudicotyledons,Gunneridae,Pentapetalae,asterids,lamiids,Lamiales,Pedaliaceae,Sesamum
A0A5A7QXP2	Striga asiatica	MAILFRSKSCSVGDRNPVPAAASSPYSPSAGEEEGDEDDGYFGDFNSEEDDGDDDEDDSDNPATTPFISPAVNRRSCESGNNNSRNNSQSQFSVLAVVAAALRRSLVTCSVEADDVVSDVDIGWPTDVRHVSHVTFDRFNGFLGLPVEFQPEVPRKPPSASASVFGVSAQSMQCSYDLRGNSVPTILLTMQTRLYSDGGLQAEGIFRINADNGQEESVRNQLNKGVVPHGIDVHCLSGLIKAWFRELPSGVLDSLTPEQVMHCNTEEECTLLVKLLPPTEYALLDWAINLMADVVQHEHHNKMNARNIAMVFAPNMTQMADPLTALIHAVQVMNFLKTLIVKTIRQRQEMSPTNANTECNDSFRTARDCSPLSSMSEIAVNEQLVVEGGSCKEALAPDD…	Tracheophyta	cellular organisms,Eukaryota,Viridiplantae,Streptophyta,Streptophytina,Embryophyta,Tracheophyta,Euphyllophyta,Spermatophyta,Magnoliopsida,Mesangiospermae,eudicotyledons,Gunneridae,Pentapetalae,asterids,lamiids,Lamiales,Orobanchaceae,Buchnereae,Striga
A0A830BQU0	Phtheirospermum japonicum	MPLVTSSPHSPLDEEDEEEEEDEDEGYFGDFNSDDDENPAATPFLSPARNARNGKVSNNQSQFSVLAVVAAALRKSLVTCSVEADDVASDVDIGWPTDVRHVSHVTFDRFDGFLGLPVELQPDVPRKPPSASASVFGVSAQSMQCSYDHRGNSVPTILLRVQNRLYSEGGLEAEGIFRINAENSQEENVRNQLNKGDVPHGIDVHCLSGLIKAWFRELPSGVLDCLTPEQVMHCNSEEECSVLVKLLPPTEAALLDWAVNLMADVVQHEHHNKMNARNIAMVFAPNMTQMADPLTALIHAVQVMNFLKTLIMKTLREREESSATTLFTECNDSFENIEDESPPSKVPNEQSFHDCLSNKDPDTSANLLRSSTLERLESDNNDNSLSIRSKSDCGEKYEC…	Tracheophyta	cellular organisms,Eukaryota,Viridiplantae,Streptophyta,Streptophytina,Embryophyta,Tracheophyta,Euphyllophyta,Spermatophyta,Magnoliopsida,Mesangiospermae,eudicotyledons,Gunneridae,Pentapetalae,asterids,lamiids,Lamiales,Orobanchaceae,Rhinantheae,Phtheirospermum
A0A6P6VLQ4	Coffea arabica	MVAASIAPHMRMSGLFRSKSCTLPPFIPTPIAPPPSHDDILRPTSPPTPSRYPHHHEDEDDEKEEEDDDDDYYQDRVEEEDGYFLVKKNHSPATTPFIGLEERRSSRRHKSCSSTSRHHHRGDPDDGQFPPGGLLAIVVAALRKSLLVTCTGLDLDTDAADDVSSSNHLDIGWPTDVRHVSHVTFDPFHGFLGLPRDLQYHLPRGNIVPSASASVFGVSAQSMQCSYDHRGNSVPTILLMMQNRLYSEGGLRAEGIFRINAENSQAENVRNLLNKDNFICEWTANFQPSELKEQSFAWFRELPTGVLDSLTAEQVMHCNTEEECTRLVKLLPQTEAALLDWAINLMADIVDFEHYNKMNARNIAMVFAPNMTQMADPLTALIHAVQVMNFLKALIIKTQ…	Tracheophyta	cellular organisms,Eukaryota,Viridiplantae,Streptophyta,Streptophytina,Embryophyta,Tracheophyta,Euphyllophyta,Spermatophyta,Magnoliopsida,Mesangiospermae,eudicotyledons,Gunneridae,Pentapetalae,asterids,lamiids,Gentianales,Rubiaceae,Ixoroideae,Gardenieae complex,Bertiereae - Coffeeae clade,Coffeeae,Coffea
A0A068UK21	Coffea canephora	MSGLFRSKSCTLPPFIPTPIAPPPSHDDILRPTSPPTPSRYPHHHEDEDDEKEEEDDDDDYYQDRNHSPATTPFIGLEERRSSRRHKSCSSTSRHHHRGDPDDGQFPPGGLLAIVVAALRKSLLVTCTGLDLDTDAADDVSSSNHLDIGWPTDVRHVSHVTFDPFHGFLGLPRDLQYHLPRGNIVPSASASVFGVSAQSMQCSYDHRGNSVPTILLMMQNRLYSEGGLRAEGIFRINAENSQAENVRNLLNKGVVPCGIDVHCLAGLIKAWFRELPTGVLDSLTAEQVMHCNTEEECTRLVKLLPQTEAALLDWAINLMADIVDFEHYNKMNARNIAMVFAPNMTQMADPLTALIHAVQVMNFLKALIIKTQSEREESASRMTLPSSATHSPTHKDAYS…	Tracheophyta	cellular organisms,Eukaryota,Viridiplantae,Streptophyta,Streptophytina,Embryophyta,Tracheophyta,Euphyllophyta,Spermatophyta,Magnoliopsida,Mesangiospermae,eudicotyledons,Gunneridae,Pentapetalae,asterids,lamiids,Gentianales,Rubiaceae,Ixoroideae,Gardenieae complex,Bertiereae - Coffeeae clade,Coffeeae,Coffea
A0A6P6WJV3	Coffea arabica	MVAASIAPHMRMSGLFRSKSCTLPPFIPTPTAPPPSHDDSLGILRPTSPPTRSRYPHHHEDEDDEKEEEEDDDDYYQDRVEEEDGYFLVKKNHSPATTPFIGLEERRSSRRHKSCSSTSRHHHRGDPDDGQFPPGGLLAIVVAALRKSLLVTCSGLDLDTDAADDVSSSNHLDIGWPTDVRHVSHVTFDPFHGFLGLPHDLQYHLPRGNIVPSASASVFGVSAQSMQCSYDHRGNSVPTILLMMQNRLYSEGGLRAEGIFRINAENSQAENVRNLLNKGVVPCGIDVHCLAGLIKAWFRELPTGVLDSLTAEQVMHCNTEEECTQLVKLLPQTEAALLDWAINLMADIVDFEHYNKMNARNIAMVFAPNMTQMADPLTALIHAVQVMNFLKALIIKTQR…	Tracheophyta	cellular organisms,Eukaryota,Viridiplantae,Streptophyta,Streptophytina,Embryophyta,Tracheophyta,Euphyllophyta,Spermatophyta,Magnoliopsida,Mesangiospermae,eudicotyledons,Gunneridae,Pentapetalae,asterids,lamiids,Gentianales,Rubiaceae,Ixoroideae,Gardenieae complex,Bertiereae - Coffeeae clade,Coffeeae,Coffea
A0A5J4ZST0	Nyssa sinensis	MTRLFRSKSCGFGRTTNPMFNSSPPSPSLYLTNDEDDDEDEEEEEDDRYFANSPVTTPFISPEHRRHHHHRQETMSHQFPILAILVTALRKSLVTCSVEAEDVSSMDIGWPTDVRHVSHVTFDRFNGFLGLPVELEPEVPRKVPSASASVFGVSAKSMQCSYDQRGNSVPTILLLVQERLYSEGGLQAEGIFRINAENSQEEYVRSQLNRGVMPRGIDVHCLAGLIKAWFRELPTGVLDSLTPEQVLHCNTEDECTQLVQLLPPTETALLDWAINLMADVVQHEHHNKMNARNIAMVFAPNMTQMADPLTALIHAVQVMNFLKTLIMKILREREESAAMAKLLSTCTDSPSKKGNPHSSNSNRVVVCEQTFDGCSGEEPAIGNLWRSVTLDRLESDTEE…	Tracheophyta	cellular organisms,Eukaryota,Viridiplantae,Streptophyta,Streptophytina,Embryophyta,Tracheophyta,Euphyllophyta,Spermatophyta,Magnoliopsida,Mesangiospermae,eudicotyledons,Gunneridae,Pentapetalae,asterids,Cornales,Nyssaceae,Nyssa
A5C981	Vitis vinifera	MAGLFRSRSCGLGRGGEFHTAPPSLGFYGSGEDEFDDDDDDFFASNPISTPFIGAGSRESGSANGQSQGHQFPILPILLAALRKSLVTCSVEREDVSAVDISWPTNVQHVSHVTFDRFNGFLGLPVELEPEVPRRGPYQGGKYTGRSLLYWVLSFMGDNLIFMFLGEDLCSLAFCASVFGVSAQSMQCSYDQRGNSVPTILLMLQKRLYSQGGLQAEGIFRINAENGQEEYVRNQLNKGLLPRGIDVHCLAGLIKAWLRELPTGVLDSLTPEQVMHCNTEDECTQLVKLLPPTEAALLDWTINLMTDVVQHEHHNKMNARNIAMVFAPNMTQMADPLTALIHAVQVMNFLKTLIMKTLQEREESAXNDFLKPDALDRLESDIEEKFWSSQQKSEAEEEY…	Tracheophyta	cellular organisms,Eukaryota,Viridiplantae,Streptophyta,Streptophytina,Embryophyta,Tracheophyta,Euphyllophyta,Spermatophyta,Magnoliopsida,Mesangiospermae,eudicotyledons,Gunneridae,Pentapetalae,rosids,rosids incertae sedis,Vitales,Vitaceae,Viteae,Vitis
F6I2W6	Vitis vinifera	MYFYFCPLSCGLGRGGEFHTAPPSLGFYGSGEDEFDDDDDDFFASNPISTPFIGAGSRESGSANGQSQGHQFPILPILLAALRKSLVTCSVEREDVSAVDISWPTNVQHVSHVTFDRFNGFLGLPVELEPEVPRRVPSASASVFGVSAQSMQCSYDQRGNSVPTILLMLQKRLYSQGGLQAEGIFRINAENGQEEYVRNQLNKGLLPRGIDVHCLAGLIKAWLRELPTGVLDSLTPEQVMHCNTEDECTQLVKLLPPTEAALLDWTINLMTDVVQHEHHNKMNARNIAMVFAPNMTQMADPLTALIHAVQVMNFLKTLIMKTLQEREESAAKSRLLSSCTDSPSSKDDPHSSNSNRNISCEQTQDGCAPEEHTISDFLKPDALDRLESDIEEKFWSSQQ…	Tracheophyta	cellular organisms,Eukaryota,Viridiplantae,Streptophyta,Streptophytina,Embryophyta,Tracheophyta,Euphyllophyta,Spermatophyta,Magnoliopsida,Mesangiospermae,eudicotyledons,Gunneridae,Pentapetalae,rosids,rosids incertae sedis,Vitales,Vitaceae,Viteae,Vitis
A0A438IFA2	Vitis vinifera	MAGLFRSRSCGLGRGGEFHTAPPSLGFYGSGEDEFDDDDDDFFASNPISTPFIGAGSRESGSANGQSQGHQFPILPILLAALRKSLVTCSVEREDVSAVDISWPTNVQHVSHVTFDRFNGFLGLPVELEPEVPRRVPSASQGGKYTGRSLLYWVLSFMGDNLIFMFLGEDLCSLAFWLINAPFLLGRQDFTSFRTFPFMADPGCFFSSLNSDFLISYSGMPVSDQRIAAKWFMVTFIFHCTIGIKLSASVFGVSAQSMQCSYDQRGNSVPTILLMLQKRLYSQGGLQAEGIFRINAENGQEEYVRNQLNKGLLPRGIDVHCLAGLIKAWLRELPTGVLDSLTPEQVMHCNTEDECTQLVKLLPPTEAALLDWTINLMTDVVQHEHHNKMNARNIAMVFA…	Tracheophyta	cellular organisms,Eukaryota,Viridiplantae,Streptophyta,Streptophytina,Embryophyta,Tracheophyta,Euphyllophyta,Spermatophyta,Magnoliopsida,Mesangiospermae,eudicotyledons,Gunneridae,Pentapetalae,rosids,rosids incertae sedis,Vitales,Vitaceae,Viteae,Vitis
A0A166HS67	Daucus carota subsp. sativus	MTRLFRSKSCTTTANNHDLGSASMSHTPSHCVTNEDDEDEDEEEFEYFFENPITTPFIGPNHHHYENEEEQRSPNNNQLPQIFSSVASALRKSLLVTCSAVETAQDDFSSSSSSMEIGCPTDARHVSHVTFDKFNGCFLGLPLELQPQLPGKVPSASVSVFGVSANSMQCSYDQSGNSVPTILLMMQKRLYSEGGLQAEGIFRINAENTEEENVRNHLNKGVVPRGIDVHCLAGLIKAWFRELPAGVLDSLTAEQVMHCNTEDECTQLIARLPPTEASLLDWAINLMADVVQYEILNKMNARNIAMVFAPNMTQMADPLTALIHAVQVMNLLKTLIMKTLRQRGDYNTIVGLLSSCGDSPSKNVEGRLSSSNRSATECDHKETGDTNMLQSSTIGRLES…	Tracheophyta	cellular organisms,Eukaryota,Viridiplantae,Streptophyta,Streptophytina,Embryophyta,Tracheophyta,Euphyllophyta,Spermatophyta,Magnoliopsida,Mesangiospermae,eudicotyledons,Gunneridae,Pentapetalae,asterids,campanulids,Apiales,Apiineae,Apiaceae,Apioideae,Scandiceae,Daucinae,Daucus,Daucus sect. Daucus,Daucus carota
A0A6A4LHW7	Rhododendron williamsianum	MTRLFRSKSCVVRRSVGSMFNVSSPTPSLYLPRGSKGEEEEEEEEEGGKDENEEEEEEEEEEEEEEEEEEEYQTDSPVTTPFIGPEYRYNINNHRERVESENDDDHHHEQHQPILDILVAVLKKSLVTCTTSVEMEEEGMDIGCPTDVRHVSHVTFDPFNGFLGLPLDLHPQLPPKVPSASLSVFGVSANSMHCSHDQRGNSVPTILLMMQKRLYAEGGLEAEGIFRINAENSKEEYARNQLNKGIVARRIDVHCLAGLIKAWFRELPAGVLDSLTPEQVMHCNSEEECTKLVKLLPPTEAALLDWAINLMADVVQYETQNKMNARNISMVFAPNMTQVALSRKLMMMHCDRLYLVSAALRLLMADPLTALIHAVQVMNFLKTLINKTLGEREESAAQG…	Tracheophyta	cellular organisms,Eukaryota,Viridiplantae,Streptophyta,Streptophytina,Embryophyta,Tracheophyta,Euphyllophyta,Spermatophyta,Magnoliopsida,Mesangiospermae,eudicotyledons,Gunneridae,Pentapetalae,asterids,Ericales,Ericaceae,Ericoideae,Rhodoreae,Rhododendron
A0A834GPT1	Rhododendron simsii	MTRLFRSKSCVVRRSVGSMFNVSSPTPSLYLPRGSKGEDEDEEEEAGGKDDNEEEEEEEEEEEEEEEEEEEEYPADSPVTTPFIGPEYRYNINNHRERVESENDHHHHEQHQPILDILVAVLKKSLVTCTTSVEMEEEVMDIGCPTDVRHVSHVTFDPFNGFLGLPLDLQPQLPPKVPSASLSVFGVSANSMHCSHDQRGNSVPTILLMMQKRLYSEGGLEAEGIFRINAENSKEEYARNQLNKGIVARGIDVHCLAGLIKAWFRELPAGVLDSLTPEQVMHCNSEEECTELVKLLPPTEAALLDWAINLMADVVQYETQNKMNARNISMVFAPNMTQMADPLTALIHAVQVMNFLKTLINKTLGEREESAAQGIRSLLPCTDSPCNRGDSHPSNLRMG…	Tracheophyta	cellular organisms,Eukaryota,Viridiplantae,Streptophyta,Streptophytina,Embryophyta,Tracheophyta,Euphyllophyta,Spermatophyta,Magnoliopsida,Mesangiospermae,eudicotyledons,Gunneridae,Pentapetalae,asterids,Ericales,Ericaceae,Ericoideae,Rhodoreae,Rhododendron
A0A4S4EKK2	Camellia sinensis var. sinensis	MFNSSPPTPSLYIPNQGHDDDDSEEEEEEEEEEEDEEYLANNPVTTPFIISPENRYRRNQQHNNNNNNNNHHHHHHPQFPIVDILVAVLRKSLVTCSVERGGEEDMSSMDIGWPTDVRHVSHVTFDRFNGFLGLPLELQPQLPPKVPSASVSVFGVSANSMQCSYDQRGNSVPMILLMMQQRLYSEGGLQAEGIFRINAENSQEEYVRNQLNKGVVPHGIDVHCLAGLIKAWFRELPAGVLDCLTPEQVMHCNAEDECTQLLKLLPPTEAALLDWAINLMADVVQHENHNKMNARNIAMVFAPNMTQMADPLTALIHAVQVMNFLKTLIMKTLREREESHAQPRLLPSCRDSPRNKGDSQSSNPSSVFSHGQTLDGHASKGPPTGNIFGSIILDRSESD…	Tracheophyta	cellular organisms,Eukaryota,Viridiplantae,Streptophyta,Streptophytina,Embryophyta,Tracheophyta,Euphyllophyta,Spermatophyta,Magnoliopsida,Mesangiospermae,eudicotyledons,Gunneridae,Pentapetalae,asterids,Ericales,Theaceae,Camellia,Camellia sinensis
A0A2R6Q7M2	Actinidia chinensis var. chinensis	MTRLFRSKSCGVGRTNGTMFHLSPPSPSPYIPKDGKHDEEEEEEEEEEEEEEDEDSPVTTPFIISPERRYRQRHREESHNHQFPVLDILAAVLRKSLVTCSVEREDVASSMDIGWPTDVRHVSHVTFDRFHGFLGLPVELEPELPRKVPSASVSVFGVSANSMQCSHDKNGNSVPTILLMMQKRLYSEGGLQAEGIFRINAENSQEEYVRNQLNKGVVPRGIDVHCLAGLIKAWFRELPAGVLDCLTPEQVMHCNTEDECTQLVKLLPPTEAALLDWAINLMADVVQYENHNKMNARNIAMVFAPNMTQLWVKWLITSV	Tracheophyta	cellular organisms,Eukaryota,Viridiplantae,Streptophyta,Streptophytina,Embryophyta,Tracheophyta,Euphyllophyta,Spermatophyta,Magnoliopsida,Mesangiospermae,eudicotyledons,Gunneridae,Pentapetalae,asterids,Ericales,Actinidiaceae,Actinidia,Actinidia chinensis
A0A7J0E7D5	Actinidia rufa	MTRLFRSKSCGVGRTNGTMFHLSPPSPSPYIPKDGKHEEEEEEEEEEEEEEEEDDASPVTTPFIISPERRYRQRHREESHNHQFPVLDILAAVLRKSLVTCSVEREDVASSMDIGWPTDVRHVSHVTFDRFHGFLGLPVELEPELPRKVPSASVSVFGVSANSMQCSHDKNGNSVPMILLMMQKRLYSEGGLQAEGIFRINAENSQEEYVRNQLNKGVVPRGIDVHCLAGLIKAWFRELPAGVLDCLTPEQVMHCNTEDECTQLVKLLPPTEAALLDWAINLMADVVQYENHNKMNARNIAMVFAPNMTQMADPLTALIHAVQVMNFLRTLIIKTIREREVSAAQPRLPPSCSDSPGNKGDPHSSNPRRVLSHGQTFDGCSGEGPAVGKLFRSVTIDRL…	Tracheophyta	cellular organisms,Eukaryota,Viridiplantae,Streptophyta,Streptophytina,Embryophyta,Tracheophyta,Euphyllophyta,Spermatophyta,Magnoliopsida,Mesangiospermae,eudicotyledons,Gunneridae,Pentapetalae,asterids,Ericales,Actinidiaceae,Actinidia
A0A7J0F4B9	Actinidia rufa	MTRLFRSKSCGGGWSTGTMFHFPVTTPFIISPERRYRHRPREESHNHQFPILDILAAVLRKSLVTCSVEREDVASSMDIGWPTDVRHVSHVTFDRFNGFLGLPVELEPELLRKVPSASVRVFGVSANSMQCSHDQRGNSVPTILLMMQKRLYSEGGLQAEGIFRINAENSQEEYVRNQLNKGVVPHGIDVHCLAGLIKAWFRELPAGVLDCLTPEQVMHCNTEDECTQLLKLLPLAEAALLDWAINLMADVVQASHEIAKVAFGSVGKQSFDQILFPWGSAKTCLLIVGLFAIYVIYDISPDFDKQGKKTKKKRDLCGCNSSRMWLSLFVVINMAIISLANASHKEKKSASQPRLPPSCSDSPRNKGDPHSSNPRRVLSRGQTFDGRSGEGPAVCKLFR…	Tracheophyta	cellular organisms,Eukaryota,Viridiplantae,Streptophyta,Streptophytina,Embryophyta,Tracheophyta,Euphyllophyta,Spermatophyta,Magnoliopsida,Mesangiospermae,eudicotyledons,Gunneridae,Pentapetalae,asterids,Ericales,Actinidiaceae,Actinidia
A0A2R6R7J5	Actinidia chinensis var. chinensis	MTRLFRSKSCGGGWSTGTMFHLSPPSLSPYIPKDGKQEEEEEEEEEEEEEDDEDSPVTTPFIISPERRYRHRPREESHNHQFPILDILAAALKKSLVTCSVEREDVASSMDIGWPTDVRHVSHVTFDRFNGFLGLPVELEPELLRKVPSASVRVFGVSANSMQCSHDQRGNSVPTILLMMQKRLYSEGGLQAEGIFRINAENSQEDYVRNQLNKGVVPHGIDVHCLAGLIKAWFRELPAGVLDCLTPEQVMHCNTEDECTQLLKLLPPTEAALLDWAINLMADVVQYENHNKMNAHNIAMVFAPNMTQMADPLTALIHAVQVMNFLRTLIIKTLREREKSASQPRLPPSCSDYPRNKGDPHSSNPRRVLSRGQTFDDRSGEGPAVCKLFRSVTIDRFGS…	Tracheophyta	cellular organisms,Eukaryota,Viridiplantae,Streptophyta,Streptophytina,Embryophyta,Tracheophyta,Euphyllophyta,Spermatophyta,Magnoliopsida,Mesangiospermae,eudicotyledons,Gunneridae,Pentapetalae,asterids,Ericales,Actinidiaceae,Actinidia,Actinidia chinensis
A0A059BZ44	Eucalyptus grandis	MTRLFRSRSCGLPGTTEFNRAQPRPLFRTSANDCIDVVEYDEEEEEEEEEEEEEEEGEAEEENEYMEKNGGGGGRKWERQQQMPILDILVGVLRKSLVTCSVERDDLSSTDISWPTEVRHVSHVTFDRFNGFLGLPTELQPHLPPKVPSASASVFGVSAKSMQCSYDERGNSVPTILLMMQKRLYAAGGLKAEGIFRINAENSQEEYVREQLNKGAVPHGIDVHCLAGLIKAWLRELPTGVLDSLTPEQVMHCNSEEECSQLVKLLPPTEAALLDWAINLMADVVQHETHNKMNARNIAMVFAPNMTQMADPLTALIHAVQVMNFLKTLILKTLREREETVRDVRLPLSPLNCPSNEIMDHPAMISDRHRSHDQTPGTRLVKGPAAMNRLDGGTLEELE…	Tracheophyta	cellular organisms,Eukaryota,Viridiplantae,Streptophyta,Streptophytina,Embryophyta,Tracheophyta,Euphyllophyta,Spermatophyta,Magnoliopsida,Mesangiospermae,eudicotyledons,Gunneridae,Pentapetalae,rosids,malvids,Myrtales,Myrtaceae,Myrtoideae,Eucalypteae,Eucalyptus
A0A7J7DBX2	Tripterygium wilfordii	MTRLFRSISCGLVGLGEFNNSAAPGPYFDGGKEGEGEQDDSEEEEEECEYGGDDMSTENPISTPFIGTRSRFGGKQGGRDNGGGNQSAVLDILVAVLRKSLITCSVEREDVSSMDISCPTEVRHVSHVTFDRFNGFLGLPTELEPDVPSRVPSASASVFGVSASSMQCSFDNRGNSVPIILLMMQKRLYSEGGLRAEGIFRITAENSHEEYVRDQLNKGVVPLGIDVHCLAGLIKAWLREIPTGVLDSLTPELVMHCNTEDDCTQLVKLLPQTEAALLDWAINLMADVVEYEQYNKMNARNIAMVFAPNMTQMADPLTALIHAVQVMNFLKTLILKTLREREEAAANARLLSSCSLSVSDKSEPNLSNLKKEKSYEQTPNSCSPSGPAIGKFMRTSTLD…	Tracheophyta	cellular organisms,Eukaryota,Viridiplantae,Streptophyta,Streptophytina,Embryophyta,Tracheophyta,Euphyllophyta,Spermatophyta,Magnoliopsida,Mesangiospermae,eudicotyledons,Gunneridae,Pentapetalae,rosids,fabids,Celastrales,Celastraceae,Tripterygium
A0A7J7CGU9	Tripterygium wilfordii	MARLFRSKSCGLVGLSEFNPAPPRPYFDGGKEGEGERDESEEEEEEYEDGRDDMNSENPISTPFISPRSRFRGKQGGRDNGGGNQSAVLDILVAVLRKSLITCSVERDDVSSMDISYPTEVRHVSHVTFDRFNGFLGLPTELQPEVPRRVPSASASVFGVSASSMQCSFDNRGNSVPTILLMMQKRLYSEGGLRAEGIFRITAENSHEVYVRDQLNKGVVPRGIDVHCLAGLIKAWLRELPKGVLDSLTPEQVMHCNTEDDCTQLMKLLPQMEAALLDWAINLMADVVEYEQHNKMNARNIAMVFAPNMTQMADPLTALIHAVQVMNFLKTLILKTLGEREEPAANDRLLSSCSLSVNDKSEPRPSNLKKEKSYEQTPKPCSPAGPAIDLWVSGESLDQ…	Tracheophyta	cellular organisms,Eukaryota,Viridiplantae,Streptophyta,Streptophytina,Embryophyta,Tracheophyta,Euphyllophyta,Spermatophyta,Magnoliopsida,Mesangiospermae,eudicotyledons,Gunneridae,Pentapetalae,rosids,fabids,Celastrales,Celastraceae,Tripterygium
A0A7N0US79	Kalanchoe fedtschenkoi	MTRLFRSKSRGLVDDDLTPPNYPSDSNYDGEEEEEEDGWEDEDFEWEDDTFKSPVLTPFASPAAVSNQNQSGGNSQYPVLTILVAALRKSLVTCSVETEDLDALEISYPTNVRHVSHVTFDRFNGFLGLPAELQPEVPKRVPSASASVFGVSAQSMQCSYDERGNSVPTILLMMQKRLYSEGGLQAEGVFRITAENSQEEFVRSQLNKGIVPPGIDVHCLAGLIKAWLRELPTGVLDSLTPEQVMNCNSEDECTSLVKLLPPTEAALLDWAINLMADVVNYEHRNKMNARNIAMVFAPNMTQMADPLTALIHAVQVMNFLKTLIEKTLRGREEAFTTANLLSSCSSTLTKHSANSYSWKTCDETLEYNEASYGNFLRSATLDKLESDTEEKFWSFKDND…	Tracheophyta	cellular organisms,Eukaryota,Viridiplantae,Streptophyta,Streptophytina,Embryophyta,Tracheophyta,Euphyllophyta,Spermatophyta,Magnoliopsida,Mesangiospermae,eudicotyledons,Gunneridae,Pentapetalae,Saxifragales,Crassulaceae,Kalanchoe
A0A0K9QU82	Spinacia oleracea	MTLLFRSMSCRLGCDSANSPTSSSVWEQEGEYEETEEDEEYDFEEEEDDEIEGFEGPISTPLIGPLYDKSNSRREKENESGNGQFPILAFMAAALRKSLLVTCSVEREDSTNVSSLEISCPTNVRHISHVTFDRFKGFLGLPDEFQHDILKRVPSASASVFGVSPQSMQCSIDERGNSVPTILVMMQKRLYKDGGLEAEGIFRINAENSHEESVRNQLNKGVVPQAIDVHCLAGLIKAWFRELPKGVLDCLTPEQVMHCNTEDQCTQLVKLLPPMEAALLDWAINLMADVVQNEHHNKMNARNIAMVFAPNMTQMADPLTALIHAVQVMNFLKTLIMKTVQSRENAAAEKARMMSSCSDSPNTISSNPHKSISIGELIFEKQQDDDNNNNNNNNNNTSG…	Tracheophyta	cellular organisms,Eukaryota,Viridiplantae,Streptophyta,Streptophytina,Embryophyta,Tracheophyta,Euphyllophyta,Spermatophyta,Magnoliopsida,Mesangiospermae,eudicotyledons,Gunneridae,Pentapetalae,Caryophyllales,Chenopodiaceae,Chenopodioideae,Anserineae,Spinacia
A0A803M359	Chenopodium quinoa	MAAALRKSLLVTCSVEREDNDVSSLEISCPTNVRHISHVTFDRFKGFLGLPDEFEPDILQRVPSASASVFGVSPQSMQCSIDERGNSVPNILLMMQKRLYEEGGLQAEGIFRITAENSHEESVRSQLNKGIVPQAIDVHCLAGLIKAWFRELPKGVLDCLTAEQVMHCNTEDQCTQLVKLLPPMEAALLDWAINLMADVVQYEHHNKMNARNIAMVFAPNMTQMADPLTALIHAVQVMNFLKTLIVKTVQSREDTAENARMLSSSCADTSNTPTSNPHKSVSIGEMIFEKQQSNTTSSCDQVQSKKFMRSVTLDRLEFSPERKHRKSQNKNIEDKSCGSNARDSSPVMSVAAESEDEDREVEGILERLNFKKGVKKLCRHPVFQLSKPTKKTAEVGIVN…	Tracheophyta	cellular organisms,Eukaryota,Viridiplantae,Streptophyta,Streptophytina,Embryophyta,Tracheophyta,Euphyllophyta,Spermatophyta,Magnoliopsida,Mesangiospermae,eudicotyledons,Gunneridae,Pentapetalae,Caryophyllales,Chenopodiaceae,Chenopodioideae,Atripliceae,Chenopodium
A0A803KZT4	Chenopodium quinoa	MAAALRKSLLMTCSVEREDNDVSSLEISCPTNVRHISHVTFDRFKGFLGLPDEFEPDILQRVPSASASVFGVSPQSMQCSIDERGNSVPNILLMMQKRLCEEGGLQAEGIFRITAENSHEESVRSQLNKGVVPQAIDVHCLAGLIKAWFRELPKGVLDCLTPEQVMHCNTEDQCTQLVKLLPPMEAALLDWAINLMADVVQYEHHNKMNARNIAMVFAPNMTQMADPLTALIHAVQVMNFLKTLIVKTVQSREDAAENARMLSSCSDTSNTPTSNPHKSVSIGEMIFEKDNTASSCNQVHSKEFTRSVTLDRLEFSPERKHRKSQNKNIEDKSCGSNARDSSPVMVAESEDEDREVEGILERLNFKKGVKKLCRHPVFQLSKPTKKTAEVGIVNSR	Tracheophyta	cellular organisms,Eukaryota,Viridiplantae,Streptophyta,Streptophytina,Embryophyta,Tracheophyta,Euphyllophyta,Spermatophyta,Magnoliopsida,Mesangiospermae,eudicotyledons,Gunneridae,Pentapetalae,Caryophyllales,Chenopodiaceae,Chenopodioideae,Atripliceae,Chenopodium
A0A6J1CZR5	Momordica charantia	MKTQQILQTNCLYPLPFSLPIPPLNLFPIHSFIHPSIRHLLPPPLTHPTTPHSVFASLPITCFQARRGMTRLFRSKSCGHVRIAEFKPPPPPPSSYYDSDDEDEGEEDEEEEEDDYYDGVGVNENGYGVILRNSVSDNEDEKREEATRHGNNGNQFPILDILVTALRKSLITCSVETDDVCSMDISSPVNVRHVSHVTFDRFNGFLGLPTEFEPELPTRVPSASASVFGVSAKSMQCSFDDRGNSVPTILLMMQKRLYSEGGLKAEGIFRINAENSQEEFVRNQLNRGVVPQGIDVHCLAGLIKAWLRELPTGVLDTLSPEQVMHCNTEEDCTQLVKLLPPMEAAILDWAINLMADVVQHETYNKMNARNIAMVFAPNMTQMADPLTALIHAVQVMNLL…	Tracheophyta	cellular organisms,Eukaryota,Viridiplantae,Streptophyta,Streptophytina,Embryophyta,Tracheophyta,Euphyllophyta,Spermatophyta,Magnoliopsida,Mesangiospermae,eudicotyledons,Gunneridae,Pentapetalae,rosids,fabids,Cucurbitales,Cucurbitaceae,Momordiceae,Momordica
A0A6J1ECU1	Cucurbita moschata	MTRLFRSKSCGHVEGKKFKPPPPPPSSYYDSDDEEEEEEEEEEEEDDDDYYGDGVGVSVNENGYGLVLRNSLSDSDEDKQEEATKHSNNGNQFQILDILVTALRKSLVTCSVERDDVSSMDISSPVNVRHVSHVTFDRFNGFLGLPTEFEPEVPTRAPSASASVFGVSAKSMQCSYDDRGNSVPTILLMMQKRLYSEGGLKAEGIFRINAENSREEFVRNQLNRGIVPRGIDVHCLAGLIKAWLRELPTGVLDTLTPEQVMQCNTEEHCIQLVKLLPPMEAAILDWAINLMADVVQHETYNKMNARNIAMVFAPNMTQMADPLTALIHAVQVMNLLKVLILKILQGREESEANQQSSRLDPPNHNTNTKSSNATIGESSTKLPNAIVSTASDNARCNSL…	Tracheophyta	cellular organisms,Eukaryota,Viridiplantae,Streptophyta,Streptophytina,Embryophyta,Tracheophyta,Euphyllophyta,Spermatophyta,Magnoliopsida,Mesangiospermae,eudicotyledons,Gunneridae,Pentapetalae,rosids,fabids,Cucurbitales,Cucurbitaceae,Cucurbiteae,Cucurbita
A0A6J1IIP9	Cucurbita maxima	MTRLFRSKSCGHVEVKEFKPPPSSYYDSDDEEEEEEDEEEDDDDDYYGDGVGVSVNENGYGLVLRNSVSDSDEDKQEEATKHSNNGNQFQILDILVTALRKSLVTCSVERDDVSSMDISSPVNVRHVSHVTFDRFNGFLGLPTEFEPEVPTRAPSASASVFGVSAKSMQCSYDDRGNSVPTILLMMQKRLYSEGGLKAEGIFRINAENGQEEFVRNQLNRGIVPREIDVHCLAGLIKAWLRELPTGVLDTLTPEQVMQCNTEEHCIQLVKLLPPMEAAILDWAINLMADVVQHETYNKMNARNIAMVFAPNMTQMADPLTALIHAVQVMNLLKVLILEILQGRKESEANQQSSCLDPPHHNTNTKSSNSTIGESSTKQPNAIVSTASDNARCNSLDRVD…	Tracheophyta	cellular organisms,Eukaryota,Viridiplantae,Streptophyta,Streptophytina,Embryophyta,Tracheophyta,Euphyllophyta,Spermatophyta,Magnoliopsida,Mesangiospermae,eudicotyledons,Gunneridae,Pentapetalae,rosids,fabids,Cucurbitales,Cucurbitaceae,Cucurbiteae,Cucurbita
A0A0A0L3Q8	Cucumis sativus	MTRLFRSKSCGHVRVSEFKPPPPPPSSYYDSDDEEEEEEEEEEEDDDYYGDGVGIKVNENGFGLVLRNSVCDSDEEKQEGATRQSNNGNQFPILDILVTALRKSLVTCSVEPDDVSSMDISSPVNVRHVSHVTFDRFNGFLGLPTEFEPEVPTRVPSASASVFGVSAKSMQCSFDDRGNSVPTILLMMQKRLYSEGGLKAEGIFRINAENSQEEFVRNELNSGVVPRGIDVHCLAGLIKAWLRELPTGVLDTLTPEQVMHCNTEEDCTQLVKLLPPMEAAILDWAINLMADVVQHEKYNKMNARNIAMVFAPNMTQMADPLTALIHAVQVMNLLKTLILKILQEREESEARQPSCLDSPNAKINMKSSNKTIGKSANQPPSSAIDDVKCTSFDRADYTS…	Tracheophyta	cellular organisms,Eukaryota,Viridiplantae,Streptophyta,Streptophytina,Embryophyta,Tracheophyta,Euphyllophyta,Spermatophyta,Magnoliopsida,Mesangiospermae,eudicotyledons,Gunneridae,Pentapetalae,rosids,fabids,Cucurbitales,Cucurbitaceae,Benincaseae,Cucumis
A0A1S3AUL8	Cucumis melo	MTRLFRSKSCGHVRVSEFKPPPPPPSSYYDSDDEEEEEEEEEEEDDDYYGDGVGIKVNENRFGLVLRNSVCDSDEEKQEGATRQSNNGNQFPILDILVTALRKSLVTCSVEPDDVSSMDISSPVNVRHVSHVTFDRFNGFLGLPTEFEPEVPTRVPSASASVFGVSAKSMQCSFDGRGNSVPTILLMMQKRLYSEGGLKAEGIFRINAENSQEEFVRNELNSGVVPRGIDVHCLAGLIKAWLRELPTGVLDTLTPEQVMHCNTEEDCSQLVKLLPPMEAAILDWAINLMADVVQHEKYNKMNARNIAMVFAPNMTQMADPLTALIHAVQVMNLLKTLILKILQERGESEARQPSCLDSPNPKINMKPSNSTIGKYANQPPSAAIDDVKCTSFDRADYTS…	Tracheophyta	cellular organisms,Eukaryota,Viridiplantae,Streptophyta,Streptophytina,Embryophyta,Tracheophyta,Euphyllophyta,Spermatophyta,Magnoliopsida,Mesangiospermae,eudicotyledons,Gunneridae,Pentapetalae,rosids,fabids,Cucurbitales,Cucurbitaceae,Benincaseae,Cucumis
A0A6J1EEW0	Cucurbita moschata	MTRLFRSKSCGHVRVPEFKPPPPPPSSYYDSDDEEEEEEEDEEEEEEDDYYGDGVNENGYALVLTNSVSDSDEDKQEGATPHSNNGSQFPILDILVTALRKSLVCSVETDEVCSMDISSPVNVRHVSHVTFDRFNGFLGLPSEFEPEVPTRVPSASASVFGVSANSMQCSFDDRGNSVPTILLMMQKRLYSEGGLKAEGIFRINAENSQEEFVRTQLNSGIVPRGIDVHCLAGLIKAWLRELPTGVLDTLTPEQVMHCNTEEDCTQLVKLLPPMEAAILDWAINLMADVVQQETHNKMNARNIAMVFAPNMTQMADPLTALIHAVQVMNLLKTLILKILQEREESEGKQPSSCLDTPNPEINRTSSNSTSGKSTEQPPNSVANAASFDRVDYSSGGKFE…	Tracheophyta	cellular organisms,Eukaryota,Viridiplantae,Streptophyta,Streptophytina,Embryophyta,Tracheophyta,Euphyllophyta,Spermatophyta,Magnoliopsida,Mesangiospermae,eudicotyledons,Gunneridae,Pentapetalae,rosids,fabids,Cucurbitales,Cucurbitaceae,Cucurbiteae,Cucurbita
A0A6J1IVT0	Cucurbita maxima	MTRLFRSKSCGHARVPEFKPPPPPPSSYYDSDDEEEEEEDEEEEEEEEEDDYYGDGVNENGYALVLTNSVSDSDEDKQEGATPHSNNGSQFPILDILVTALRKSLVCSVETDEVCSMDISSPVNVRHVSHVTFDRFNGFLGLPSEFEPEVPTRVPSASASVFGVSANSMQCSFDDRGNSVPTILLMMQKRLYSEGGLKAEGIFRINAENSQEEFVRTQLNSGVVPRGIDVHCLAGLIKAWLRELPTGVLDTLTPEQVMHCNTEEDCTQLVKLLPPMESAILDWAINLMADVVQQETHNKMNARNIAMVFAPNMTQMADPLTALIHAVQVMNLLKTLILQILQEREESEGKQPSSCLDTPDPKVNTTSSNSTSGTSTKQPPNSVANAASFDRVDYSSGGK…	Tracheophyta	cellular organisms,Eukaryota,Viridiplantae,Streptophyta,Streptophytina,Embryophyta,Tracheophyta,Euphyllophyta,Spermatophyta,Magnoliopsida,Mesangiospermae,eudicotyledons,Gunneridae,Pentapetalae,rosids,fabids,Cucurbitales,Cucurbitaceae,Cucurbiteae,Cucurbita
A0A6J1IND8	Cucurbita maxima	MTRLFRSKSCGHARVPEFKPPPPPPSSYYDSDDEEEEEEDEEEEEEEEEDDYYGDGVNENGYALVLTNSVSDSDEDKQEGATPHSNNGSQFPILDILVTALRKSLVCSVETDEVCSMDISSPVNVRHVSHVTFDRFNGFLGLPSEFEPEVPTRVPSASASVFGVSANSMQCSFDDRGNSVPTILLMMQKRLYSEGGLKAEGIFRINAENSQEEFVRTQLNSGVVPRGIDVHCLAGLIKAWLRELPTGVLDTLTPEQVMHCNTEEDCTQLVKLLPPMESAILDWAINLMADVVQQETHNKMNARNIAMVFAPNMTQMADPLTALIHAVQVMNLLKTLILQILQEREESEGKQPSSCLDTPDPKVNTTSSNSTSGTSTKQPPNSVANAASFDRVDYSSGGK…	Tracheophyta	cellular organisms,Eukaryota,Viridiplantae,Streptophyta,Streptophytina,Embryophyta,Tracheophyta,Euphyllophyta,Spermatophyta,Magnoliopsida,Mesangiospermae,eudicotyledons,Gunneridae,Pentapetalae,rosids,fabids,Cucurbitales,Cucurbitaceae,Cucurbiteae,Cucurbita
A0A444YLB4	Arachis hypogaea	MTRLFRSKSCRLVDSKPSPPTPIFRNEEEEEEEEEEEEEEEEEEELESDDEEESSPVCTAFMNGGGGSSRCQSESHQNQFAIVDILVAALKKSLVTCSVDTEEDHVSSLDISWPTEVRHVSHVTFDRFNGFLGLPSELEPHVPKRVPSASAKVFGVSAKSMQCSYDERGNSVPTILLMMQKRLYSEGGLQAEGIFRINAENSQEKFVRDQLNKGLVPPGIDVHCLSGLIKGWFRELPSGVLDCLTPEQVMRCNSEEDCTNLVKLLPPTEAALLDWAINLMADVVHHQHLNKMNARNIAMVFAPNMTQMVDPLTALIHAVQVMNFLKTLILKTLQERDKSTSKEDGDREGSLEQTEDATCASTPPSKSKFSRTSTLGRLEWCIEEKLWRPEEVNGKREFE…	Tracheophyta	cellular organisms,Eukaryota,Viridiplantae,Streptophyta,Streptophytina,Embryophyta,Tracheophyta,Euphyllophyta,Spermatophyta,Magnoliopsida,Mesangiospermae,eudicotyledons,Gunneridae,Pentapetalae,rosids,fabids,Fabales,Fabaceae,Papilionoideae,50 kb inversion clade,dalbergioids sensu lato,Dalbergieae,Pterocarpus clade,Arachis
A0A445CPM0	Arachis hypogaea	MTRLFRSKSCRLVDSKPSPPTPFFRNEQEEEEEEEEEEEELESDDDEEESSPVCTAFMNGGGGSSRCQSESHQNQFAIVDILVAALKRSLVTCSVETEEDHVSSLDISWPTEVRHVSHVTFDRFNGFLGLPSELEPHVPKRVPSASAKVFGVSAKSMQCSYDERGNSVPTILLMMQKRLYSEGGLQAEGIFRINAENSQEKFVRDQLNKGLVPPGIDVHCLSGLIKAWFRELPSGVLDCLTPEQVMRCNSEEDCTNLVKLLPPTEAALLDWAINLMADVVHHQHLNKMNARNIAMVFAPNMTQMVDPLTALIHAVQVMNFLKTLILKTLQERDKSTSKEDGDREGSLEQTEDATCASTPPSKSKFSRTSTLGRLEWCIEEKFWRPEEVNGKREFECVID…	Tracheophyta	cellular organisms,Eukaryota,Viridiplantae,Streptophyta,Streptophytina,Embryophyta,Tracheophyta,Euphyllophyta,Spermatophyta,Magnoliopsida,Mesangiospermae,eudicotyledons,Gunneridae,Pentapetalae,rosids,fabids,Fabales,Fabaceae,Papilionoideae,50 kb inversion clade,dalbergioids sensu lato,Dalbergieae,Pterocarpus clade,Arachis
A0A6P4DR42	Arachis duranensis	MTRLFRSKSCRLVDSKPSPPTPFFRNEQEEEEEEEEEEELESDDDEEENSPVCTAFMNGGGGSSRCQSESHQNQFAIVDILVAALKKSLVTCSVETEEDHVSSLDISWPTEVRHVSHVTFDRFNGFLGLPSELEPHVPKRVPSASAKVFGVSAKSMQCSYDERGNSVPTILLMMQKRLYSEGGLQAEGIFRINAENSQEKFVRDQLNKGLMPPGIDVHCLSGLIKAWFRELPSGVLDCLTPEQVMRCNSEEDCTNLVKLLPPTEAALLDWAINLMADVVHHQHLNKMNARNIAMVFAPNMTQMVDPLTALIHAVQVMNFLKTLILKTLQERDKSTSKEDGDREGSLEQTEDATCASTPPSKSKFSRTSTLGRLEWCIEEKFWRPEEVNGKREFECVIDG…	Tracheophyta	cellular organisms,Eukaryota,Viridiplantae,Streptophyta,Streptophytina,Embryophyta,Tracheophyta,Euphyllophyta,Spermatophyta,Magnoliopsida,Mesangiospermae,eudicotyledons,Gunneridae,Pentapetalae,rosids,fabids,Fabales,Fabaceae,Papilionoideae,50 kb inversion clade,dalbergioids sensu lato,Dalbergieae,Pterocarpus clade,Arachis
A0A834XF07	Senna tora	MTRLFRSKSWGLEGRTRTRTRTRFDSSPPTPFFYDFEKRDCEDGEEKEEELVRKDDSSKAKAGVGDNNQSHFALLDVVAAALRKSLVTCRVEREDVSSLDISWPTEVRHVSHVTFDRLNGFLGLPSELEPEVPGRVPSASVKVFGVSAKSMQCSYDDRGNFVPTILLRMQKQLYAQGGLKAEGIFRINADSSQEEFVRDQLNKGVVPQGIDVHCLSGLIKAWFRELPMGVLDSLTPEQVVHCKTEENCTNLVRLLPPTEAALLHWAINLMADVVEHQKFNKMNAHNIAMVFAPNMTQMADPLTALIHAVQVMNFLKTLILRALREREESNVEARQLPACSNSPSFVSDPFHLNFNRVESCEQTDDSSATIQSLNNNFFRTSTLGRIEWSVKEKLWSSKE…	Tracheophyta	cellular organisms,Eukaryota,Viridiplantae,Streptophyta,Streptophytina,Embryophyta,Tracheophyta,Euphyllophyta,Spermatophyta,Magnoliopsida,Mesangiospermae,eudicotyledons,Gunneridae,Pentapetalae,rosids,fabids,Fabales,Fabaceae,Caesalpinioideae,Cassia clade,Senna
I3T1F7	Medicago truncatula	MTRLFRSKSCNIAGFSVSEFNPAAQVTNNKKKEEQQEQEEEDEEEELESDDNDNDDDDEIYSSNNASRQFTKGSNNNHQNQFAILDIVMAALKKSIVTCSVEREDVSSLDISWPTEVRHVSHVTFDRFNGFLGLPSEFQPEVPTRVPSASVKVFGVSAKSMQCSYDDRGNSVPTILLRMQKQLYSEGGLKAEGIFRITAENSQEAFVRDQLNKGVVPHGIDVHCLSGLIKAWFRELPTGVLDSLTPEQVMQCNTEDDCTNLVKLLPSTEAALLDWAINLMADVVENEQFNKMNARNVAMVFAPNMTQMADPLTALIHAVQVMNFLKTLILKMLREREESIDNARLLSHSMDFASCNDEFPPFSFNKEESSCEQIEDACDKNLSTTKRKFSRTSTLGRIE	Tracheophyta	cellular organisms,Eukaryota,Viridiplantae,Streptophyta,Streptophytina,Embryophyta,Tracheophyta,Euphyllophyta,Spermatophyta,Magnoliopsida,Mesangiospermae,eudicotyledons,Gunneridae,Pentapetalae,rosids,fabids,Fabales,Fabaceae,Papilionoideae,50 kb inversion clade,NPAAA clade,Hologalegina,IRL clade,Trifolieae,Medicago
A0A1S2YVK6	Cicer arietinum	MTRLFRSKSCGISSFNVSGFNTFTQENDNNVEKEEEEELESDDDNYDEDDEDEDEDEIEKYSSNNVSRQFTKGTNNNNQNQFAILDIVVAALKKSLVTCSVDREDVSSLDISWPTEVRHVSHVTFDRFNGFLGLPSEFQPEIPTRVPSASVKVFGVSAKSMQCSYDERGNSVPTILLRMQKQLYSVGGLKAEGIFRITAENSQEEFVRDQLNRGVVPHGIDVHCISGLMKAWLRELPTGVLDSLSPEQVMHCNTEDDCTKLVKLLPSTEAAILDWAINLMADVVEHEQFNKMNARNVAMVFAPNMTQMADPLTALIHAVQVMNFLKTLILKTLRERDKSIANARFLSHSMDFPSCKDKPPPFNFNREDSFEQTEDACDRKASSTTKRKFSRTSTLGRIE…	Tracheophyta	cellular organisms,Eukaryota,Viridiplantae,Streptophyta,Streptophytina,Embryophyta,Tracheophyta,Euphyllophyta,Spermatophyta,Magnoliopsida,Mesangiospermae,eudicotyledons,Gunneridae,Pentapetalae,rosids,fabids,Fabales,Fabaceae,Papilionoideae,50 kb inversion clade,NPAAA clade,Hologalegina,IRL clade,Cicereae,Cicer
O82459	Lotus japonicus	NPAGSKDKGNWRGQSHNQNQNQFAILDILVAALKKSLVTCSVDREDVSSLDISWPTEVRHVSHVTFDRFNGFLGLPTELQPEVPQKVPTASAKVFGVSAKSMQCSYDERGNSVPTILLMMQNRLYSEGGLKAEGIFRINADNSQEEFVRCQLNRGLVPRGVEVHCLSGLIKAWFRELPTGVLDSLTPEQVMHCNSEEDCTNLVKLLPSTEAALLDWAINLMADVVEHEQFNKMNARNIAMVFAPNMTQMVDPLTALIHAVQVMNFLKTLILKTLRERDESMAKARQLSSLLNSPSCKGDSHPFKDNREESSAQPVDTCATMPPDKSEFSRMEWCVDEKVWSSEEKGTGGGALESVSGGSSPSRYESGPLESRYRGIYDSEHWLRLRKGVRRLCQHPVFQ…	Tracheophyta	cellular organisms,Eukaryota,Viridiplantae,Streptophyta,Streptophytina,Embryophyta,Tracheophyta,Euphyllophyta,Spermatophyta,Magnoliopsida,Mesangiospermae,eudicotyledons,Gunneridae,Pentapetalae,rosids,fabids,Fabales,Fabaceae,Papilionoideae,50 kb inversion clade,NPAAA clade,Hologalegina,robinioid clade,Loteae,Lotus
A0A151TY84	Cajanus cajan	MTRLFRSKSCGLVEFNAAPPSPLFHDVKNVDNDNEEEEEEEEVEEEEEVEFDSDDDDDDGSSNQVSTPFINPGSKVGGGHSCQTNQFAILDILMAALKKSLVTCSVEREDVSSLDISWPTEVRHVSHVTFDRFNGFLGLPSELEPEVPTRVPSASAKVFGVSAKSMQCSYDERGNSVPTILLMMQKRLYSEGGLKAEGIFRINADNSQEEVVRDQLNRGLVPLGIDVHCLSGLIKAWFRELPTGVLDSLTPEQVMHCNTEEDCTNLMKLLPSTEAALLDWAINLMADVVEQEQFNKMNARNIAMVFAPNMTQMADPLTALIHAVQVMNFLKTLILKTLRERDESIAKARQLSSLLDSPSCKGDSHIPLEVNNGVEESCDETEYEDTCTAKVPKFSRTST…	Tracheophyta	cellular organisms,Eukaryota,Viridiplantae,Streptophyta,Streptophytina,Embryophyta,Tracheophyta,Euphyllophyta,Spermatophyta,Magnoliopsida,Mesangiospermae,eudicotyledons,Gunneridae,Pentapetalae,rosids,fabids,Fabales,Fabaceae,Papilionoideae,50 kb inversion clade,NPAAA clade,indigoferoid/millettioid clade,Phaseoleae,Cajanus
A0A0B2PQP2	Glycine soja	MTRLFRSKSCGLVEFNAAPPSPLFHDVKSEDEDNEEDEDEDEEEEEEEELDSDDDVSSNPVSTALMNPGSKVENKGWRGGHGCQSNQFAMLDILLAALKKSLVTCSVEREDISSLDISWPTEVRHVSHVTFDRFNGFLGLPSELELEVPKRVPSASAKVFGVSAKSMQCSYDERGNSVPTILLMMQKRLYSEGGLKAEGIFRINADNSQEEFVRDQLNRGLVPLGIDVHCLSGLIKAWFRELPTGVLDSLTPEQVMHCNTEEDCTNLMKLLPSTEAALLDWAINLMADVVEREQFNKMNARNVAMVFAPNMTQMADPLTALIHAVQVMNFLKTLILKTLRERDESIAKARQLSSLLDSPSCKGDSHPLEVNNKEESCEEETEETCSTKPPVKSKFSRTS…	Tracheophyta	cellular organisms,Eukaryota,Viridiplantae,Streptophyta,Streptophytina,Embryophyta,Tracheophyta,Euphyllophyta,Spermatophyta,Magnoliopsida,Mesangiospermae,eudicotyledons,Gunneridae,Pentapetalae,rosids,fabids,Fabales,Fabaceae,Papilionoideae,50 kb inversion clade,NPAAA clade,indigoferoid/millettioid clade,Phaseoleae,Glycine,Glycine subgen. Soja
A0A0B2Q8R3	Glycine soja	MTRLFRSKSCGLVEFNAAPPSPLFHDVKSEDEYNEEEEEEEEELDSDDDDEDADEDDDVSSNHVSTPFMNPGSKGHGCQSNQFAILDILVAALKKSLVTCSVEREDVSSLDISWPTEVRHVSHVTFDRFNGFLGLPSELEPEVSKRVPSASAKVFGVSAKSMQCSYDERGNSVPTILLMMQKRLYSEGGLKAEGIFRINADNSQEEFVRDQLNRGLVPLGIDVHCLSGLIKAWFRELPTGVLDSLTPEQVMHCNTEEDCTNLMKLLPSTEAALLDWAINLMADVVEHEQFNKMNARNIAMVFAPNMTQMADPLTALIHAVQVMNFLKTLILKTLRERDKSIAKARQLSSLLDSPSCKGDSHPMEVNNKEESCDEETCTPKPPMKSKFSRTSTLGRIERC…	Tracheophyta	cellular organisms,Eukaryota,Viridiplantae,Streptophyta,Streptophytina,Embryophyta,Tracheophyta,Euphyllophyta,Spermatophyta,Magnoliopsida,Mesangiospermae,eudicotyledons,Gunneridae,Pentapetalae,rosids,fabids,Fabales,Fabaceae,Papilionoideae,50 kb inversion clade,NPAAA clade,indigoferoid/millettioid clade,Phaseoleae,Glycine,Glycine subgen. Soja
I1JS27	Glycine max	MTRLFRSKSCGLVEFNAAPPSPLFHDVKSEDEYNEEEEEEEEEEEEEEEELDSDDDDEDADEDDDVSSNHVSTPFMNPGSKGHGCQSNQFAILDILVAALKKSLVTCSVEREDVSSLDISWPTEVRHVSHVTFDRFNGFLGLPSELEPEVSKRVPSASAKVFGVSAKSMQCSYDERGNSVPTILLMMQKRLYSEGGLKAEGIFRINADNSQEEFVRDQLNRGLVPLGIDVHCLSGLIKAWFRELPTGVLDSLTPEQVMHCNTEEDCTNLMKLLPSTEAALLDWAINLMADVVEHEQFNKMNARNIAMVFAPNMTQMADPLTALIHAVQVMNFLKTLILKTLRERDKSIAKARQLSSLLDSPSCKGDSHPMEVNNKEESCDEETCTPKPPMKSKFSRTST…	Tracheophyta	cellular organisms,Eukaryota,Viridiplantae,Streptophyta,Streptophytina,Embryophyta,Tracheophyta,Euphyllophyta,Spermatophyta,Magnoliopsida,Mesangiospermae,eudicotyledons,Gunneridae,Pentapetalae,rosids,fabids,Fabales,Fabaceae,Papilionoideae,50 kb inversion clade,NPAAA clade,indigoferoid/millettioid clade,Phaseoleae,Glycine,Glycine subgen. Soja
V7BQK9	Phaseolus vulgaris	MTRLFRSKSCGLVEFNAAPPSPIFHDVKNEDEENEEDEEEEEELDSDDDDDDDGDEDVSSNPVSTPFINPGSKVGGGVDNKGWRGHGCQSNQFTILDILVAALKKSLVTCSVEREDVSSLDISWPTEVRHVSHVTFDRFNGFLGLPSELEPEVPKRVPSASAKVFGVSAKSMQCSYDERGNSVPTILLMMQKRLYSEGGLKAEGIFRINADNSQEEFVRDQLNRGLVPLGIDVHCLSGLMKAWFRELPTGVLDSLTPEQVMHCNTEEDCTNLMKLLPSTEAALLDWAINLMADVVEQEQFNKMNARNIAMVFAPNMTQMADPLTALIHAVQVMNFLKTLILKTLREREESIAKVRQLSSLLDSPSCKGDSHPLEFKNGGEESCEQTEETCTTKSPVKSK…	Tracheophyta	cellular organisms,Eukaryota,Viridiplantae,Streptophyta,Streptophytina,Embryophyta,Tracheophyta,Euphyllophyta,Spermatophyta,Magnoliopsida,Mesangiospermae,eudicotyledons,Gunneridae,Pentapetalae,rosids,fabids,Fabales,Fabaceae,Papilionoideae,50 kb inversion clade,NPAAA clade,indigoferoid/millettioid clade,Phaseoleae,Phaseolus
A0A4D6KPC4	Vigna unguiculata	MTRLFRSKSCGLVEFNVAPPSPLFHDVRNEEEDSEEDEEEEEEELDSDEEDDDGDEDVSSNPVSTPFINSGSKVGGGLDNKGWRGHGCQSNQFAILDILVAALKKSLLVTCSVEREDVSSLDISWPTEVRHVSHVTFDRFNGFLGLPSELEPEVPKRVPSASAKVFGVSAKSMQCSYDERGNSVPTILLMMQKRLYSEGGLKSEGIFRINADNSQEEFVRDQLNRGLVPLGIDVHCLSGLVKAWFRELPTGVLDSLTPEQVMHCNTEEDCTNLMKLLPSTEAALLDWAINLMADVVEQEQFNKMNARNIAMVFAPNMTQMADPLTALIHAVQVMNFLKTLILKTLREREESVAKVRQLSSLLDSPSCKGDSHPLECKNEEEESCEESKETCTRKSPVKS…	Tracheophyta	cellular organisms,Eukaryota,Viridiplantae,Streptophyta,Streptophytina,Embryophyta,Tracheophyta,Euphyllophyta,Spermatophyta,Magnoliopsida,Mesangiospermae,eudicotyledons,Gunneridae,Pentapetalae,rosids,fabids,Fabales,Fabaceae,Papilionoideae,50 kb inversion clade,NPAAA clade,indigoferoid/millettioid clade,Phaseoleae,Vigna
A0A1S3TCY7	Vigna radiata var. radiata	MTRLFRSKSCGLVEFNAAPPSPLFHDVRNEDEDNEEDEEEEEELDSDDDDEDEEDDDGDEDVSSNPVSTPFINSGSKVGGGLDNKGWRGHGCQSNQFAILDILMAALKKSLVTCSVEREDVSSLDISWPTEVRHVSHVTFDRFNGFLGLPSELEPEVPKRVPSASVKVFGVSAKSMQCSYDERGNSVPTILLMMQKRLYSEGGLKAEGIFRINADNSQEEYVRDQLNRGLVPLGIDVHCLSGLVKAWFRELPTGVLDSLTPEQVMRCNTEEDCTNVMKLLPSTEAALLDWAINLMADVVEQEQFNKMNARNIAMVFAPNMTQMADPLTALIHAVQVMNFLKTLILKSLREREESIAKVRQLSSLLDSPSCKGDSHPLECKKGEEESCEESKESCRTKSA…	Tracheophyta	cellular organisms,Eukaryota,Viridiplantae,Streptophyta,Streptophytina,Embryophyta,Tracheophyta,Euphyllophyta,Spermatophyta,Magnoliopsida,Mesangiospermae,eudicotyledons,Gunneridae,Pentapetalae,rosids,fabids,Fabales,Fabaceae,Papilionoideae,50 kb inversion clade,NPAAA clade,indigoferoid/millettioid clade,Phaseoleae,Vigna,Vigna radiata
A0A0S3S4S2	Vigna angularis var. angularis	MTRLFRSKSCGLVEFNAAPPSPLFHDVRNEDEDNEEDEEEEEELDSDDDDDEEDDDRDEDVSSNPVSTPFINSGSKVGGGLDNKGWRGHGCQSNQFAILDILMAALKKSLVTCSVEREDVSSLDISWPTEVRHVSHVTFDRFNGFLGLPSELEPEVPKRVPSASVKVFGVSAKSMQCSYDERGNSVPTILLMMQKRLYSEGGLKAEGIFRINADNSQEEFVRDQLNRGLVPLGIDVHCLSGLVKAWFRELPTGVLDSLKPEQVMHCNTEEDCTNVMKLLPSTEAALLDWAINLMADVVEQEQFNKMNARNIAMVFAPNMTQMADPLTALIHAVQVMNFLKTLILKTLREREESIAKVRQISSLLDSPSCKGDSHSLECKNGEEESCEETKESCTTKSPV…	Tracheophyta	cellular organisms,Eukaryota,Viridiplantae,Streptophyta,Streptophytina,Embryophyta,Tracheophyta,Euphyllophyta,Spermatophyta,Magnoliopsida,Mesangiospermae,eudicotyledons,Gunneridae,Pentapetalae,rosids,fabids,Fabales,Fabaceae,Papilionoideae,50 kb inversion clade,NPAAA clade,indigoferoid/millettioid clade,Phaseoleae,Vigna,Phaseolus angularis
A0A0L9VD72	Phaseolus angularis	MTRLFRSKSCGLVEFNAAPPSPLFHDVRNEDEDNEEDEEEEEELDSDDDDDEEDDDRDEDVSSNPVSTPFINSGSKVGGGLDNKGWRGHGCQSNQFAILDILMAALKKSLVTCSVEREDVSSLDISWPTEVRHVSHVTFDRFNGFLGLPSELEPEVPKRVPSASVKVFGVSAKSMQCSYDERGNSVPTILLMMQKRLYSEGGLKAEGIFRINADNSQEEFVRDQLNRGLVPLGIDVHCLSGLVKAWFRELPTGVLDSLKPEQVMHCNTEEDCTNVMKLLPSTEAALLDWAINLMADVVEQEQFNKMNARNIAMVFAPNMTQMADPLTALIHAVQVMNFLKTLILKTLREREESIAKVRQISSLLDSPSCKGDSHSLECKNGEEESCEETKESCTTKSPV…	Tracheophyta	cellular organisms,Eukaryota,Viridiplantae,Streptophyta,Streptophytina,Embryophyta,Tracheophyta,Euphyllophyta,Spermatophyta,Magnoliopsida,Mesangiospermae,eudicotyledons,Gunneridae,Pentapetalae,rosids,fabids,Fabales,Fabaceae,Papilionoideae,50 kb inversion clade,NPAAA clade,indigoferoid/millettioid clade,Phaseoleae,Vigna
W9S2C8	Morus notabilis	MTRLFRSKSCGLVGLSDQFNTAPPTPNFINDDEDDDDDEEEEEEELQEEQEFENGEEEDEEEDEALCINPISTPFISSTAKNKNNKQGRHCCHANSNSNHQSAIMDIVVAALRKSIVTCSVEREEVSSSSLDISWPTEVRHVSHVTFDRFNGFLGLPTELEPELPRRIPSASVSVFGVSAQSMQCTYDDRGNSVPTILLMMQKRLYSGGGLQAEGIFRLNAENSQEELVRDQLNRGVVPHGIDVHCLAGLIKAWFRELPTGVLDSLTPEQVMHCNAEEDCTKLVKLLPPTEASLLDWAINLMADVVHHEQYNKMNVRNIAMVFAPNMTQMADPLTALIHAVQVMNFLKTLILKTIREREESPSKPRLFSSFSKLPTKMKYVSSSDSKKDQSTDQNSDTC…	Tracheophyta	cellular organisms,Eukaryota,Viridiplantae,Streptophyta,Streptophytina,Embryophyta,Tracheophyta,Euphyllophyta,Spermatophyta,Magnoliopsida,Mesangiospermae,eudicotyledons,Gunneridae,Pentapetalae,rosids,fabids,Rosales,Moraceae,Morus
A0A803NUK3	Cannabis sativa	MTRLFRSKSCGLVGLAEFNTTPPSPFFNSALRKSIVTCSVEREDVHSSLDISWPTEVRHVSHVTFDRFNGFLGLPTELEPEVPRKVPSASVSVFGVSPKSMQCTYDGRGNSVPTILLMMQKRLYGGGGLQAEGIFRIAGENSQEELVRDKLNKGIVPHGIEVHCLAGLIKAWFRELPTGVLDSLTPEQVVHCNTEDDCTKLVNQLPTTEASLLDWAINLMTDVVQHEKHNKMNARNIAMIFAPNMTQMADPLTALIHAVQVMNFLKTLILKTLREREEASPTKAQFVSSCSKFPDLSSTDTNKSEATEQSSDTSAVKQAEHGTPPRTSTDLSIVESNIDEKLWCSMPKSDEENNSRPQSDSNRTPPEVCRMRESECKEGYESGDWLSLRKGVRKLCRHP…	Tracheophyta	cellular organisms,Eukaryota,Viridiplantae,Streptophyta,Streptophytina,Embryophyta,Tracheophyta,Euphyllophyta,Spermatophyta,Magnoliopsida,Mesangiospermae,eudicotyledons,Gunneridae,Pentapetalae,rosids,fabids,Rosales,Cannabaceae,Cannabis
A0A7J6I177	Cannabis sativa	MTRLFRSKSCGLVGLAEFNTTPPSPFFNCNNDEEDEDEEEEEDNDGEEEDFKKQGSNEEESPCNRISTPFIKQGSKANNQGRHYQQNQFAILNILAAALRKSIVTCSVEREDVHSSLDISWPTEVRHVSHVTFDRFNGFLGLPTELEPEVPRKVPSASVSVFGVSPKSMQCTYDGRGNSVPTILLMMQKRLYGGGGLQAEGIFRIAGENSQEELVRDKLNKGIVPHGIEVHCLAGLIKAWFRELPTGVLDSLTPEQVVHCNTEDDCTKLVNQLPTTEASLLDWAINLMTDVVQHEKHNKMNARNIAMIFAPNMTQMADPLTALIHAVQVMNFLKTLILKTLREREEASPTKAQFVSSCSKFPDLSSTDTNKSEATEQSSDTSAVKQAEHGTPPRTSTDL…	Tracheophyta	cellular organisms,Eukaryota,Viridiplantae,Streptophyta,Streptophytina,Embryophyta,Tracheophyta,Euphyllophyta,Spermatophyta,Magnoliopsida,Mesangiospermae,eudicotyledons,Gunneridae,Pentapetalae,rosids,fabids,Rosales,Cannabaceae,Cannabis
A0A2P5FIC0	Trema orientale	MTRLFRSKSSGLVGLTPFNTAPPTPFFNSNNGEEDEDDDEEEEEEEEEEEVEEGREFEEQGIEDEALCNPISTPFITPGSKSSGNNQGRHCHQNGHHNHNHNHNHHHHHHHHQFAILDILVAALRKSIVTCSVEREDVSSSLDISWPTEVRHVSHVTFDRFNGFLGLPTELEPEVPRRVPSASASVFGVSAQSMQCTYDDRGNSVPTILLMMQKRLYSGGGLQAEGIFRISGENSQEEKVRDALNKGLVPHEIDVYCLADLIKAWFRELPTGVLDSLTPEQIVHCNTEDDCTKLVKLLPPTEASLLDWAINLMVDVVEHERYNKMNARNIAMVFSPNMTQMADPLTALFHAVQVMNLLKTLILKTLREREESPSKSRSLSSCSKFPDKKTDLSFSAPNK…	Tracheophyta	cellular organisms,Eukaryota,Viridiplantae,Streptophyta,Streptophytina,Embryophyta,Tracheophyta,Euphyllophyta,Spermatophyta,Magnoliopsida,Mesangiospermae,eudicotyledons,Gunneridae,Pentapetalae,rosids,fabids,Rosales,Cannabaceae,Trema
A0A2P5DQA3	Parasponia andersonii	MTRLFRSKSSGLVGLTPFNTAPPTSFFNSNNGEEDEDDDEDEEEVVEEGREFEEQGIEDEALCNPISTQFITPGSKTSGNHQGRHCHQNGHHNHDHDHHQFAILDILVAALRKSIVTCSVEREDVSSSLDISWPTEVRHVSHVTFDRFNGFLGLPTELEPEVPRRVPSASASVFGVSAQSMQCTYDNRGNSVPTILLMMQKRLYSGGGLQAEGIFRISGENSQEEKVRDALNKGLVPHEIDVYCLADLIKAWFRELPTGVLDSLTPEQIVHCNTEDDCTKLEKLLPPTEASLLDWAINLMADVVEHEQYNKMNARNIAMVFSPNMTQMADPLTALFHAVQVMNLLKTLILKTLREREESPSKSRSLSSCSKFPDKKTDLSSSAPNKGEAIKQSSDTCAV…	Tracheophyta	cellular organisms,Eukaryota,Viridiplantae,Streptophyta,Streptophytina,Embryophyta,Tracheophyta,Euphyllophyta,Spermatophyta,Magnoliopsida,Mesangiospermae,eudicotyledons,Gunneridae,Pentapetalae,rosids,fabids,Rosales,Cannabaceae,Parasponia
A0A2P6SIT1	Rosa chinensis	MARLFRSKSCGLVGLTEFTVAPPTQFCHNHEDETEREEDEEDEKGSEFDEEDEEEEESCEVSTPFLSPMSRANGARKGRDFNSSVRQNNQFAIMDILVAALRKSLITCSVETDDVASSFDISSPTEVRHVSHVTFDRFNGFLGLPTELEPEVPRKAPSASASVFGVSAKSMQCSYDDRGNSVPTILLMMQKRLYSGGGLKAEGIFRINAENSQEERVRNQLNSGVVPHGIDVHCLAGLIKAWFRELPTRILDSLTPEQVMRCNTEDDCTGLVKSLPATEASLLDWALNLMADVAQNEQHNKMNARNIAMVFAPNMTEMADPLTALLHAVQVMNFLKTLILKILREREESAAAEASQSSSKSPNHNYDLPYSITGHVQENLLRTTTMDIPEACIDEKLWC…	Tracheophyta	cellular organisms,Eukaryota,Viridiplantae,Streptophyta,Streptophytina,Embryophyta,Tracheophyta,Euphyllophyta,Spermatophyta,Magnoliopsida,Mesangiospermae,eudicotyledons,Gunneridae,Pentapetalae,rosids,fabids,Rosales,Rosaceae,Rosoideae,Rosoideae incertae sedis,Rosa
A0A314ZXK5	Prunus yedoensis var. nudiflora	MARLFRSKSCHLVGLTEFNIAPPSPFSHHHNNKDVDGEDEEEEEEEEEMEELEYEDLGYEDEVQKNPMSTPFLYPQSRAHGSNKGRDFHAHNGHQQQNQFAVLDILVAALRKSLITCSVERDDVASSIDISSPTEVRHVSHVTFDRFNGFLGLPTELEPEVPRKAPSASASVFGVSAKSMQCSYDNKGNSVPTILLMMQKRLYSGGGLKAEGIFRINAENSQEERVRDQLNKGVVPHGIDVHCLAGLIKAWFRELPSRVLDPPHQNRCCAATQKMTAQDW	Tracheophyta	cellular organisms,Eukaryota,Viridiplantae,Streptophyta,Streptophytina,Embryophyta,Tracheophyta,Euphyllophyta,Spermatophyta,Magnoliopsida,Mesangiospermae,eudicotyledons,Gunneridae,Pentapetalae,rosids,fabids,Rosales,Rosaceae,Amygdaloideae,Amygdaleae,Prunus,Prunus yedoensis
A0A6P5SDP7	Prunus avium	MARLFRSKSCHLVGLTEFNIAPPSPFFHHHNNKAVDGEDEEEEEEEEEMEELEYEDLGYEDEVQNNPMSTPFLYPTSRAHGSNKGRDFHAHNGHQQQNQFAVLDILVAALRKSLITCSVERDDVASSIDISSPTEVRHVSHVTFDRFNGFLGLPRELEPEVPRKAPSASASVFGVSAKSMQCSYDNKGNSVPTILLMMQKRLYSGGGLKAEGIFRINAENSQEERVRDQLNKGVVPHGIDVHCLAGLIKAWFRELPSRVLDPLTPEQVLRCNTEDDCTRLVKTLPPTEASLLDWAINLMADVSQNEKHNKMNARNIAMVFAPNMTEMADPLTALIHAVQVMNFLKTLILKILREREESAAEATLHSRSSKSPDHNSDTVYSFMGESFGQNLNTCAPKGP…	Tracheophyta	cellular organisms,Eukaryota,Viridiplantae,Streptophyta,Streptophytina,Embryophyta,Tracheophyta,Euphyllophyta,Spermatophyta,Magnoliopsida,Mesangiospermae,eudicotyledons,Gunneridae,Pentapetalae,rosids,fabids,Rosales,Rosaceae,Amygdaloideae,Amygdaleae,Prunus
A0A251QJG4	Prunus persica	MARLFRSKSCHLVGLTEFNIAPPSPFSHHHNNKDVDGEDEEEEEEEEEEMEELEYEDLGYEDEVQNNPMSAPFLYPTSRAHGSNKGRDFHAHNGHQQQNQFAVLDILVAALRKSLITCSVERDDVASSIDISSPTEVRHVSHVTFDRFNGFLGLPTELEPEVPRKAPSASASVFGVSAKSMQCSYDNKGNSVPTILLMMQKRLYSGGGLKAEGIFRINAENGQEERVRDQLNKGVVPHGIDVHCLAGLIKAWFRELPSRVLDPLTPEQVLRCNTEDDCTRLVKTLPPTEASLLDWAINLMADVAQNEQHNKMNARNIAMVFAPNMTEMADPLTALIHAVQVMNFLKTLILKILREREESAAEATLHSPSLKSPNHNSDTVYSFMGESFGQNLNSCAPKG…	Tracheophyta	cellular organisms,Eukaryota,Viridiplantae,Streptophyta,Streptophytina,Embryophyta,Tracheophyta,Euphyllophyta,Spermatophyta,Magnoliopsida,Mesangiospermae,eudicotyledons,Gunneridae,Pentapetalae,rosids,fabids,Rosales,Rosaceae,Amygdaloideae,Amygdaleae,Prunus
A0A5E4FG06	Prunus dulcis	MQITRTRRKSKKSQSPSPPPHPPSSTFNPKPNNNHSSPSSKQPSFHLLVTTKPTSPPPHPLSKYPTPISFLYSTNTHSLLSFNFHSVLDYRLLLSHISCWVHWFYYFSLESRMPRLFRSKSCHLVGLTEFNIAPPSPFSHHHNNKDVDGEDEEEEEEEEEMEELEYEDLGYEDEVQNNPMSAPFLYPTSRAHGSNKGRDFHAHNGHQQQNQFAVLDILVAALRKSLITCSVERDDVASSIDISSPTEVRHVSHVTFDRFNGFLGLPTELEPEVPRKAPSASASVFGVSAKSMQCSYDNKGNSVPTILLMMQKRLYSGGGLKAEGIFRINAENSQEERVRDQLNKGVVPHGIDVHCLAGLIKAWFRELPSRVLDPLTPEQVLRCNTEDDCTRLVKTLPPT…	Tracheophyta	cellular organisms,Eukaryota,Viridiplantae,Streptophyta,Streptophytina,Embryophyta,Tracheophyta,Euphyllophyta,Spermatophyta,Magnoliopsida,Mesangiospermae,eudicotyledons,Gunneridae,Pentapetalae,rosids,fabids,Rosales,Rosaceae,Amygdaloideae,Amygdaleae,Prunus
A0A5E4FCH6	Prunus dulcis	MPRLFRSKSCHLVGLTEFNIAPPSPFSHHHNNKDVDGEDEEEEEEEEEMEELEYEDLGYEDEVQNNPMSAPFLYPTSRAHGSNKGRDFHAHNGHQQQNQFAVLDILVAALRKSLITCSVERDDVASSIDISSPTEVRHVSHVTFDRFNGFLGLPTELEPEVPRKAPSASASVFGVSAKSMQCSYDNKGNSVPTILLMMQKRLYSGGGLKAEGIFRINAENSQEERVRDQLNKGVVPHGIDVHCLAGLIKAWFRELPSRVLDPLTPEQVLRCNTEDDCTRLVKTLPPTEASLLDWAINLMADVAQNEQHNKMNARNIAMVFAPNMTEMADPLTALIHAVQVMNLLKTLILKILREREESAAEATLHSPSLKSPNHNSDTVYSFMGESYGQNLNTCAPKGP…	Tracheophyta	cellular organisms,Eukaryota,Viridiplantae,Streptophyta,Streptophytina,Embryophyta,Tracheophyta,Euphyllophyta,Spermatophyta,Magnoliopsida,Mesangiospermae,eudicotyledons,Gunneridae,Pentapetalae,rosids,fabids,Rosales,Rosaceae,Amygdaloideae,Amygdaleae,Prunus
A0A540MFX8	Malus baccata	MSAPFLYPTIRASGKNEGRDFQGHNGQQQQEQHQFAILDILVAALRKSLITCSVERDDVASSIDISSPTEVRHVSHVTFDRFNGFLGLPTELEPEVPRKAPSASASVFGVSAKSMQCSFDNNGNSVPTILLMMQKRLYSGGGLKAEGIFRITAENDQEERLRGQLNKGIVPHGIDVHCLAGLIKAWFRELPTRVLDSLTPEQVLRCNTEDDCTELVKTLPPTEASLLDWAINLMADVAQNEEHNKMNARNIAMVFAPNMTEMADPLTALIHAVQVMNFLKTLILKILREREESAAEATLHSSCSNHNRQTMYSIMGESFFHDSSFITATLDSPKADIDEKLWCSPVMTDGEDELESTSHSSASTKCVLDCSENECRNGYEAGDWLSLRKGVRKLCSHPV…	Tracheophyta	cellular organisms,Eukaryota,Viridiplantae,Streptophyta,Streptophytina,Embryophyta,Tracheophyta,Euphyllophyta,Spermatophyta,Magnoliopsida,Mesangiospermae,eudicotyledons,Gunneridae,Pentapetalae,rosids,fabids,Rosales,Rosaceae,Amygdaloideae,Maleae,Malus
A0A5N5EYR2	Pyrus ussuriensis x Pyrus communis	MARLFRSKSCDLVGLTEFNITLPSPFSHHHNTSKEEEEEEEYEELGFEDEQEVVENHMSAPFLYPTIRTSGKNEDRDFQGHNGQQQQEQHQFAILDILVAALRKSLITCSVERDDVASSIDISSPTEVRHVSHVTFDRFNGFLGLPTELEPEVPMKAPSASASVFGVSAKSMQCSFDNNGNSVPTILLMMQKRLYSGGGLKAEGIFRITAENDQEERLRDQLNKGIVPHGIDVHCLAGLIKAWFRELPTRVLDSLTPEQVLRCNTEDDCTKLMKTLPPTEASLLDWAINLMADVAQNEEHNKMNARNIAMVFAPNMTEMADPLTALIHAVQVMNFLKTLILKILREREESAVEATLHSSCSNHNRQTMYSILGESFGHESSFITATLDSPNADIDEKLW…	Tracheophyta	cellular organisms,Eukaryota,Viridiplantae,Streptophyta,Streptophytina,Embryophyta,Tracheophyta,Euphyllophyta,Spermatophyta,Magnoliopsida,Mesangiospermae,eudicotyledons,Gunneridae,Pentapetalae,rosids,fabids,Rosales,Rosaceae,Amygdaloideae,Maleae,Pyrus
A0A498JGY2	Malus domestica	MARLFRSKSCDLVGLTEFNIPPPSPFSHHHNTSKEEEEEEEEEEEYEELGFEDEQEVVGNPMSAPFLYPTIRASGKNEGRDFQGHNGQQQQEQHQFAILDILVAALRKSLITCSVERDDVASSIDISSPTEVRHVSHVTFDRFNGFLGLPTELEPEVPRKAPSASASVFGVSAKSMQCSFDNNGNSVPTILLMMQKRLYSGGGLKAEGIFRITAENDQEERLRGQLNKGIVPHGIDVHCLAGLIKAWFRELPTRVLDSLTPEQVLRCNTEDDCTELVKTLPPTEASLLDWAINLMADVAQNEEHNKMNARNIAMVFAPNMTEMADPLTALIHAVQVMNFLKTLILKILREREESAAEATLHSSCSNHNRQTMYSIMGESFVHDSSFITATLDSPKADID…	Tracheophyta	cellular organisms,Eukaryota,Viridiplantae,Streptophyta,Streptophytina,Embryophyta,Tracheophyta,Euphyllophyta,Spermatophyta,Magnoliopsida,Mesangiospermae,eudicotyledons,Gunneridae,Pentapetalae,rosids,fabids,Rosales,Rosaceae,Amygdaloideae,Maleae,Malus
A0A5N5F484	Pyrus ussuriensis x Pyrus communis	MARLFRSKSCHLVGLTEFNIPPPSPFSYHHNTSKEEEKDEEEDDNDGGLEYEELDFEDEEEALGNPMSTPFLSPTIRASGNNKGRDFHGHNGQQQQHHQSAILDILVAALRKSLVTCSVERDDVASSVDISSPSEVRHVSHVTFDRFNGFLGLPTELEPEVPRKVPSASASVFGVSAKSMQCSYDNNGNSVPTILLMMQERLYSGGGLKAEGIFRINAENGQEEHLRDQLNKGIVPHGIDVHCIAGLIKAWFRELPTRVLDSLTPEQVMRCNTEDDCTELVKTLPPTEASLLDWAINLMADVAQNEQHNKMNARNIAMVFAPNMTEMADPLTALIHAVQVMNFLKTLILKILRTREESAAEATLHSSCKKSLNHNRQTLYSIMGDSFVHDSSFRTTTLD…	Tracheophyta	cellular organisms,Eukaryota,Viridiplantae,Streptophyta,Streptophytina,Embryophyta,Tracheophyta,Euphyllophyta,Spermatophyta,Magnoliopsida,Mesangiospermae,eudicotyledons,Gunneridae,Pentapetalae,rosids,fabids,Rosales,Rosaceae,Amygdaloideae,Maleae,Pyrus
A0A498KH74	Malus domestica	MARLFRSKSCHLVGLTEFSIPPPSPFSYHHNTSKKEEEEEEDDDEGLEYEELDFEDEEEAVGNPRSTPFLSPKIRASGNNKGRDFHGHNGRQQQHHQSAILDILVAALRKSLVTCSVERDDVASSFDISSPSEVRHVSHVTFDRFNGFLGLPTELEPEVPRKVPSASASVFGVSAKSMQCSYDNNGNSVPTILLMMQERLYSGGGLKAEGIFRINAENGQEERLRDQLNKGIVPHGIDVHCLAGLIKAWFRELPTRVLDSLTPEQVMSCNTEDDCTELVKTLPPTEASLLDWAINLMADVAQNEQHNKMNARNIAMVFAPNMTEEFLLQMADPLTALIHAVQVMNFLKTLILKTLRTREESAAEATLHASCKKSLNHNRQTMYSIMGESFVHDSSFSTA…	Tracheophyta	cellular organisms,Eukaryota,Viridiplantae,Streptophyta,Streptophytina,Embryophyta,Tracheophyta,Euphyllophyta,Spermatophyta,Magnoliopsida,Mesangiospermae,eudicotyledons,Gunneridae,Pentapetalae,rosids,fabids,Rosales,Rosaceae,Amygdaloideae,Maleae,Malus
A0A540NQT4	Malus baccata	MARLFRSKSCHLVGLTEFSIPPPSPFSYHHNTSKKEEEEEEEEEEEDDDEGLEYEELDFEDEEEAVGNPRSTPFLSPKIRASGNNKGRDFHGHNGRQQQHHQSAILDILVAALRKSLVTCSVERDDVASSFDISSPSEVRHVSHVTFDRFNGFLGLPTELEPEVPRKVPSASENGKTGGIILFFCKLVKKEDEDFAKYKDVILTEAIEFNCLAFVVRIASASCASVFGVSAKSMQCSYDNNGNSVPTILLMMQERLYSGGGLKAEGIFRINAENGQEERLRDQLNKGIVPHGIDVHCLAGLIKAWFRELPTRVLDSLTPEQVMSCNTEDDCTELVKTLPPTEASLLDWAINLMADVAQNEQHNKMNARNIAMVFAPNMTEEFLLQMADPLTALIHAVQV…	Tracheophyta	cellular organisms,Eukaryota,Viridiplantae,Streptophyta,Streptophytina,Embryophyta,Tracheophyta,Euphyllophyta,Spermatophyta,Magnoliopsida,Mesangiospermae,eudicotyledons,Gunneridae,Pentapetalae,rosids,fabids,Rosales,Rosaceae,Amygdaloideae,Maleae,Malus
A0A2I4FJB4	Juglans regia	MARLFRSKSCGLVGLTQFNPASPAPFFCNGEERDENEDEEEEEEEEEEELEEEEEEDGDGILLEPISTSPHMGPGTRTAADNCQGRSHCHGAQFPILDILVAVLRKSLVTCSVERDDVSSLDISWPTEVRHVSHVTFDRFNGFLGLPTELEPEVPRKVPSASASVFGVSAKSMQCSYDARRNSVPTILLMMQKRLYVEGGLKAEGIFRINAENSQEEYVRDQLNRGVVPRGIDVHSLAGLIKAWFRELPTGVLDSLTPEQVMHCNTEDDCTELIKLLPSTEAALLDWAINLMADVVEHEQFNKMNARNIAMVFAPNMTQMADPLTALIHAVQVMNFMKTLILKTIRERDESASKDGLLPSCSDFPSHNDDPISSIPVREDSCEQTSDPCATNRPTKHDL…	Tracheophyta	cellular organisms,Eukaryota,Viridiplantae,Streptophyta,Streptophytina,Embryophyta,Tracheophyta,Euphyllophyta,Spermatophyta,Magnoliopsida,Mesangiospermae,eudicotyledons,Gunneridae,Pentapetalae,rosids,fabids,Fagales,Juglandaceae,Juglans
A0A5N6QMB8	Carpinus fangiana	MTRLFRSKSCGLVGLTEFNPNPVSPFYNNEDEQEDEEEEDEQLEDEDYGDDVLVEPISTTPFITPGSRTGAENSEGRQHCNGAQFPVLDILVAALRKSLLVTCSVEREDVSSMDISWPTEVRHVSHVTFDRFNGFLGLPTELEPEVPQRVPSASVSVFGVSAKSMQCSYDARGNSVPTILLMMQKRLYSEGGLSAEGIFRINAENSQEENVRDQLNKGVVPHGIDVHCLAGLIKAWLRELPTGVLDSVTPEQVLHCNTEDDCVELIKLLPPTEAALLGWAINLMADVVQHEQFNKMNARNIAMVFAPNMTQMADPLTALIHAVQVMNFLKTLILKTIREREKSVDQDRRLSSYSDFPSHNDDPISSNLGREASSEQPSNTCATHGRTNSNFLRTTTLNR…	Tracheophyta	cellular organisms,Eukaryota,Viridiplantae,Streptophyta,Streptophytina,Embryophyta,Tracheophyta,Euphyllophyta,Spermatophyta,Magnoliopsida,Mesangiospermae,eudicotyledons,Gunneridae,Pentapetalae,rosids,fabids,Fagales,Betulaceae,Carpinus
A0A7N2MD65	Quercus lobata	MTRLFRSKSCGLVGLTEFNSVPPAQGPLFHNNQNKNEEEDEEEDDEYEVEDEYGSDVSVEPISRTRFKSRSLSPRSRRGADNDKGAGQQHQCHQFPILDILAAALRKSLVTCSVETSEDVSSMDISWPTQVRHVSHVTFDRFNGFLGLPTELEPELPWRVPSASASVFGVSAKSMQCSYDDRGNSVPTILLMMQKRLYSEGGLRAEGIFRITAENSQEEYVRDQLNRGVVLHGIDVHCLAGLIKAWLRELPTGVLDSLTPEQVMHCNTEDDCTQLVNLLPPMEGALLDWSVNLMADVVQHEQFNKMNARNIAMVFAPNMTQLADPLTALIHAVQVMNFLKTLILKTLREREESATKARQLSSCSDSPIHNDDPVSSMSNGKESRERTSDPCAADRPTNI…	Tracheophyta	cellular organisms,Eukaryota,Viridiplantae,Streptophyta,Streptophytina,Embryophyta,Tracheophyta,Euphyllophyta,Spermatophyta,Magnoliopsida,Mesangiospermae,eudicotyledons,Gunneridae,Pentapetalae,rosids,fabids,Fagales,Fagaceae,Quercus
A0A2N9EPI3	Fagus sylvatica	MTRLFRSKSCGLIGLTEFNHVPGPFYHNKQNKNDNEEDKEEVYEDEDDGSDVLVDPISTNRFKSSSLSPPRSRNGADNNKGRRQQQQHNCHGAGALQFPIVDVLVAALRKSLVTCSVEREDVSSMDISWPTQVRHVSHVTFDRFNGFLGLPTELEPELPRRVPSASASVFGVSAKSMQCSYDDRGNSVPTILLMMQRRLNSEGGFRAEGIFRINAENSQEEYVRDQLNRGVVPRGIDVHCLAGLIKAWFRELPMGVLDSLTQEQVMHCNTEDDCTQLLKLLPPMEAALLDWAINLMADVVQHERFNKMNARNIAMVFAPNMTQLADPLTALIHAVQVMNFLKTLILKTLREREESATKASLLSSCSESPIHNDVPISSISSVEESGERTSEPCASNRPA…	Tracheophyta	cellular organisms,Eukaryota,Viridiplantae,Streptophyta,Streptophytina,Embryophyta,Tracheophyta,Euphyllophyta,Spermatophyta,Magnoliopsida,Mesangiospermae,eudicotyledons,Gunneridae,Pentapetalae,rosids,fabids,Fagales,Fagaceae,Fagus
A0A7J9A1T6	Gossypium laxum	MAGLFRSKSCGLLGLSEFFHQTKTNDDHEEEEDFAEDGMNPIATTPLISSKSRFGCSHGGRRDNNQFPFMDILAALLRKSLVTCSVDTDDISSLDISLPTDVKHVSHVTFDCFNGFLGLPTELQPDVPSKVPSASASVFGVSPKSMQCSYDGKGNSLPTILLMMQSRFYDEGGLKAEGIFRINAENSQEEYVRDKLNKGVVPHGIDVHCLAGLIKAWFRELPSGVLDCLTPEQVMHCNTEDDCVELVKLLPSTEAALLDWAINLMADVVEYEQYNKMNARNIAMVFAPNMTQ	Tracheophyta	cellular organisms,Eukaryota,Viridiplantae,Streptophyta,Streptophytina,Embryophyta,Tracheophyta,Euphyllophyta,Spermatophyta,Magnoliopsida,Mesangiospermae,eudicotyledons,Gunneridae,Pentapetalae,rosids,malvids,Malvales,Malvaceae,Malvoideae,Gossypium
A0A7J9H604	Gossypium harknessii	MAGLFRSKSCGLLGLSEFFHQTKTNDDHEEEEDFAEDGMNPIATTPLISSKSRFGCSHGGRRDNNQFPFMDILAALLRKSLVTCSVDTDDISSLDISLPTDVKHVSHVTFDCFNGFLGLPTELQPDVPSKVPSASASVFGVSPKSMQCSYDGKGNSLPTILLMMQSRFYDEGGLKAEGIFRINAENSQEEYVRDKLNKGVVPHGIDVHCLAGLIKAWFRELPSGVLDCLTLEQVMHCNTEDDCVELVKLLPSTEAALLDWAINLMADVVEYEQYNKMNARNIAMVFAPNMTQVLFFVAFRGLASSTAPGRVAW	Tracheophyta	cellular organisms,Eukaryota,Viridiplantae,Streptophyta,Streptophytina,Embryophyta,Tracheophyta,Euphyllophyta,Spermatophyta,Magnoliopsida,Mesangiospermae,eudicotyledons,Gunneridae,Pentapetalae,rosids,malvids,Malvales,Malvaceae,Malvoideae,Gossypium
A0A5D2E8M7	Gossypium darwinii	MAGLFRSKSCGLLGLSELNHAAPSPFFHQTKTNDDHEEEEDFAEDGMNPIATTPLISSKSKFGCSHGGRRDNNQFPFVDILAALLRKSLVTCSVDTNDISSMDISLPTDVKHVSHVTFDCFNGFLGLPTELQPDVPSKVPSASASVFGVSPKSMQCSYDDKGNSLPTILLMMQSCFYDEGGLKAEGIFRINAENSQEEYVRDKLNKGILPHGIDVHCLAGLIKAWFRELPSGVLDCLTPEQVMHCNTEDDCVELVKLLPSTEAALLDWAINLMADVVEYEQYNKMNARNIAMVFAPNMTQMADPLTALIHAVQVMNFLKTLILKTIRERDESATKDRLLPSCSDCPTGINDTCASKEPATAKFLRVATLSRLESDPEEKQWSSQDSNREEEVESISGNN…	Tracheophyta	cellular organisms,Eukaryota,Viridiplantae,Streptophyta,Streptophytina,Embryophyta,Tracheophyta,Euphyllophyta,Spermatophyta,Magnoliopsida,Mesangiospermae,eudicotyledons,Gunneridae,Pentapetalae,rosids,malvids,Malvales,Malvaceae,Malvoideae,Gossypium
A0A5D2MW85	Gossypium tomentosum	MAGLFRSKSCGLLGLSELNHAAPSPFFHQTKTNDDHEEEEDFAEDGMNPIATTPLISSKSKFGCSHGGRRDNNQFPFVDILAALLRKSLVTCSVDTNDISSMDISLPTDVKHVSHVTFDCFNGFLGLPTELQPDVPSKVPSASASVFGVSPKSMQCSYDDKGNSLPTILLMMQSCFYDEGGLKAEGIFRINAENSQEEYVRDKLNKGILPHGIDVHCLAGLIKAWFRELPSGVLDCLTPEQVMHCNTEDDCVELVKLLPSTEAALLDWAINLMADVVEYEQYNKMNARNIAMVFAPNMTQMADPLTALIHAVQVMNFLKTLILKTIRERDESATKDRLLPSCSDCPTGITDTCASKEPATAKFLRVATLSRLESDPEEKQWSSQDSNREEEVESISGNN…	Tracheophyta	cellular organisms,Eukaryota,Viridiplantae,Streptophyta,Streptophytina,Embryophyta,Tracheophyta,Euphyllophyta,Spermatophyta,Magnoliopsida,Mesangiospermae,eudicotyledons,Gunneridae,Pentapetalae,rosids,malvids,Malvales,Malvaceae,Malvoideae,Gossypium
A0A1U8NJQ5	Gossypium hirsutum	MAGLFRSKSCGLLGLSELNHAAPSPFFHQTKTNDDHEEEEDFAEDGMNPIATTPLISSKSKFGCSHGGRRDNNQFPFVDILAALLRKSLVTCSVDTNDISSMDISLPTDVKHVSHVTFDCFNGFLGLPTELQPDVPSKVPSASASVFGVSPKSMQCSYDDKGNSLPTILLMMQSCFYDEGGLKAEGIFRINAENSQEEYVRDKLNKGILPHGIDVHCLAGLIKAWFRELPSGVLDCLTPEQVMHCNTEDDCVELVKLLPSTEAALLDWAINLMADVVEYEQYNKMNARNIAMVFAPNMTQMADPLTALIHAVQVMNFLKTLILKTIRERDESATKDRLLPSCSDCPTGITDTCASKEPATAKFLRVDTLSRLESDPEEKQWSSQDSNREEEVESISGNN…	Tracheophyta	cellular organisms,Eukaryota,Viridiplantae,Streptophyta,Streptophytina,Embryophyta,Tracheophyta,Euphyllophyta,Spermatophyta,Magnoliopsida,Mesangiospermae,eudicotyledons,Gunneridae,Pentapetalae,rosids,malvids,Malvales,Malvaceae,Malvoideae,Gossypium
A0A5D2WTL5	Gossypium mustelinum	MAGLFRSKSCGLLGLSQLNHAAPSPFFHQTKTNDDHEEEEDFAEDGMNPIATTPLISSKSKFGCSHGGRRDNNQFPFVDILAALLRKSLVTCSVDTNDISSMDISLPTDVKHVSHVTFDCFNGFLGLPTELQPDVPSKVPSASASVFGVSPKSMQCSYDDKGNSLPTILLMMQSCFYDEGGLKAEGIFRINAENSQEEYVRDKLNKGILPHGIDVHCLAGLIKAWFRELPSGVLDCLTPEQVMHCNTEDDCVELVKLLPSTEAALLDWAINLMADVVEYEQYNKMNARNIAMVFAPNMTQMADPLTALIHAVQVMNFLKTLILKTIRERDESATKDRLLPSCSDCPTGITDTCASKEPATAKFLRVATLSRLESDPEEKQWSSQDSNREEEVESISGNN…	Tracheophyta	cellular organisms,Eukaryota,Viridiplantae,Streptophyta,Streptophytina,Embryophyta,Tracheophyta,Euphyllophyta,Spermatophyta,Magnoliopsida,Mesangiospermae,eudicotyledons,Gunneridae,Pentapetalae,rosids,malvids,Malvales,Malvaceae,Malvoideae,Gossypium
A0A2P5X628	Gossypium barbadense	MAGLFRSKSCGLLGLSELNHAAPSPFFHQTKTNDDHEEEEDFAEDGMNPIATTPLISSKSKFGCSHGGRRDNNQFPFVDILAALLRKSLVTCSVDTNDISSMDISLPTDVKHVSHVTFDCFNGFLGLPTELQPDVPSKVPSASASVFGVSPKSMQCSYDDKGNSLPTILLMMQSCFYDEGGLTAEGIFRINAENSQEEYVRDKLNKGILPHGIDVHCLAGLIKAWFRELPSGVLDCLTPEQVMHCNTEDDCVELVKLLPSTEAALLDWAINLMADVVEYEQYNKMNARNIAMVFAPNMTQMADPLTALIHAVQVMNFLKTLILKTIRERDESATKDRLLPSCSDCPTGITDTCASKEPATAKFLRVATLSRLESDPEEKQWSSQDSNREEEVESISGNN…	Tracheophyta	cellular organisms,Eukaryota,Viridiplantae,Streptophyta,Streptophytina,Embryophyta,Tracheophyta,Euphyllophyta,Spermatophyta,Magnoliopsida,Mesangiospermae,eudicotyledons,Gunneridae,Pentapetalae,rosids,malvids,Malvales,Malvaceae,Malvoideae,Gossypium
A0A0B0PPK8	Gossypium arboreum	MAGLFRSKSCGLLGLSELNHAAPSPFFHQTKTNDDHEEEEDFAEDGMNPIATTPLISSKSKFGCSHGGRRDNNQFPFMDILAALLRKSLVTCSVDTNDISSMDISLPTDVKHVSHVTFDCFNGFLGLPTELQPDVPSKVPSASASVFGVSPKSMQCSYDDKGNSLPTILLMMQSCFYDEGGLKAEGIFRINAENSQEEYVRDKLNKGILPHGIDVHCLAGLIKAWFRELPSGVLDCLTPEQVMHCNTEDDCVELVKLLPSTEAALLDWAINLMADVVEYEQYNKMNARNIAMVFAPNMTQMADPLTALIHAVQVMNFLKTLILKTIRERDESATKDRLLPSCSDCPTGITDTCASKEPATAKFLRVATLSRLESDPEEKQWSSQDSNREEEVESISGNN…	Tracheophyta	cellular organisms,Eukaryota,Viridiplantae,Streptophyta,Streptophytina,Embryophyta,Tracheophyta,Euphyllophyta,Spermatophyta,Magnoliopsida,Mesangiospermae,eudicotyledons,Gunneridae,Pentapetalae,rosids,malvids,Malvales,Malvaceae,Malvoideae,Gossypium
A0A5B6UZB5	Gossypium australe	MAGLFRSKSCGLLGLSELNHAAPSPFFHQTMTNDDHEEDFAEDGVNPIATTPLISSKSRFGCSHGGRRDNNQFPFMDILAALLRKSLVTCSVDTDDISSMDISLPTDVKHVSHVTFDCFNGFLGLPTELQPDVPSKVPSASASVFGVSPKSMQCSYDDKGNSLPTILLMMQSRFYDEGGLKAEGIFRINAENSQEEYVRDKLNKGVVPHGIDVHCLAGLIKAWFRELPSGVLDCLTPEQVVHCNTEDDCVELVKLLPSTEAALLDWAINLMADVVEYEQYNKMNARNIAMVFAPNMTQFNCAGASGLVNCPVSNSNGGPKHVDIGVNITVPWGSIVLLASQLGRVTEWKMADPLTALIHAVQVMNFLKTLILKTIRERDESATKDRLLPSCSDCPTGIT…	Tracheophyta	cellular organisms,Eukaryota,Viridiplantae,Streptophyta,Streptophytina,Embryophyta,Tracheophyta,Euphyllophyta,Spermatophyta,Magnoliopsida,Mesangiospermae,eudicotyledons,Gunneridae,Pentapetalae,rosids,malvids,Malvales,Malvaceae,Malvoideae,Gossypium
A0A1U8NC59	Gossypium hirsutum	MAGLFRSKSCGLLGLSEFFHQTKTNDDHEEEEDFAEDGMNPIATTPLISSKSRFGCSHGGRRDNNQFPFMDILAALLRKSLVTCSVDTDDISSLDISLPTDVKHVSHVTFDCFNGFLGLPTELQPDVPSKVPSASASVFGVSPKSMQCSYDGKGNSLPTILLMMQSRFYDGGLKAEGIFRINAENSQEEYVREKLNKGVVPHGIDVHCLAGLIKAWFRELPSGVLDCLTPEQVMHCNTEDDCVELVKLLPSTEAALLDWAINLMADVVEYEQYNKMNARNIAMVFAPNMTQMADPLTALIHAVQVMNFLKTLILKTIRERDESATKDRLLPSCSDCPTGITDTCASKEPATAKFLRVATLSRLESDPEEKQWSIQNSNREEEVESISGNNILNEWEMGN…	Tracheophyta	cellular organisms,Eukaryota,Viridiplantae,Streptophyta,Streptophytina,Embryophyta,Tracheophyta,Euphyllophyta,Spermatophyta,Magnoliopsida,Mesangiospermae,eudicotyledons,Gunneridae,Pentapetalae,rosids,malvids,Malvales,Malvaceae,Malvoideae,Gossypium
A0A0D2T596	Gossypium raimondii	MAGLFRSKSCGLLGLSEFFHQTKTNDDHEEEEDFAEDGMNPIATTPLISSKSRFGCSHGGRRDNNQFQFMDILAALLRKSLVTCSVDTDDISSLDISLPTDVKHVSHVTFDCFNGFLGLPTELQPDVPSKVPSASASAFGVSPKSMQCSYDGKGNSLPTILLMMQSRFYDEGGLKAEGIFRINAENSQEEYVREKLNKGVVPHGIDVHCLAGLIKAWFRELPSGVLDCLTPEQVMHCNTEDDCVELVKLLPSTEAALLDWAINLMADVVEYEQYNKMNARNIAMVFAPNMTQMADPLTALIHAVQVMNFLKTLILKTIRERDESATKDRLLPSCSDCPTGLTDTCASKEPATAKFLRVATLSRLESDPEEKQWSIQDSNREEEVESISGNNILNEWEMG…	Tracheophyta	cellular organisms,Eukaryota,Viridiplantae,Streptophyta,Streptophytina,Embryophyta,Tracheophyta,Euphyllophyta,Spermatophyta,Magnoliopsida,Mesangiospermae,eudicotyledons,Gunneridae,Pentapetalae,rosids,malvids,Malvales,Malvaceae,Malvoideae,Gossypium
A0A5D2SF99	Gossypium mustelinum	MAGLFRSKSCGLLGLSEFFHQTKTNDDHEEEEDFAEDGMNPIATTPLISSKSRFGCSHGGRRDNNQFPFMDILAALLRKSLVTCSVDTDDISSLDISLPTDVKHVSHVTFDCFNGFLGLPTELQPDVPSKVPSASASVFGVSPKSMQCSYDGKGNSLPTILLMMQSRFYDEGGLKAEGIFRINAENSQEEYVREKLNKGVVPHGIDVHCLAGLIKAWFRELPSGVLDCLTPEQVMHCNTEDDCVELVKLLPSTEAALLDWAINLMADVVEYEQYNKMNARNIAMVFAPNMTQMADPLTALIHAVQVMNFLKTLILKTIRERDESATKDRLLPSCSDCPTGITDTCASKEPATAKFLRVATLSRLESDPEEKQWSIQDSNREEEVESISGNNILNEWEMG…	Tracheophyta	cellular organisms,Eukaryota,Viridiplantae,Streptophyta,Streptophytina,Embryophyta,Tracheophyta,Euphyllophyta,Spermatophyta,Magnoliopsida,Mesangiospermae,eudicotyledons,Gunneridae,Pentapetalae,rosids,malvids,Malvales,Malvaceae,Malvoideae,Gossypium
A0A5D2I8E3	Gossypium tomentosum	MAGLFRSKSCGLLGLSEFFHQTKTNDDHEEEEDFAEDGMNPIATTPLISSKSRFGCSHGGRRDNNQFPFMDILAALLRKSLVTCSVDTDDISSLDISLPTDVKHVSHVTFDCFNGFLGLPTELQPDVPSKVPSASASVFGVSPKSMQCSYDGKGNSLPTILLMMQSRFYDEGGLKAEGIFRINAENSQEEYVREKLNKGVVPHGIDVHCLAGLIKAWFRELPSGVLDCLTPEQVMHCNTEDDCVELVKLLPSTEAALLDWAINLMADVVEYEQYNKMNARNIAMVFAPNMTQMANPLTALIHAVQVMNFLKTLILKTIRERDESATKDRLLPSCSDCPTGITDTCASKEPATAKFLRVATLSRLESDPEEKQWSIQDSNREEEVESISGNNILNEWEMG…	Tracheophyta	cellular organisms,Eukaryota,Viridiplantae,Streptophyta,Streptophytina,Embryophyta,Tracheophyta,Euphyllophyta,Spermatophyta,Magnoliopsida,Mesangiospermae,eudicotyledons,Gunneridae,Pentapetalae,rosids,malvids,Malvales,Malvaceae,Malvoideae,Gossypium
A0A5D2ABT9	Gossypium darwinii	MAGLFRSKSCGLLGLSEFFHQTKTNDDHEEEEDFAEDGMNPIATTPLISSKSRFGCSHGGRRDNNQFPFMDILAALLRKSLVTCSVDTDDISSLDISLPTDVKHVSHVTFDCFNGFLGLPTELQPDVPSKVPSASASVFGVSPKSMQCSYDGKGNSLPTILLMMQSRFYDEGGFKAEGIFRINAENSQEEYVREKLNKGVVPHGIDVHCLAGLIKAWFRELPSGVLDCLTPEQVMHCNTEDDCVELVKLLPSTEAALLDWAINLMADVVEYEQYNKMNARNIAMVFAPNMTQMADPLTALIHAVQVMNFLKTLILKTIRERDESATKDRLLPSCSDCPTGITDTCASKEPATAKFLRVATLSRLESDPEEKQWSIQDSNREEEVESISGNNILNEWEMG…	Tracheophyta	cellular organisms,Eukaryota,Viridiplantae,Streptophyta,Streptophytina,Embryophyta,Tracheophyta,Euphyllophyta,Spermatophyta,Magnoliopsida,Mesangiospermae,eudicotyledons,Gunneridae,Pentapetalae,rosids,malvids,Malvales,Malvaceae,Malvoideae,Gossypium
A0A5J5P1Z4	Gossypium barbadense	MAGLFRSKSCGLLGLSEFFHQTKTNDDHEEEEDFAEDGMNPIATTPLISSKSRFGCSHGGRRDNNQFPFMDILAALLRKSLVTCSVDTDDISSLDISLPTDVKHVSHVTFDCFNGFLGLPTELQPDVPSKVPSASASVFGVSPKSMQCSYDGKGNSLPTILLMMQSRFYDEGGFKAEGIFRINAENSQEEYVREKLNKGVVPHGIDVHCLAGLIKAWFRELPSGVLDCLTPEQVMHCNTEDDCVELVKLLPSTEAALLDWAINLMADVVEYEQYNKMNARNIAMVFAPNMTQMADPLTALIHAVQVMNFLKTLILKTIRERDESATKDRLLPSCSDCPTGITDTCASKEPATAKFLRVATLSRLESDPEEKQWSIQDSNREEEVESISGNNILNEWEMG…	Tracheophyta	cellular organisms,Eukaryota,Viridiplantae,Streptophyta,Streptophytina,Embryophyta,Tracheophyta,Euphyllophyta,Spermatophyta,Magnoliopsida,Mesangiospermae,eudicotyledons,Gunneridae,Pentapetalae,rosids,malvids,Malvales,Malvaceae,Malvoideae,Gossypium
A0A067K9D9	Jatropha curcas	MTRLFRSKSCGLVGLPEFNSCPPPSPLCRQNDSDEEENEEEDDEEEYKDEDFDGGLTNPISTPFISPGSRFGGRGGNGRGRHGSNQFAILDILMTALRKSLVTCSVEREDISSMDISWPTDVRHVSHVTFDRFNGFLGLPTEFEPEISRKVPSASANVFGVSAKSMQCTYDDRGNSVPTILLMMQKRLYVEGGLKAEGIFRINAENSHEEYVRDQLNRGVVQRGIDVHCLAGLIKAWFRELPSGVLDSLTPEQVMHCNTEDDCTQLVKLLPPTESALLCWAINLMADVVEHEQYNKMNARNIAMVFAPNMTQMADPLTALIHAVQVMNLLKTLILKNLRERDESAAKVRLHTANTVSPRDEREHCQSNLNSKSEHSCTPDVPSSGEFLRPATMNRLESK…	Tracheophyta	cellular organisms,Eukaryota,Viridiplantae,Streptophyta,Streptophytina,Embryophyta,Tracheophyta,Euphyllophyta,Spermatophyta,Magnoliopsida,Mesangiospermae,eudicotyledons,Gunneridae,Pentapetalae,rosids,fabids,Malpighiales,Euphorbiaceae,Crotonoideae,Jatropheae,Jatropha
B9SVE5	Ricinus communis	MTRLFRSKSCGLVGLGFSDFNPVPPPAPFSCQNDSVQENSDEEEEDEEEYDEEDEYNDDTGALRNPISTPFISPGSRFGGRGGRNGNNNSNNSNQFAIVDILVTALRKSIVTCSVEREDVCSMDISWPTDVKHVSHVTFDRFNGFLGLPTEFEPDLPRKSLAPVPCESVVFVISGSRNCAAYDVLCANVFGVSAKSMQCTYDDRGNSVPTILLMMQKRLYVEGGLKAEGIFRINAENSQEEYVRDQLNTGVVPRGIDVHCLAGLIKAWFRELPSGVLDSLTPQQVMHCNTEDDCTQLVKLLPSAEAALLDWAINLMADVVEHEQYNKMNARNIAMVFAPNMTQMADPLTALIHAVQVMNLLKTLILKNIREREESAAKARLLSAGPDAPGHKSKSCESN…	Tracheophyta	cellular organisms,Eukaryota,Viridiplantae,Streptophyta,Streptophytina,Embryophyta,Tracheophyta,Euphyllophyta,Spermatophyta,Magnoliopsida,Mesangiospermae,eudicotyledons,Gunneridae,Pentapetalae,rosids,fabids,Malpighiales,Euphorbiaceae,Acalyphoideae,Acalypheae,Ricinus
A0A2C9VUW4	Manihot esculenta	MTRLFRSKSCGLVGLTEFSSVPPPSPFLEDDDEDEEEEDEEEDYEYEDQEYNGALRNPISTPFISPGSRFGARGGREGNERGRHGSNQFAVLDILVAALRKSLVTCSVEREDVSSMDISWPTDVRHVSHVTFDRFNGFLGLPTEFEPEVPRKAPSASANVFGVSANSMQCTYDDKGNSVPTILLMMQKRLYVEGGLKAEGIFRINAENSHEEYVRDQLNKGVVPRGIDVHCLAGLIKAWFRELPSGVLDSLTAEQVMHCNTEDDCTQLVKLLPPTEAALLDWAINLMADVVEHEQYNKMNARNIAMVFAPNMTQMADPLTALIHAVQVMNLLKTLILKNLHNREESAAKARLLSVFSESPGDKSESCQPNLNSKPCKTSLDACAPEVPSTGEFLRSATM…	Tracheophyta	cellular organisms,Eukaryota,Viridiplantae,Streptophyta,Streptophytina,Embryophyta,Tracheophyta,Euphyllophyta,Spermatophyta,Magnoliopsida,Mesangiospermae,eudicotyledons,Gunneridae,Pentapetalae,rosids,fabids,Malpighiales,Euphorbiaceae,Crotonoideae,Manihoteae,Manihot
A0A6A6MNA7	Hevea brasiliensis	MDISWPTDVRHVSHVTFDSFNGFLGLPTEFEPDVPRKVPSASANVFGVSAKSMQCTYDDKGNIVPTILLMMQKRLYVEGGLKAEGIFRINAENSHEEYVRDRLNEGIVPRGIDVHCLAGLIKAWFRELPSGVLDSLTAEQVMHCNTEDDCTQLVKLLPPAEVALLDWLINLMADVVEHEQYNKMNARNIAMVFAPNMTQMADPLTALVHVVQVMNLLKTLILKNLREREESAVKTRLLSACLDYPGDKSEPCQTNLNCKPCKIFLDGCAPEVPTTGEFLRFATMNKLKSYAKEKYLSFQKKNDEEEFESISGSSPSFSCEMGALDSGCKGEYDNGDWLNLRKGVRRLCRHPVFQLSKPAKKNRSKIRGIWCADWVGYPFQFQVVSELRDDRVVPDSSLV…	Tracheophyta	cellular organisms,Eukaryota,Viridiplantae,Streptophyta,Streptophytina,Embryophyta,Tracheophyta,Euphyllophyta,Spermatophyta,Magnoliopsida,Mesangiospermae,eudicotyledons,Gunneridae,Pentapetalae,rosids,fabids,Malpighiales,Euphorbiaceae,Crotonoideae,Micrandreae,Hevea
A0A3N7HQJ6	Populus trichocarpa	MTRLFRSKSCGLVGLTESNSAPPPSPFFHRNGTEDGEEDEDEDDEEELYSDASGNPISTPFIGSREGTGGSERGRNGNSNKEFAILDVLVTALRKSLVTCSVEREDVSSMDISWPTEVRHVSHVTFDRFNGFLGLPTEFEPEVPCKVPSASANVFGVSAKSMQCSHDDKGNSVPTILLMMQERLYIEGGLKAEGIFRINAENGREEYVRNQLNKGVVPRGIEVHCLAGLIKAWFRELPSGVLDSITPEQVMHCNTEDDCTQLVKQLPLTEAALFDWAINLMADVVEHEQYNKMNARNIAMVFAPNMTQMADPLTALIHAVQVMNLLKTLILKTLREREESSAKLRLLSTCSDSPGDKSESACHSNLNSKELCKISLNAGAPEIPSTGFDRSLRKIMQV	Tracheophyta	cellular organisms,Eukaryota,Viridiplantae,Streptophyta,Streptophytina,Embryophyta,Tracheophyta,Euphyllophyta,Spermatophyta,Magnoliopsida,Mesangiospermae,eudicotyledons,Gunneridae,Pentapetalae,rosids,fabids,Malpighiales,Salicaceae,Saliceae,Populus
A0A3N7FYI1	Populus trichocarpa	MTRLFRSKSCGLVGLTESNSAPPPSPFFHRNGTEDGEEDEDEDDEEELYSDASGNPISTPFIGSREGTGGSERGRNGNSNKEFAILDVLVTALRKSLVTCSVEREDVSSMDISWPTEVRHVSHVTFDRFNGFLGLPTEFEPEVPCKVPSASANVFGVSAKSMQCSHDDKGNSVPTILLMMQERLYIEGGLKAEGIFRINAENGREEYVRNQLNKGVVPRGIEVHCLAGLIKAWFRELPSGVLDSITPEQVMHCNTEDDCTQLVKQLPLTEAALFDWAINLMADVVEHEQYNKMNARNIAMVFAPNMTQMADPLTALIHAVQVMNLLKTLILKTLREREESSAKLRLLSTCSDSPGDKSESACHSNLNSKELCKISLNAGAPEIPSTGLTSTAV	Tracheophyta	cellular organisms,Eukaryota,Viridiplantae,Streptophyta,Streptophytina,Embryophyta,Tracheophyta,Euphyllophyta,Spermatophyta,Magnoliopsida,Mesangiospermae,eudicotyledons,Gunneridae,Pentapetalae,rosids,fabids,Malpighiales,Salicaceae,Saliceae,Populus
A0A835JG85	Salix dunnii	MARLFRSKSCGLVGLTEFNSAPPPTPFFHRNDTEDEDEDEDDKEEELYSDAAGNPISTPFIGSREGTGGSQGSRNGNCNKEFAILDILVTVLRKSLVTCSVEREDVSSMDISWPTEVRHVSHVTFDRFNGFLGLPSEFEPEVPRKNINNVSASWNIQQWISYWLTRHIDPLFSSANVFGVSAKSMQCSLDDKGNSVPTILLMMQKRLYAEGGLKAEGIFRINAENSQEDYVRDQLNKGVVPRGIEVHCLAGLIKAWFRELPTGVLDSITPEQIMHCNTEDDCTQLVKQLPLTEAALLAWAINLMADVVEHEQYNKMNARNIAMVFAPNMTQMADPLTALIHAVQVMNLLKTLILKTLREREESSAKIRMLSTCSDSLSDKSEPCHSNLNSKEFRKISLN…	Tracheophyta	cellular organisms,Eukaryota,Viridiplantae,Streptophyta,Streptophytina,Embryophyta,Tracheophyta,Euphyllophyta,Spermatophyta,Magnoliopsida,Mesangiospermae,eudicotyledons,Gunneridae,Pentapetalae,rosids,fabids,Malpighiales,Salicaceae,Saliceae,Salix
A0A4U5PXR3	Populus alba	MTRLFRSKSCGLTEFNSFPPPTPFFHQYDTEGEYEEDEDEEEEEEEGEDEEEELYSDASENPLSTPFFGSREGTGGNERGRNRNSNKEFAFLDIFVTALRKSLVTCSVERDDVSSSMDISWPTEVKHVSHVTFDRFNGFLGLPTELEPEVPRKVPSASANVFGVSAWSMQCSYDDKGNSVPTILLTMQKRLYVEGGLKAEGIFRINADNSQEAYVRNQLNKGVVPRGIDVHCLAGLIKAWFRELPSGVLDSLTPEQVMHCNTEDDCTQLVKQLPLTEAALLDWAINLMTDVVEHEQYNKMNVRNIAMVFAPNMTQMADPLTALIHAVQVMNLLKTLILKKFREREESSAKFRLLSECATSPSDKSDCHSNLNSKESCKISLNARAPEIPTTGKFSRSAT…	Tracheophyta	cellular organisms,Eukaryota,Viridiplantae,Streptophyta,Streptophytina,Embryophyta,Tracheophyta,Euphyllophyta,Spermatophyta,Magnoliopsida,Mesangiospermae,eudicotyledons,Gunneridae,Pentapetalae,rosids,fabids,Malpighiales,Salicaceae,Saliceae,Populus
B9GR66	Populus trichocarpa	MTRLFRSKSCGLTEFNSFPPPTPFFHQYDTEGEYEEEEEEEEEGEDEEEELYSDASENPLSTPFIGSREGTGGNERGRNRNSNKEFAFLDIFVTALRKSLVTCSVERDDVSSSMDISWPTEVKHVSHVTFDRFNGFLGLPTELEPEVPRKVPSASANVFGVSAWSMQCSYDDKGNSVPTILLMMQKRLYVEGGLKAEGIFRINADNSQEAYVRNQLNKGVVPRGIDVHCLAGLIKAWFRELPSGVLDSLTPEQVMHCNTEDDCTQLVKQLPLTEAALLDWAINLMTDVVEHEQYNKMNVRNIAMVFAPNMTQMADPLTALIHAVQVMNLLKTLILKKFREREESSAKFRLLSACAASPSDKSDCHSNLNSKESCKISLNARAPEIPTTGKFSRSATVNR…	Tracheophyta	cellular organisms,Eukaryota,Viridiplantae,Streptophyta,Streptophytina,Embryophyta,Tracheophyta,Euphyllophyta,Spermatophyta,Magnoliopsida,Mesangiospermae,eudicotyledons,Gunneridae,Pentapetalae,rosids,fabids,Malpighiales,Salicaceae,Saliceae,Populus
A0A3N7FJJ1	Populus trichocarpa	MTRLFRSKSCGLTEFNSFPPPTPFFHQYDTEGEYEEEEEEEEEGEDEEEELYSDASENPLSTPFIGSREGTGGNERGRNRNSNKEFAFLDIFVTALRKSLVTCSVERDDVSSSMDISWPTEVKHVSHVTFDRFNGFLGLPTELEPEVPRKVPSASANVFGVSAWSMQCSYDDKGNSVPTILLMMQKRLYVEGGLKAWFRELPSGVLDSLTPEQVMHCNTEDDCTQLVKQLPLTEAALLDWAINLMTDVVEHEQYNKMNVRNIAMVFAPNMTQMADPLTALIHAVQVMNLLKTLILKKFREREESSAKFRLLSACAASPSDKSDCHSNLNSKESCKISLNARAPEIPTTGKFSRSATVNRVESNAEEKYWSFQKKSDGEEEFKSASSSSPPFYEMDSLDS…	Tracheophyta	cellular organisms,Eukaryota,Viridiplantae,Streptophyta,Streptophytina,Embryophyta,Tracheophyta,Euphyllophyta,Spermatophyta,Magnoliopsida,Mesangiospermae,eudicotyledons,Gunneridae,Pentapetalae,rosids,fabids,Malpighiales,Salicaceae,Saliceae,Populus
A0A835N7R5	Salix dunnii	MTRLFRSKSCGLTEFNSFPPPSPFFHQYDTECEYEEEEEEEEEEEEEEELYSDASENPISTPFIGSREGTGGNERGRSRTRNKDFAFLDIFVTALRKSLVTCSVERDDVSSSMDISWPTEVKHVSHVTFDRFNGFLGLPTELEPEVPRKVPSASCIIPLFSSANVFGVSANSMQCSYDDKGNSVPTILLMMQKRLYVEGGLKAEGIFRIDAENSQEAYVRNQLNKGVVPRGIDIHCLAADKMPLCIPPFLNCLLHLFGDLQAWFRELPSGVLDALTPEQVMHCNTEDDCTQLVKQLPLTEAALLDWAINLMTDVVEHEHYNKMNARNIAMVFAPNMTQMADPLTALIHAVQVMNLLKTLILKTFREREESSAKYRLLSARAASPTDESDCHSNLNGNES…	Tracheophyta	cellular organisms,Eukaryota,Viridiplantae,Streptophyta,Streptophytina,Embryophyta,Tracheophyta,Euphyllophyta,Spermatophyta,Magnoliopsida,Mesangiospermae,eudicotyledons,Gunneridae,Pentapetalae,rosids,fabids,Malpighiales,Salicaceae,Saliceae,Salix
A0A6N2L863	Salix viminalis	MTRLFRSKSCGLTEFNSFPPPSPFFHQYDTEGEYEEEEEEEEEEEEEELYSDASGNPISTPFIGSREGTGGNERGRNRTRNKDFAFLDIFVTALRKSLVTCSVERDDVSSSMDISWPTEVKHVSHVTFDRFNGFLGLPTELEPEVPRKVPSASANVFGVSASSMQCSYDDKGNSVPTILLMMQKRLYVEGGLKAEGIFRIDAENSQEVYARNQLNKGVVPRGIDIHCLAGLIKAWFRELPSGVLDSLTPEQVMHCNTEDDCTQLVNQLPPTEAALLDWAINLMTDVVEHEHYNKMNARNIAMVFAPNMTQMADPLTALIHAVQVMNLLKTLILKTFREREESSAKFRSLSARAASPSDKSDCHSNLNSKEPSKISLNAPAPEIPASGKFLTSATVNRAE…	Tracheophyta	cellular organisms,Eukaryota,Viridiplantae,Streptophyta,Streptophytina,Embryophyta,Tracheophyta,Euphyllophyta,Spermatophyta,Magnoliopsida,Mesangiospermae,eudicotyledons,Gunneridae,Pentapetalae,rosids,fabids,Malpighiales,Salicaceae,Saliceae,Salix
A0A836J5W4	Salix suchowensis	MTRLFRSKSCGLTEFNSFPPPSPFFHQYDTEGEYEEEEEEEEEEEEELYSDASGNPISTPFIGSREGTGGNERGRNRTRNKDFAFLDIFVTALRKSLVTCSVERDDVSSSMDISWPTEVKHVSHVTFDRFNGFLGLPTELEPEVPRKVPSASANVFGVSANSMQCSYDDKGNSVPTILLMMQKRLYVEGGLKAEGIFRIDAENSQEVYARNQLNKGVVPRGIDIHCLAGLIKAWFRELPSGVLDSLTPEQVMHCNTEDDCTQLVNQLPPTEAALLDWAINLMTDVVEHEHYNKMNARNIAMVFAPNMTQMADPLTALIHAVQVMNLLKTLILKTFREREESSAKFRSLSARAASPSDKSDCHSNLNSKESSKISLNAPAPEIPTSGKFLRSATVNRAES…	Tracheophyta	cellular organisms,Eukaryota,Viridiplantae,Streptophyta,Streptophytina,Embryophyta,Tracheophyta,Euphyllophyta,Spermatophyta,Magnoliopsida,Mesangiospermae,eudicotyledons,Gunneridae,Pentapetalae,rosids,fabids,Malpighiales,Salicaceae,Saliceae,Salix
A0A5N5NQQ6	Salix brachista	MTRLFRSKSCGLTEFNSFPPPSPFFHQYDTEGEYEEEEEEEELYSDASGNPISTPFIGSREGTGGSERGRNRTRNKDFAFLDIFVTALRKSLVTCSVERDDVSSSMDISWPTEVKHVSHVTFDRFNGFLGLPTELEPEVPRKVPSASANVFGVSANSMQCSYDDKGNSVPTILLMMQKRLYVEGGLKAEGIFRIDAENSQEVYARNQLNKGVVPRGIDIHCLAGLIKAWFRELPSGVLDSLTPEQVMHCNTEDDCTQLVNQLPPTEAALLDWAINLMTDVVEHEHYNKMNARNIAMVFAPNMTQMADPLTALIHAVQVMNLLKTLILKTFREREESSAKFRSLSARAASPSDKSDCHSNLNSKESSKISLNAPAPEIPTSGKFLTSATVNRAESNAEDK…	Tracheophyta	cellular organisms,Eukaryota,Viridiplantae,Streptophyta,Streptophytina,Embryophyta,Tracheophyta,Euphyllophyta,Spermatophyta,Magnoliopsida,Mesangiospermae,eudicotyledons,Gunneridae,Pentapetalae,rosids,fabids,Malpighiales,Salicaceae,Saliceae,Salix
A0A5C7I0M2	Acer yangbiense	MTRLFRSKSCGLVGLSEFNQAPPSPIFHQSNKNNNHHENDEEEEELDSDDNDDNDHGYDAWRNPISTPFISPGSRFGGGNRGEGQSGNSTSSSNNNNQFQILDILVSALRKSLITCSVERDDVSSMDISWPTEVRHVSHVTFDRYNGFLGLPTELEPECSYDDRGNSVPTILLMMQKHLYSEGGLKAEGIFRINAENSQEEYVRDQLNKGVVPCGIDVHYLAGLIKAWLRELPTGVLDSLKPEQVMHCNTEDDCTQLVKLIPPTEAALLDWAINLMADVVQHEPYNKMNVRNIVMVFAPNMTQMADPLTALIHAVQVMNFLKTLILKTLREREESASKARLLSSCSESPSLENNSHSTNTNEEDAFELTLDSSTPERPTTSKFLRAATLGRLESDSEEN…	Tracheophyta	cellular organisms,Eukaryota,Viridiplantae,Streptophyta,Streptophytina,Embryophyta,Tracheophyta,Euphyllophyta,Spermatophyta,Magnoliopsida,Mesangiospermae,eudicotyledons,Gunneridae,Pentapetalae,rosids,malvids,Sapindales,Sapindaceae,Hippocastanoideae,Acereae,Acer
A0A2H5P072	Citrus unshiu	MTRHFRSKSCGFVGLTEFNSPPPSPFFHHSNRNNDDDDEEEEEFECDTDTDNDNEGYDNISGSPLSTPFIINPGSRFGGVNGDGQSGNSTSTHHHHHNNQFQIRDILVAALRKSLVTCSVEGEDEASMDISWPTEVRHVSHVTFDRFNGFLGLPTELEPEVPRKAPSASWPASYAVSVFGVSAKSMQCSYDDRGNSVPTILLMMQRHLYSEGGLKACLCLYIGFNFYWYMLYKAEGIFRINAENSQEEYVRDQLNKGVVPHGIDVHCLAGLIKAWLRELPTGVLDSLTPDQVMHCNTEEDCTQLVKLLPPSEAALLDWAINLMADVVQHEQYNKMNARNIAMVFAPNMTQMADPLTALIHAVQVMNFLKTLILKILREREEAAAKARLLSPCSDSPNNK…	Tracheophyta	cellular organisms,Eukaryota,Viridiplantae,Streptophyta,Streptophytina,Embryophyta,Tracheophyta,Euphyllophyta,Spermatophyta,Magnoliopsida,Mesangiospermae,eudicotyledons,Gunneridae,Pentapetalae,rosids,malvids,Sapindales,Rutaceae,Aurantioideae,Citrus
A0A067H3J1	Citrus sinensis	MTRHFRSKSCGFVGLTEFNSPPPSPFFHHSNRNNDDDDEEEEEFECDTDTDNDNEGYDNISGSPLSTPFIINPGSRFGGVNGDGQSGNSTSTHHHHHHNNQFQIRDILVAALRKSLVTCSVEGEDEASMDISWPTEVRHVSHVTFDRFNGFLGLPTELEPEVPRKAPSASVSVFGVSAKSMQCSYDDRGNSVPTILLMMQRHLYSEGGLKAEGIFRINAENSQEEYVRDQLNKGVVPHGIDVHCLAGLIKAWLRELPTGVLDSLTPDQVMHCNTEEDCTQLVKLLPPSEAALLDWAINLMADVVQHEQYNKMNARNIAMVFAPNMTQMADPLTALIHAVQVMNFLKTLILKILREREEAAAKARLLSPCSDSPNNKNDSHLSNIKTDPEAEVPLELTDQ…	Tracheophyta	cellular organisms,Eukaryota,Viridiplantae,Streptophyta,Streptophytina,Embryophyta,Tracheophyta,Euphyllophyta,Spermatophyta,Magnoliopsida,Mesangiospermae,eudicotyledons,Gunneridae,Pentapetalae,rosids,malvids,Sapindales,Rutaceae,Aurantioideae,Citrus
V4U1S5	Citrus clementina	MTRHFRSKSCGFVGLTEFNSPPPSPFFHHSNRNNDDDDEEEEEFECDTDTDNDNEGYDNISGSPLSTPFIINPGSRFGGVNGDGQSGNSTSTHHHHHNNQFQIRDILVAALRKSLVTCSVEGEDEACMDISWPTEVRHVSHVTFDRFNGFLGLPTELEPEVPRKAPSASVSVFGVSAKSMQCSYDDRGNSVPTILLMMQRHLYSEGGLKACLCLYIEGIFRINAENSQEEYVRDQLNKGVVPHGIDVHCLAGLIKAWLRELPTGVLDSLTSDQVMHCNTEEDCTQLVKLLPPSEAALLDWAINLMADVVQHEQYNKMNARNIAMVFAPNMTQMADPLTALIHAVQVMNFLKTLILKILREREEAAAKARLLSPCSDSPNNKNDSHLSNIKTDPEAEVPL…	Tracheophyta	cellular organisms,Eukaryota,Viridiplantae,Streptophyta,Streptophytina,Embryophyta,Tracheophyta,Euphyllophyta,Spermatophyta,Magnoliopsida,Mesangiospermae,eudicotyledons,Gunneridae,Pentapetalae,rosids,malvids,Sapindales,Rutaceae,Aurantioideae,Citrus
A0A6A2YAI9	Hibiscus syriacus	MDISQPTEVKHVSHVTFDRFNGFLGLPTDLEPDVPRRVPSASASVFGVSAKSMQCSYDDRGNSVPTILLMMQKRLYAEGGLKAEGIFRINAENSQEAYVRNKLNRGVVPRGVDVHCLAGLIKAWLRELPSGVLDSLSPEQVMHCNTEEDCIELTELLSPTEAALLDWAINLMADVVQHERYNKMNARNIAMVFAPNMTQMADPLTALIHAVQVMNFLKTLILNTLREREESAAEARLLPSCSDSPNINSRVPDCEAVDACASKEPATAKLSRSATLSRLECGPDYKLWNFQESDGEEECESV	Tracheophyta	cellular organisms,Eukaryota,Viridiplantae,Streptophyta,Streptophytina,Embryophyta,Tracheophyta,Euphyllophyta,Spermatophyta,Magnoliopsida,Mesangiospermae,eudicotyledons,Gunneridae,Pentapetalae,rosids,malvids,Malvales,Malvaceae,Malvoideae,Hibiscus
A0A2P5X3E3	Gossypium barbadense	MDISLPTEVKHVSHVTFDRFNGFLGLPIDLQPDVPRRVPSASASVFGVSAKSMQCSYDARGNSVPTILLMMQKRLYAEGGLKAEGIFRINADNTQEEYVRNKLNRGVVPRGIDVHCLAGLIKAWLRELPSGVLDSLTPEQVMHCNTEDDCIQLTRLIPSTEATLLDWAINLMVDVVQHEQYNKMDARNIAMVFAPNMTQMADPLTALIHAVQVMNFLKTLILKTLREREESAAKGRSLPSYSDSPTAITGIHTETINSGVPHDKALDGSALKEPHTAKFFRSATLSRLECSAYDKLWSFQYE	Tracheophyta	cellular organisms,Eukaryota,Viridiplantae,Streptophyta,Streptophytina,Embryophyta,Tracheophyta,Euphyllophyta,Spermatophyta,Magnoliopsida,Mesangiospermae,eudicotyledons,Gunneridae,Pentapetalae,rosids,malvids,Malvales,Malvaceae,Malvoideae,Gossypium
A0A7J8P411	Gossypium raimondii	MTGLFRSKSCGLVGLTEFNPAPPSPFFNPTQTNSVDANDDEEKMFDDEDEEEEENGCYGNPIATRARRGNSDSTSKENNQLPFRDILTALLRKSLVTCSVDTGDVSSMDISLPTEVKHVSHVTFDRFNGFLGLPIDLQPDVPRRVPSASASVFGVSAKSMQCSYDARGNSVPTILLMMQKRLYAEGGLKAEGIFRINADNTQEEYVRNKLNRGVVPRGIDVHCSAGLIKAWLRELPSGVLDSLTPEQVMHCN	Tracheophyta	cellular organisms,Eukaryota,Viridiplantae,Streptophyta,Streptophytina,Embryophyta,Tracheophyta,Euphyllophyta,Spermatophyta,Magnoliopsida,Mesangiospermae,eudicotyledons,Gunneridae,Pentapetalae,rosids,malvids,Malvales,Malvaceae,Malvoideae,Gossypium
A0A0D2PC96	Gossypium raimondii	MTGLFRSKSCGLVGLTEFNPAPPSPFFNPTQTNSVDANDDEEKMFDDEDEEEEENGCYGNPIATRARRGNSDSTSKENNQLPFRDILTALLRKSLVTCSVDTGDVSSMDISLPTEVKHVSHVTFDRFNGFLGLPIDLQPDVPRRVPSASASVFGVSAKSMQCSYDARGNSVPTILLMMQKRLYAEGGLKAEGIFRINADNTQEEYVRNKLNRGVVPRGIDVHCSAGLIKAWLRELPSGVLDSLTPEQVMHCNTEDDCIQLTRLIPSTEAALLDWAINLMADVVQHEQYNKMDARNIAMVFAPNMTQVFLLFFLHSFLSQTKMRENVRWTFQLNQP	Tracheophyta	cellular organisms,Eukaryota,Viridiplantae,Streptophyta,Streptophytina,Embryophyta,Tracheophyta,Euphyllophyta,Spermatophyta,Magnoliopsida,Mesangiospermae,eudicotyledons,Gunneridae,Pentapetalae,rosids,malvids,Malvales,Malvaceae,Malvoideae,Gossypium
A0A7J9BL63	Gossypium gossypioides	MFDDEDQEEEENGCYGNPIATRARRGNSDSTSKENNQLPFRDILTALLRKSLVTCSVDTGDVSSMDISLPTEVKHVSHVTFDRFNGFLGLPIDLQPDVPRRVPSASASVFGVSAKSMQCSYDARGNSVPTILLMMQKRLYAEGGLKAEGIFRINADNTQEEYVRNKLNRGVVPRGIDVHCLAGLIKAWLRELPSGVLDSLTPEQVMHCNTEDDCIQLTRLIPSTEAALLDWAINLMADVVQHEQYNKMDARNIAMVFAPNMTQMADPLTALIHAVQVMNFLKTLILKTLREREESAAKGRSLPSYSDSPTAITGIHTETINSGVPHDEALDGSALKEPHTAKFFRSATLSRLECSAYDKLWSFQYE	Tracheophyta	cellular organisms,Eukaryota,Viridiplantae,Streptophyta,Streptophytina,Embryophyta,Tracheophyta,Euphyllophyta,Spermatophyta,Magnoliopsida,Mesangiospermae,eudicotyledons,Gunneridae,Pentapetalae,rosids,malvids,Malvales,Malvaceae,Malvoideae,Gossypium
A0A5B6VK71	Gossypium australe	MTGLFRSKSCGLVGLTEFNRAPPSPFFNPTQTNSVDANDDEEKMFDDEDQEEEENGCYGNPIATRARRGNSDSTLKENNQLPFRDILTALLRKSLVTCSVDTGDVSSMDISLPTEVKHVSHVTFDRFNGFLGLPLDLQPDVPRRAPSASTSVFGVSAKSMQCSYDARGNSVPTILLMMQKRLYAEGGLKAEGIFRINADNTQEEYFRNKLNRGVVPRGIDVHCLAGLIKAWLRELPSGVLDSLTPEQVMHCNTEDDCIQLTRLIPSTEAALLDWAINLMADVVQHEQYNKMDARNIAMVFAPNMTQMADPLTALIHAVQVMNFLKTLILKTLREREESAAKGRSLSSYSDSPTAITGIHTINSGVPHDEALDGSALKEPHTAKFFRSATLSRLECSAYD…	Tracheophyta	cellular organisms,Eukaryota,Viridiplantae,Streptophyta,Streptophytina,Embryophyta,Tracheophyta,Euphyllophyta,Spermatophyta,Magnoliopsida,Mesangiospermae,eudicotyledons,Gunneridae,Pentapetalae,rosids,malvids,Malvales,Malvaceae,Malvoideae,Gossypium
A0A7J8U708	Gossypium klotzschianum	MTGLFRSKSCGLVGLTEFNPAPPSPFFNPTQTNSVDANDDEEKLFDDEDNGCYGNPIATRARRGNSDSTSKENNQLPFRDILTALLRKSLVTCSVDTSDVSSMDISLPTEVKHVSHVTFDRFNGFLGLPIDLQPDVPRRVPSASASVFGVSAKSMQCSYDARGNSVPTILLMMQKRLYAEGGLKAEGIFRINADNTQEEYVRNKLNRGVVPRGIDVHCLAGLIKAWLRELPSGVLDSLTPEQVMHCNTEDDCIQLTRLIPSTEAALLDWAINLMADVVQHEQYNKMDARNIAMVFAPNMTQMADPLTALIHAVQVMNFLKTLILKTLREREELAAKSRSLPSYSNSPTAITAIHTETINSGVPHDEALDGSALKEPHTAKFFRSATLSRLECSAYDKLW…	Tracheophyta	cellular organisms,Eukaryota,Viridiplantae,Streptophyta,Streptophytina,Embryophyta,Tracheophyta,Euphyllophyta,Spermatophyta,Magnoliopsida,Mesangiospermae,eudicotyledons,Gunneridae,Pentapetalae,rosids,malvids,Malvales,Malvaceae,Malvoideae,Gossypium
A0A7J8RB61	Gossypium davidsonii	MTGLFRSKSCGLVGLTEFNPAPPSPFFNPTQTNSVDANDDEEKLFDDEDNGCYGNPIATRARRGNSDSTSKENNQLPFRDILTALLRKSLVTCSVDTSDVSSMDISLPTEVKHVSHVTFDRFNGFLGLPIDLQPDVPRRVPSASASVFGVSAKSMQCSYDARGNSVPTILLMMQKRLYAEGGLKAEGIFRINADNTQEEYVRNKLNRGVVPRGIDVHCLAGLIKAWLRELPSGVLDSLTPEQVMHCNTEDDCIQLTRLIPSTEAALLDWAINLMADVVQHEQYNKMDARNIAMVFAPNMTQMADPLTALIHAVQVMNFLKTLILKTLREREELAAKSRSLPSYSNSPTAITAIHTETINSGVPHDEALDGSALKEPHTAKFFRSATLSRLECSAYDKLW…	Tracheophyta	cellular organisms,Eukaryota,Viridiplantae,Streptophyta,Streptophytina,Embryophyta,Tracheophyta,Euphyllophyta,Spermatophyta,Magnoliopsida,Mesangiospermae,eudicotyledons,Gunneridae,Pentapetalae,rosids,malvids,Malvales,Malvaceae,Malvoideae,Gossypium
A0A7J9L124	Gossypium schwendimanii	MTGLFRSKSCGLVGLTEFNPAPPSPFFNPTQTNSVEANDDEEKLFDDEDEEEEENGCYGIPIAPRARRGNSDSTSKENNQLPFRDILTALLRKSLVTCSVDTGDVSSMDISLPTEVKHVSHVTFDRFNGFLGLPIDLQPDVPRRVPSASASVFGVSAKSMQCSYDARGNSVPTILLMMQKRLYAEGGLKAEGIFRINADNTQEEYVRNKLNRGVVPRGIDVHCLAGLIKAWLRELPSGVLDSLTPEQVMHCNTEDDCIQLTRLIPSTEAALLDWAINLMADVVQHEQYNKMDARNIAMVFAPNMTQMADPLTALIHAVQVMNFLKTLILKTLREREELAAKGRSLPSYSDSPTAITGIHMETINSGVPHDEALDGSALKEPHTAKFFRSATLSRLECSA…	Tracheophyta	cellular organisms,Eukaryota,Viridiplantae,Streptophyta,Streptophytina,Embryophyta,Tracheophyta,Euphyllophyta,Spermatophyta,Magnoliopsida,Mesangiospermae,eudicotyledons,Gunneridae,Pentapetalae,rosids,malvids,Malvales,Malvaceae,Malvoideae,Gossypium
A0A7J8LP63	Gossypium lobatum	MTGLFRSKSCGLVGLTEFNPAPPSPFFNPTQTNSVDANDDEEKLFDDEDEEEEEENGCYGIPIAPRARRGNSDSTSKENNQLPFRDILTALLRKSLVTCSVDTGDVSSMDISLPTEVKHVSHVTFDRFNGFLGLPIDLQPDVPRRVPSASASVFGVSAKSMQCSYDARGNSVPTILLMMQKRLYAEGGLKAEGIFRINADNTQEEYVRNKLNRGVVPRGIDVHCLAGLIKAWLRELPSGVLDSLTPEQVMHCNTEDDCIQLTRLIPSTEAALLDWAINLMADVVQHEQYNKMDARNIAMVFAPNMTQMADPLTALIHAVQVMNFLKTLILKTLREREELAAKGRSLPSYSDSPTAITGIHMETINSGVPHDEALDGSALKEPHTAKFFRSATLSRLECS…	Tracheophyta	cellular organisms,Eukaryota,Viridiplantae,Streptophyta,Streptophytina,Embryophyta,Tracheophyta,Euphyllophyta,Spermatophyta,Magnoliopsida,Mesangiospermae,eudicotyledons,Gunneridae,Pentapetalae,rosids,malvids,Malvales,Malvaceae,Malvoideae,Gossypium
A0A7J8WYP8	Gossypium aridum	MTGLFRSKSCGLVGLTEFNPAPPSPFFNPTQTNSVDANDDEEKLFDYEDEEEEENGCYGIPIAPRARRGNSDSTSKENNQLPFRDILTALLRKSLVTCSVDTGDVSSMDISLPTEVKHVSHVTFDRFNGFLGLPIDLQPDVPRRVPSASASVFGVSAKSMQCSYDARGNSVPTILLMMQKHLYAEGGLKAEGIFRINADNTQEEYVRNKLNRGVVPRGIDVHCLAGLIKAWLRELPSGVLDSLTPEQVMHCNTEDDCIQLTRLIPSTEAALLDWAINLMADVVQHEQYNKMDARNIAMVFAPNMTQMADPLTALIHAVQVMNFLKTLILKTLREREELAAKGRSLPSYSDSPTAITGIHMETINSGVPHDEALDGSALKEPHTAKFFRSATLSRLECSA…	Tracheophyta	cellular organisms,Eukaryota,Viridiplantae,Streptophyta,Streptophytina,Embryophyta,Tracheophyta,Euphyllophyta,Spermatophyta,Magnoliopsida,Mesangiospermae,eudicotyledons,Gunneridae,Pentapetalae,rosids,malvids,Malvales,Malvaceae,Malvoideae,Gossypium
A0A0B0N5K6	Gossypium arboreum	MTGLFRSKSCGLVGLTEFNRAPPSPFFNPTQTNSVDANDDEEKMFDDEDEEEEENGCYGNPIATRARRGNSDSTSKENNQLPFRDILTALLRKSLVTCSVDTGDVSSMDISLPTEVKHVSHVTFDRFNGFLGLPIDLQPDVPRRVPSASASVFGVSAKSMQCSYDARGNSVPTILLMMQKRLYAEGGLKAEGIFRINADNTQEEYVRNKLNRGVVPRGIDVHCLAGLIKAWLRELPSGVLDSLTPEQVMHCNTEDDCIQLTRLIPSTEATLLDWAINLMADVVQHEQYNKMDARNIAMVFAPNMTQMADPLTALIHAVQVMNFLKTLILKTLREREESAAKGRSLPSYSDSPTAITGIHTETINSGVPHDKALDGSALKEPHTAKFFRSATLSRLECSA…	Tracheophyta	cellular organisms,Eukaryota,Viridiplantae,Streptophyta,Streptophytina,Embryophyta,Tracheophyta,Euphyllophyta,Spermatophyta,Magnoliopsida,Mesangiospermae,eudicotyledons,Gunneridae,Pentapetalae,rosids,malvids,Malvales,Malvaceae,Malvoideae,Gossypium
A0A7J9GG13	Gossypium harknessii	MTGLFRSKSCGLVGLTEFNPAPPSPFFNPTQTNSVDANDDEEKMFDDEDEEEEEENGCYGNPIATRARRGNSDSTSKENNQLPFRDILTALLRKSLVTCSVDTADVSSMDISLPTEVKHVSHVTFDRFNGFLGLPIDLQPDVPRRVPSASASVFGVSAKSMQCSYDARGNSVPTILLMMQKRLYAEGGLKAEGIFRINADNTQEEYVRNKLNRGIVPRGIDVHCLAGLIKAWLRELPSGVLDSLTPEQVMHCNTEDDCIQLTRLIPSTEAALLDWAINLMADAVQHEQYNKMDARNIAMVFAPNMTQMADPLTALIHAVQVMNFLKTLILKTLREREELAAKGRSLPSYSDSPTAITAIHTETINSWVPHDEAVDGSALKEPHTAKFFRSATLSRLECS…	Tracheophyta	cellular organisms,Eukaryota,Viridiplantae,Streptophyta,Streptophytina,Embryophyta,Tracheophyta,Euphyllophyta,Spermatophyta,Magnoliopsida,Mesangiospermae,eudicotyledons,Gunneridae,Pentapetalae,rosids,malvids,Malvales,Malvaceae,Malvoideae,Gossypium
A0A7J9IWR2	Gossypium armourianum	MTGLFRSKSCGLVGLTEFNPAPPSPFFNPTQTNSVDANDDEEKMFDDEDEEEEENGCYGNPIATRARRGNSDSTSKENNQLPFRDILTALLRKSLVTCSVDTGDVSSMDISLPTEVKHVSHVTFDRFNGFLGLPIDLQPDVPRRVPSASASVFGVSAKSMQCSYDARGNSVPTILLMMQKRLYAEGGLKAEGIFRINADNTQEEYVRNKLNRGVVPRGIDVHCLAGLIKAWLRELPSGVLDSLTPEQVMHCNTEDDCIQLTRLIPSTEAALLDWAINLMADVVQHEQYNKMDARNIAMVFAPNMTQMADPLTALIHAVQVMNFLKTLILKTLREREELAAKGRSLPSYSDSPTAITAIRTETINSGVPHDEALDGSALKEPHTAKFFRSATLSRLECSA…	Tracheophyta	cellular organisms,Eukaryota,Viridiplantae,Streptophyta,Streptophytina,Embryophyta,Tracheophyta,Euphyllophyta,Spermatophyta,Magnoliopsida,Mesangiospermae,eudicotyledons,Gunneridae,Pentapetalae,rosids,malvids,Malvales,Malvaceae,Malvoideae,Gossypium
A0A7J9DRV1	Gossypium trilobum	MTGLFRSKSCGLVGXXXPPSPFFNPTQTNSVDANDDEEKMFDDEDEEEEENGCYGNPIATRARRGNSDSTSKENNQLPFRDILTALLRKSLVTCSVDTGDVSSMDISLPTEVKHVSHVTFDRFNGFLGLPIDLQPDVPRRVPSASASVFGVSAKSMQCSYDARGNSVPTILLMMQKRLYAEGGLKAEGIFRINADNTQEEYVRNKLNRGVVPRGIDVHCLAGLIKAWLRELPSGVLDSLTPEQVMHCNTEDDCIQLTRLIPSTEAALLDWAINLMADVVQHEQYNKMDARNIAMVFAPNMTQMADPLTALIHAVQVMNFLKTLILKTLREREELAAKGRSLPSYSDSPTAITAIHTETINSGVPHDEALDGSALKEPHTAKFFRSATLSRLECSAYDKL…	Tracheophyta	cellular organisms,Eukaryota,Viridiplantae,Streptophyta,Streptophytina,Embryophyta,Tracheophyta,Euphyllophyta,Spermatophyta,Magnoliopsida,Mesangiospermae,eudicotyledons,Gunneridae,Pentapetalae,rosids,malvids,Malvales,Malvaceae,Malvoideae,Gossypium
A0A5J5QGI3	Gossypium barbadense	MTGLFRSKSCGLVGLTEFNPAPPSPFFNPTQTNSVDANDDEEKMFDDEDEEEEENGCYGNPIATRARRGNSDLTSKENNQLPFRDILTALLRKSLVTCSVDTGDVSSMDISLPTEVKHVSHVTFDRFNGFLGLPIDLQPDVPRRVPSASASVFGVSAKSMQCSYDARGNSVPTILLMMQKRLYAEGGLKAEGIFRINADNTQEEYVRNKLNRGVVPRGIDVHCLAGLIKAWLRELPSGVLDSLTPEQVMHCNTEDDCIQLTRLIPSTEAALLDWAINLMADVVQHEQYNKMDARNIAMVFAPNMTQMADPLTALIHAVQVMNFLKTLILKTLREREELAAKGRSLPSYSDSPTAITGIHTETINSGVPHDEALDGSALKEPHTAKFFRSATLSRLECSA…	Tracheophyta	cellular organisms,Eukaryota,Viridiplantae,Streptophyta,Streptophytina,Embryophyta,Tracheophyta,Euphyllophyta,Spermatophyta,Magnoliopsida,Mesangiospermae,eudicotyledons,Gunneridae,Pentapetalae,rosids,malvids,Malvales,Malvaceae,Malvoideae,Gossypium
A0A5D2JVM9	Gossypium tomentosum	MTGLFRSKSCGLVGLTEFNPAPPSPFFNPTQTNSVDANDDEEKMFDDEDEEEEENGCYGNPIATRARRGNSDLTSKENNQLPFRDILTALLRKSLVTCSVDTGDVSSMDISLPTEVKHVSHVTFDRFNGFLGLPIDLQPDVPRRVPSASASVFGVSAKSMQCSYDARGNSVPTILLMMQKRLYAEGGLKAEGIFRINADNTQEEYVRNKLNRGVVPRGIDVHCLAGLIKAWLRELPSGVLDSLTPEQVMHCNTEDDCIQLTRLIPSTEAALLDWAINLMADVVQHEQYNKMDARNIAMVFAPNMTQMADPLTALIHAVQVMNFLKTLILKTLREREELAAKGRSLPSYSDSPTAITGIHTETINSGVPHDEALDGSALKEPHTAKFFRSATLSRLECSA…	Tracheophyta	cellular organisms,Eukaryota,Viridiplantae,Streptophyta,Streptophytina,Embryophyta,Tracheophyta,Euphyllophyta,Spermatophyta,Magnoliopsida,Mesangiospermae,eudicotyledons,Gunneridae,Pentapetalae,rosids,malvids,Malvales,Malvaceae,Malvoideae,Gossypium
A0A5D2BME1	Gossypium darwinii	MTGLFRSKSCGLVGLTEFNPAPPSPFFNPTQTNSVDANDDEEKMFDDEDEEEEENGCYGNPIATRARRGNSDLTSKENNQLPFRDILTALLRKSLVTCSVDTGDVSSMDISLPTEVKHVSHVTFDRFNGFLGLPIDLQPDVPRRVPSASASVFGVSAKSMQCSYDARGNSVPTILLMMQKRLYAEGGLKAEGIFRINADNTQEEYVRNKLNRGVVPRGIDVHCLAGLIKAWLRELPSGVLDSLTPEQVMHCNTEDDCIQLTRLIPSTEAALLDWAINLMADVVQHEQYNKMDARNIAMVFAPNMTQMADPLTALIHAVQVMNFLKTLILKTLREREELAAKGRSLPSYSDSPTAITGIHTETINSGVPHDEALDGSALKEPHTAKFFRSATLSRLECSA…	Tracheophyta	cellular organisms,Eukaryota,Viridiplantae,Streptophyta,Streptophytina,Embryophyta,Tracheophyta,Euphyllophyta,Spermatophyta,Magnoliopsida,Mesangiospermae,eudicotyledons,Gunneridae,Pentapetalae,rosids,malvids,Malvales,Malvaceae,Malvoideae,Gossypium
A0A5D2TY88	Gossypium mustelinum	MTGLFRSKSCGLVGLTEFNPAPPSPFFNPTQTNSVDANDDEEKMFDDEDEEEEENGCYGNPIATRARRGNSDSTSKENNQLPFRDILTALLRKSLVTCSVDTGDVSSMDISLPTEVKHVSHVTFDRFNGFLGLPIDLQPDVPRRVPSASASVFGVSAKSMQCSYDARGNSVPTILLMMQKRLYAEGGLKAEGIFRINADNTQEEYVRNKLNRGVVPRGIDVHCLAGLIKAWLRELPSGVLDSLTPEQVMHCNTEDDCIQLTRLIPSTEAALLDWAINLMADVVQHEQYNKMDARNIAMVFAPNMTQMADPLTALIHAVQVMNFLKTLILKTLREREELAAKGRSLPSYSDSPTAITGIHTETINSGVPHDEALDGSALKEPHTAKFFRSATLSRLECSA…	Tracheophyta	cellular organisms,Eukaryota,Viridiplantae,Streptophyta,Streptophytina,Embryophyta,Tracheophyta,Euphyllophyta,Spermatophyta,Magnoliopsida,Mesangiospermae,eudicotyledons,Gunneridae,Pentapetalae,rosids,malvids,Malvales,Malvaceae,Malvoideae,Gossypium
A0A0D2MYM0	Gossypium raimondii	MTGLFRSKSCGLVGLTEFNPAPPSPFFNPTQTNSVDANDDEEKMFDDEDEEEEENGCYGNPIATRARRGNSDSTSKENNQLPFRDILTALLRKSLVTCSVDTGDVSSMDISLPTEVKHVSHVTFDRFNGFLGLPIDLQPDVPRRVPSASASVFGVSAKSMQCSYDARGNSVPTILLMMQKRLYAEGGLKAEGIFRINADNTQEEYVRNKLNRGVVPRGIDVHCSAGLIKAWLRELPSGVLDSLTPEQVMHCNTEDDCIQLTRLIPSTEAALLDWAINLMADVVQHEQYNKMDARNIAMVFAPNMTQMADPLTALIHAVQVMNFLKTLILKTLREREELAAKGRSLPSYSDSPTAITGIHTETINSGVPHDEALDGSALKEPHTAKFFRSATLSRLECSA…	Tracheophyta	cellular organisms,Eukaryota,Viridiplantae,Streptophyta,Streptophytina,Embryophyta,Tracheophyta,Euphyllophyta,Spermatophyta,Magnoliopsida,Mesangiospermae,eudicotyledons,Gunneridae,Pentapetalae,rosids,malvids,Malvales,Malvaceae,Malvoideae,Gossypium
A0A1U8J0Z1	Gossypium hirsutum	MTGLFRSKSCGLVGLTEFNPAPPSPFFNPTQTNSVDANDDEEKMFDDEDEEEEENGCYGNPIATRARRGNSDSTSKENNQLPFRDILTALLRKSLVTCSVDTGDVSSMDISLPTEVKHVSHVTFDRFNGFLGLPIDLQPDVPRRVPSASASAFGVSAKSMQCSYDARGNSVPTILLMMQKRLYAEGGLKAEGIFRINADNTQEEYVRNKLNRGVVPRGIDVHCLAGLIKAWLRELPSGVLDSLTPEQVMHCNTEDDCIQLTRLIPSTEAALLDWAINLMADVVQHEQYNKMDARNIAMVFAPNMTQMADPLTALIHAVQVMNFLKTLILKTLREREELAAKGRSLPSYSDSPTAITGIHTETINSGVPHDEALDGSALKEPHTAKFFRSATLSRLECSA…	Tracheophyta	cellular organisms,Eukaryota,Viridiplantae,Streptophyta,Streptophytina,Embryophyta,Tracheophyta,Euphyllophyta,Spermatophyta,Magnoliopsida,Mesangiospermae,eudicotyledons,Gunneridae,Pentapetalae,rosids,malvids,Malvales,Malvaceae,Malvoideae,Gossypium
A0A1R3KNL2	Corchorus olitorius	MTRLFRSKSCGLVGVTEFNNAPPSPFFHGTKSDNEEANVEEEDEEEEEFEEEEEEEEEEESDYDRIPIATTPFISPTSRYGGGQGRNSDSTTKDNNQFPFLDILAALLRKSLVTCSVNTDDVSSMDISWPTEVRHVSHVTFDRFNGFLGLPTELEPEVPHKVPSASASVFGVSAQSMQCSYDDRGNSVPTILLMMQKRLYAEGGLKAEGIFRINADNSQEEYVRDKLNKGVVPRGIDVHCLAGLIKAWLRELPSGVLDSLTPEQVMHCNTEEDCTELVKLLPPTEAALLDWAINLMADVVQHEQYNKMNARNIAMVFAPNMTQMADPLTALIHAVQVMNFLKTLILKTLHEREESVAKDRLLPSCSDSPTGTTDINSGTINSGVSREPNLYACESEEPA…	Tracheophyta	cellular organisms,Eukaryota,Viridiplantae,Streptophyta,Streptophytina,Embryophyta,Tracheophyta,Euphyllophyta,Spermatophyta,Magnoliopsida,Mesangiospermae,eudicotyledons,Gunneridae,Pentapetalae,rosids,malvids,Malvales,Malvaceae,Grewioideae,Apeibeae,Corchorus
A0A1R3H1I5	Corchorus capsularis	MTRLFRSKSCGLVGVTEFNNAPPSPFFHGTKSDNEDASVEEEDEEEEEFEEEEEESDYDRIPIATTPFISPTARYGGGQGRNSDSTTKDNNQFPFLDILAALLRKSLVTCSVNTDDVSSMDISWPTEVRHVSHVTFDRFNGFLGLPTELEPEVPRKVPSASASVFGVSAQSMQCSYDDRGNSVPTILLMMQKRLYAEGGLKAEGIFRINADNSQEEYVRDKLNKGVVPRGIDVHCLAGLIKAWLRELPSGVLDSLTPEQVMHCNTEEDCTELVKLLPPTEAALLDWGINLMADVVQHEQYNKMNARNIAMVFAPNMTQMADPLTALIHAVQVMNFLKTLILKTLHEREESVAKDRLLPSCSDSPTRTTDINSASINSGVSREPNPYACESEEPACAKFL…	Tracheophyta	cellular organisms,Eukaryota,Viridiplantae,Streptophyta,Streptophytina,Embryophyta,Tracheophyta,Euphyllophyta,Spermatophyta,Magnoliopsida,Mesangiospermae,eudicotyledons,Gunneridae,Pentapetalae,rosids,malvids,Malvales,Malvaceae,Grewioideae,Apeibeae,Corchorus
A0A6P5ZXV7	Durio zibethinus	MTGLFRSKSCGLVGLTEFNNAPPAPFFHQTKTSDDEANDEEEEQEEEFEEDEEEEENGSAGNPIATTPFISPTSRYGCSQGNNSNSTSKDNNHSPFLDILAALLRKSLITCSMGTDDVSSMDISLPTEVRHVSHVTFDRFNGFLGLPTELEPHVPRRVPSASASVFGVSAKSMQCSYDDKGNSVPTILLMMQRRLYAEGGLKAEGIFRINAENSQEEYVRDKLNKGVVPRGIDVHCLAGLIKAWLRELPSGVLDSLAPEQVMHCNTEDDCTELVKLLPSTEAALLDWAINLMADVVQHEQHNKMNARNIAMVFAPNMTQLADPLTALIHAVQVMNFLKTLILKTLHEREESAAKDRLLPSCSGSPTDITNIHSAATDSGLSHEQVQEACVSVEPSTAKF…	Tracheophyta	cellular organisms,Eukaryota,Viridiplantae,Streptophyta,Streptophytina,Embryophyta,Tracheophyta,Euphyllophyta,Spermatophyta,Magnoliopsida,Mesangiospermae,eudicotyledons,Gunneridae,Pentapetalae,rosids,malvids,Malvales,Malvaceae,Helicteroideae,Durio
A0A6P6AY10	Durio zibethinus	MTGLFRSKSRGLVGITEFNHAPPSPFFHQTKANNIEANDEEEQEFEEDEDEDEENGSDGNPIATTPFTSRFGRCHGQNSYSMSKDNSQFPFLDILAALLRKSLVTCSVDTDDVSSMDISLPTEVRHVSHVTFDRFNGFLGLPTDLQLDLPIRVPSARGNSVPTILLMMQKRLYAEGGLKAEGIFRINAENSQEEHVRDKLNKGVVPRGIDVHCLAGLIKAWLRELPSGVLDSLTPEQLMHCNTEDDCTELVKLLPSTEAALLGWAINLMADVVRHEQYNKMNARNIAMVFAPNMTQMADPLTALIHAVQVMNFLRTLILKTFREREESAAKDRLLRSCSVSPTGITDIHSATINSGVSYEQALDACASKEPATAKFLRAATLIRLECGPEKKLWSFRKN…	Tracheophyta	cellular organisms,Eukaryota,Viridiplantae,Streptophyta,Streptophytina,Embryophyta,Tracheophyta,Euphyllophyta,Spermatophyta,Magnoliopsida,Mesangiospermae,eudicotyledons,Gunneridae,Pentapetalae,rosids,malvids,Malvales,Malvaceae,Helicteroideae,Durio
A0A6P6AXU5	Durio zibethinus	MTGLFRSKSRGLVGITEFNHAPPSPFFHQTKANNIEANDEEEQEFEEDEDEDEENGSDGNPIATTPFTSRFGRCHGQNSYSMSKDNSQFPFLDILAALLRKSLVTCSVDTDDVSSMDISLPTEVRHVSHVTFDRFNGFLGLPTDLQLDLPIRVPSASASVFGVSAKSMQCSYDDRGNSVPTILLMMQKRLYAEGGLKAEGIFRINAENSQEEHVRDKLNKGVVPRGIDVHCLAGLIKAWLRELPSGVLDSLTPEQLMHCNTEDDCTELVKLLPSTEAALLGWAINLMADVVRHEQYNKMNARNIAMVFAPNMTQMADPLTALIHAVQVMNFLRTLILKTFREREESAAKDRLLRSCSVSPTGITDIHSATINSGVSYEQALDACASKEPATAKFLRAAT…	Tracheophyta	cellular organisms,Eukaryota,Viridiplantae,Streptophyta,Streptophytina,Embryophyta,Tracheophyta,Euphyllophyta,Spermatophyta,Magnoliopsida,Mesangiospermae,eudicotyledons,Gunneridae,Pentapetalae,rosids,malvids,Malvales,Malvaceae,Helicteroideae,Durio
A0A061DSB2	Theobroma cacao	MTGLFRSKSCGLVGLTEFNDAPPSPFFHQTKTNNEEANEEEEEEEFEEDEEEENDSDGNPIATTPFISPTSRFRGSEGRNSNSTSKDNNQLPFLDILAALLRKSLVTCSVDTNDVSSMDISWPTEVRHVSHVTFDRFNGFLGLPTELEPDVPRRVPSASASVFGVSAKSMQCSYDDRGNSVPTILLMMQKHLYAEGGLKAEGIFRINAENSHEEYVRDKLNKGVVPHGIDVHCLAGLIKAWLRELPSGVLDSLTPEQVVHCNTEDDCTELVKLLPPTEAALLDWAINLMADVVQHEQFNKMNARNIAMVFAPNMTQMADPLTALIHAVQVMNFLKTLILKTLCEREELAAKDRLLPSCSDSPTDITDTQNATANGGVFREQALDACASKEPATAKFLRA…	Tracheophyta	cellular organisms,Eukaryota,Viridiplantae,Streptophyta,Streptophytina,Embryophyta,Tracheophyta,Euphyllophyta,Spermatophyta,Magnoliopsida,Mesangiospermae,eudicotyledons,Gunneridae,Pentapetalae,rosids,malvids,Malvales,Malvaceae,Byttnerioideae,Theobroma
A0A6J1A3Z3	Herrania umbratica	MTGLFRSKSCGLVGLTEFNDAPPSPFFHQSKSNNEEANDQEEEEEEEEEFDEDEEEENDYDGNPIATTPLISPTSRFGGSEGRNSNSTSKDNNQLPFLDILAALLRKSLVTCSVDTNDVSSMDISWPTEVRHVSHVTFDRYNGFLGLPTELEPDVPRKVPSASASVFGVSAKSMQCSYDDRGNSVPTILLMMQKRLYAEGGLKTEGIFRINAENSQEEYVRDKLNRGVVPHGIDVHCLAGLIKAWLRELPSGVLDSLTPEQVMHCNTEDNCTELVKLLPPTEGALLDWGINLMADVVQHEQYNKMNARNIAMVFAPNMTQMADPLTALIHAVQVMNFLKTLILKTLRDREESAAKDRLLPSCSDSTTDITDTHSATINGGVFHEQALDACASKEHATAK…	Tracheophyta	cellular organisms,Eukaryota,Viridiplantae,Streptophyta,Streptophytina,Embryophyta,Tracheophyta,Euphyllophyta,Spermatophyta,Magnoliopsida,Mesangiospermae,eudicotyledons,Gunneridae,Pentapetalae,rosids,malvids,Malvales,Malvaceae,Byttnerioideae,Herrania
A0A6A3A125	Hibiscus syriacus	MSGLFRSKSCGFVGITELGHAPPSRLFHQAKTGDCGASEKQEKEEELEDDDEDEEENEYDGDPIATTPFTSPKSRFSSSSSQGQSRDSTSKDNNQFQFPFLDILAALLRKSLVTCSVDTDDVSSMDISLPTEVRHVSHVTFDRFNGFLGLPTELQHDVPRRVPSASASVFGVSAESMQCSYDDRGNSVPTILLMMQKRIFRINAENSQEEYVRDELNKGVVPRGIDVHCLAGLIKAWLRELPSGVLDSLTPEQVMHCNTEDDCAELVKLLPQTEASLLDWSINLMADVVQHEQYNKMNARNVAMVFAPNMTQMADPLTALIHAVQVMNFLKTLILKTQGEREESASTAKLLRAAIMCRLECVAGEKLWSSGIGDGEEEFDSISGDITPSGCEMRHPVFQ…	Tracheophyta	cellular organisms,Eukaryota,Viridiplantae,Streptophyta,Streptophytina,Embryophyta,Tracheophyta,Euphyllophyta,Spermatophyta,Magnoliopsida,Mesangiospermae,eudicotyledons,Gunneridae,Pentapetalae,rosids,malvids,Malvales,Malvaceae,Malvoideae,Hibiscus
A0A6A2ZQH0	Hibiscus syriacus	MSGLFRSKSCGFVEITEFSRATLSPFFHQAKTDDYEASDEKEEEEEFDDDEEDEHGYDGNPIATTPFISPKSRFGGRSGLGQTRSSTAKDNNQFQFPFLDILAALLRKSLVTCSVDTDDVSSMDISLPTEVRHVSHVTFDRFNGFLGLPTELQRDVPRRVPSASVSVFGVSAASMQCCYDDRGNSVPTILLMMQKCLYAEGGLKAEGIFRINAENSQEEYVREKLNNGVVPCGIDVHCLAGLIKAWLRELPSGVLDSLTPEQVMHCNTEDDCTELVKLLPQTEAALLDWAINLMADVVQHEQYNKMNARNVAMVFAPNMTQMADPLTALIHAVQVMNFLKTLILKTLRKREESASKDRLLPSYSPNGIIDINEQVPGASPSKEGSTAKLLRAATMSRLE…	Tracheophyta	cellular organisms,Eukaryota,Viridiplantae,Streptophyta,Streptophytina,Embryophyta,Tracheophyta,Euphyllophyta,Spermatophyta,Magnoliopsida,Mesangiospermae,eudicotyledons,Gunneridae,Pentapetalae,rosids,malvids,Malvales,Malvaceae,Malvoideae,Hibiscus
A0A6A3A1J3	Hibiscus syriacus	MSGLFRSKSCGFLGITEFGHAPPSPFFHQAKTGDYEATDKEEEEQEFDDEDEEENGYDGDPIATTPFISPKSRFSSSSSSQGQSRDSTSKDNNQFQFQFPFLDILAALLRKSLVTCSVDTDDVSSMDISLPTEVRHVSHVTFDRFNGFLGLPTELQRDVPRKVPSASASVFGVSAESMQCSYDDRGNSVPTILLMMQKRLYAEGGLKAEGIFRINAENSQEEYVRDELNKGVVPRGINVHCLAGLIKAWLRELPSGVLDSLTSEQVMHCNTEDDCAELVKLLPQTEAALLDWSINLMADVVQHEQYNKMNARNVAMVFAPNMTQMADPLTALIHAVQVMNFLKTLILKTLGEREDSAAMDRLLPLYSPTGIIDIHSATTTDSGVFDEQVPGASPSKVAS…	Tracheophyta	cellular organisms,Eukaryota,Viridiplantae,Streptophyta,Streptophytina,Embryophyta,Tracheophyta,Euphyllophyta,Spermatophyta,Magnoliopsida,Mesangiospermae,eudicotyledons,Gunneridae,Pentapetalae,rosids,malvids,Malvales,Malvaceae,Malvoideae,Hibiscus
A0A6A2YQC0	Hibiscus syriacus	MSRLFRSKSCGFVGITEFGPAPPSPFFHQAKTRDYEATEKEEIEDDDDEDEEEKEYDGDPIATTPFISPKSRFSSSSSYRDSTSKDNNQFQFPFLDILAALLRKSLVTCSVDTDDVSSMDISLPTEVRHVSHVTFDRFNGFLGLPTELQHDVPRRVPSASASVFGVSAESMQRWLKVEGIFRINAENSQEKYVRDELNKGVVPRGIDVHCLAGLTKAWLGELPSGVLDSLTPEQGMHYNTKDDCAELVKLLPQTEAALLDWSINLMADVVQHEQYNKMNARNVTMVFAPNMTQMADPLTALIHAVQVMNFLKTLILKTVGEREESAAEDRLLLPSYSPTGIITSAL	Tracheophyta	cellular organisms,Eukaryota,Viridiplantae,Streptophyta,Streptophytina,Embryophyta,Tracheophyta,Euphyllophyta,Spermatophyta,Magnoliopsida,Mesangiospermae,eudicotyledons,Gunneridae,Pentapetalae,rosids,malvids,Malvales,Malvaceae,Malvoideae,Hibiscus
A0A7J8PKT5	Gossypium raimondii	MSGLFRSKSCGLVGITEFNHAPPSPFFHQPETNNYETSDEEEEGYDGNPIATTPFISPKSRFGSSQRRSGHSTSKDNNQYPFLDILAALLRKSLVTCSVDTDDVSSMDISLPTEVRHVSHVTFDRFNGFLGLPTELQHDVPRRVPSASASVFGVSAESMQCSYDDRGNSVPTILLMMQKRLYAGGGLKAEGIFRINAENSQEEYVRDKLNKGVVPRGIDVHCLAGLIKAWLRELPSGVLDSLTPEQVMHCN	Tracheophyta	cellular organisms,Eukaryota,Viridiplantae,Streptophyta,Streptophytina,Embryophyta,Tracheophyta,Euphyllophyta,Spermatophyta,Magnoliopsida,Mesangiospermae,eudicotyledons,Gunneridae,Pentapetalae,rosids,malvids,Malvales,Malvaceae,Malvoideae,Gossypium
A0A1U8MZ55	Gossypium hirsutum	MSGLFRSKSCGLVGITENHAPPSPFFHQPETNYYETSDEEEEGYDGNPIATTPFISPKSRFGSSQRRSGHSTSEDNNQFPFLDILAALLRKSLVTCSVDTDDVSSMDISLPTEVRHVSHVTFDRFNGFLGLPTELQHDVPRRVPSASASVFGVSAESMQCSYDDRGNSVPTILLMMQKRLYAGGGLKAEGIFRINAENSQEEYVRDKLNKGVVPRGIDVHCLAGLIKAWLRELPSGVLDSLTPEQVMHCNTEDDCNELVKLLPPTEAALLDWAINLMADVVQHEEYNKMNARNIAMVFAPNMTQMADPLTALIHAVQVMNFLKTLILKTLTEREESASKERLLPSYSPTNHSATADGGISNEQVLGSSPSKEASTAKLLRAATLSRLECDPEEKLWSSW…	Tracheophyta	cellular organisms,Eukaryota,Viridiplantae,Streptophyta,Streptophytina,Embryophyta,Tracheophyta,Euphyllophyta,Spermatophyta,Magnoliopsida,Mesangiospermae,eudicotyledons,Gunneridae,Pentapetalae,rosids,malvids,Malvales,Malvaceae,Malvoideae,Gossypium
A0A5D2X531	Gossypium mustelinum	MSGLFRSKSCGLVGITENHAPPSPFFRQPETNYYETSDEEEEGYDGNPIATTPFISPKSRFGSSQRRSGHSTSKDNNQFPFLDILAALLRKSLVTCSVDTDDVSSMDISLPTEVRHVSHVTFDRFNGFLGLPTELQHDVPRRVPSASASVFGVSAESMQCSYDDRGNSVPTILLMMQKRLYAGGGLKAEGIFRINAENSQEEYVRDKLNKGVVPRGIDVHCLAGLIKAWLRELPSGVLDSLTPEQVMHCNTEDDCNELVKLLPPTEAALLDWAINLMADVVQHEEYNKMNARNIAMVFAPNMTQMADPLTALIHAVQVMNFLKTLILKTLSEREESASKERLLPSYSPTNHSATADGGISNEQVLGSSPSKEASTAKLLRAATLSRLECDPEEKLWSSW…	Tracheophyta	cellular organisms,Eukaryota,Viridiplantae,Streptophyta,Streptophytina,Embryophyta,Tracheophyta,Euphyllophyta,Spermatophyta,Magnoliopsida,Mesangiospermae,eudicotyledons,Gunneridae,Pentapetalae,rosids,malvids,Malvales,Malvaceae,Malvoideae,Gossypium
A0A0B0NKA0	Gossypium arboreum	MSGLFRSKSCGLVGITENHAPPSPFFHQPETNYYETSDEEEEGYDGNPIATTPFISPKSRFGSSQRRSGHSTSKDNNQFPFLDILAALVRKSLVTCSVDTDDVSSMDISLPTEVRHVSHVTFDRFNGFLGLPTELQHDVPRRVPSASASVFGVSAESMQCSYDDRGNSVPTILLMMQKRLYAGGGLKAEGIFRINAENSQEEYVRDKLNKGVVPRGIDVHCLAGLIKAWLRELPSGVLDSLTPEQVMHCNTEDDCNELVKLLPPTEAALLDWAINLMADVVQHEEYNKMNARNIAMVFAPNMTQMADPLTALIHAVQVMNFLKTLILKTLSEREESASKERLLPSYSPTNHSATADGGISNEQVLGSSPSKEASTAKLLRAATLSRLECDPEEKLWSSW…	Tracheophyta	cellular organisms,Eukaryota,Viridiplantae,Streptophyta,Streptophytina,Embryophyta,Tracheophyta,Euphyllophyta,Spermatophyta,Magnoliopsida,Mesangiospermae,eudicotyledons,Gunneridae,Pentapetalae,rosids,malvids,Malvales,Malvaceae,Malvoideae,Gossypium
A0A5D2EKS6	Gossypium darwinii	MSGLFRSKSCGLVGITENHAPPSPFFHQPETNYYETSDEEEEGYDGNPIATTPFISPKSRFGSSQRRSGHSTSKDNNQFPFLDILAALLRKSLVTCSVDTDDVSSMDISLPTEVRHVSHVTFDRFNGFLGLPTELQHDVPRRVPSASASVFGVSAESMQCSYDDRGNSVPTILLMMQKRLYAGGGLKVEGIFRINAENSQEEYVRDKLNKGVVPRGIDVHCLAGLIKAWLRELPSGVLDSLTPEQVMHCNTEDDCNELVKLLPPTEAALLDWAINLMADVVQHEEYNKMNARNIAMVFAPNMTQMADPLTALIHAVQVMNFLKTLILKTLSEREESASKERLLPSYSPTNHSATADGGISNEQVLGSSPSKEASTAKLLRAATLSRLECDPEEKLWSSW…	Tracheophyta	cellular organisms,Eukaryota,Viridiplantae,Streptophyta,Streptophytina,Embryophyta,Tracheophyta,Euphyllophyta,Spermatophyta,Magnoliopsida,Mesangiospermae,eudicotyledons,Gunneridae,Pentapetalae,rosids,malvids,Malvales,Malvaceae,Malvoideae,Gossypium
A0A5D2NC94	Gossypium tomentosum	MSGLFRSKSCGLVGITENHAPPSPFFHQPETNYYETSDEEEEGYDGNPIATTPFISPKSRFGSSQRRSGHSTSKDNNQFPFLDILAALLRKSLVTCSVDTDDVSSMDISLPTEVRHVSHVTFDRFNGFLGLPTELQHDVPRRVPSASASVFGVSAESMQCSYDDRGNSVPTILLMMQKRLYAGGGLKAEGIFRINAENSQEEYVRDKLNKGVVPRGIDVHCLAGLIKAWLRELPSGVLDSLTPEQVMHCNTEDDCNELVKLLPPTEAALLDWAINLMADVVQHEEYNKMNARNIAMVFAPNMTQMADPLTALIHAVQVMNFLKTLILKTLSEREESASKERLLPSYSPTNHSATADGGISNEQVLGSSPSKEASTAKLLRAATLSRLECDPEEKLWSSW…	Tracheophyta	cellular organisms,Eukaryota,Viridiplantae,Streptophyta,Streptophytina,Embryophyta,Tracheophyta,Euphyllophyta,Spermatophyta,Magnoliopsida,Mesangiospermae,eudicotyledons,Gunneridae,Pentapetalae,rosids,malvids,Malvales,Malvaceae,Malvoideae,Gossypium
A0A2P5WX53	Gossypium barbadense	MSGLFRSKSCGLVGITENHAPPSPFFHQPETNYYETSDEEEEGYDGNPIATTPFISPKSRFGSSQRRSGHSTSKDNNQFPFLDILAALLRKSLVTCSVDTDDVSSMDISLPTEVRHVSHVTFDRFNGFLGLPTELQHDVPRRVPSASASVFGVSAESMQCSYDDRGNSVPTILLMMQKRLYAGGGLKAEGIFRINAENSQEEYVRDKLNKGVVPRGIDVHCLAGLIKAWLRELPSGVLDSLTPEQVMHCNTEDDCNELVKLLPPTEAALLDWAINLMADVVQHEEYNKMNARNIAMVFAPNMTQMADPLTALIHAVQVMNFLKTLILKTLSEREESASKERLLPSYSPTNHSATADGGISNEQVLGSSPSKEASTAKLLRAATLSRLECDPEEKLWSSW…	Tracheophyta	cellular organisms,Eukaryota,Viridiplantae,Streptophyta,Streptophytina,Embryophyta,Tracheophyta,Euphyllophyta,Spermatophyta,Magnoliopsida,Mesangiospermae,eudicotyledons,Gunneridae,Pentapetalae,rosids,malvids,Malvales,Malvaceae,Malvoideae,Gossypium
A0A5B6W1W7	Gossypium australe	MSGLFRSKSCGLVGITEFNHAPPSPFFHQPETNNYETSDEEEEGYDGNPIATTPFISPKSRFGSSQRRSGHSTSKDNNQFPFLDILAALLRKSLVTCSVDTDDVSSMDISLPTEVRHVSHVTFDRFNGFLGLPTELQHDVPRRVPSASASVFGVSAESMQCSYDDRGNSVPTILLMMQKRLYAGGGLKAEGIFRINAENSQEEYVRDKLNKGEVPRGIDVHCLAGLIKAWLRELPSGVLDSLTPEQVMHCNTEDDCNELVKLLPPTEAALLDWAINLMADVVQHEEYNKMNARNIAMVFAPNMTQMADPLTALIHAVQVMNFLKTLILKTLSEREESASKDRLLPSYSPTTHSATADGGISKEQVLGSSPSKEASTAKLLRAATLSRLECDPEEKLWSS…	Tracheophyta	cellular organisms,Eukaryota,Viridiplantae,Streptophyta,Streptophytina,Embryophyta,Tracheophyta,Euphyllophyta,Spermatophyta,Magnoliopsida,Mesangiospermae,eudicotyledons,Gunneridae,Pentapetalae,rosids,malvids,Malvales,Malvaceae,Malvoideae,Gossypium
A0A7J9BZ46	Gossypium gossypioides	MSGLFRSKSCGLVGITEFNHAPPSPFFHQPETNNYETSDEEEEGYDGNPIATTPFISPKSRFGSSQRRSGHSTSKDNNQFPFLDILAALLRKSLVTCSVDTDDVSSMDISLPTEVRHVSHVTFDRFNGFLGLPTELQHDVPRRVPSASSASVFGVSAESMQCSYDDRGNSVPTILLMMQKRLYAGGGLKAEGIFRINAENSQEEYVRDKLNKGVVPRGIDVHCLAGLIKAWLRELPSGVLDSLTPEQVMHCNTEDDCNELVKLLPPTEAALLDWAINLMADVVQHEEYNKMNARNIAMVFAPNMTQMADPLTALIHAVQVMNFLKTLILKTLSEREESASEDRLLPSYSPTTHSATADGGISNEQVLGSSPSKEASAAKLLRAATLGRLECDPEEKLWS…	Tracheophyta	cellular organisms,Eukaryota,Viridiplantae,Streptophyta,Streptophytina,Embryophyta,Tracheophyta,Euphyllophyta,Spermatophyta,Magnoliopsida,Mesangiospermae,eudicotyledons,Gunneridae,Pentapetalae,rosids,malvids,Malvales,Malvaceae,Malvoideae,Gossypium
A0A7J9GXU1	Gossypium harknessii	MSGLFRSKSCGLVGITEFNHAPPSPFFHQPETNNYETSDEEEEGYDGNPIATTPFISPKSRFGSSQRRSGHSTSKDNNQFPFLDILAALLRKSLVTCSVDTDDVSSMDISLPTEVRHVSHVTFDRFNGFLGLPTELQHDVPRRVPSASMLFDILNIQDASFPLSSASVFGVSAESMQCSYDDRGNSVPTILLMMQKRLYAGGGLKAEGIFRINAENSQEEYVRDKLNKGVVPRGIDVHCLAGLIKAWLRQLPSGVLDSLTPEQVMHCNTEDDCNELVKLLPPTEAALLDWAINLMADVVQHEEYNKMNARNIAMVFAPNMTQMADPLTALIHAVQVMNFLKTLILKTLSEREESASKDRLLPSYSPTTHSATADGGISNEQVLCSSPSKEASAAKLLRA…	Tracheophyta	cellular organisms,Eukaryota,Viridiplantae,Streptophyta,Streptophytina,Embryophyta,Tracheophyta,Euphyllophyta,Spermatophyta,Magnoliopsida,Mesangiospermae,eudicotyledons,Gunneridae,Pentapetalae,rosids,malvids,Malvales,Malvaceae,Malvoideae,Gossypium
A0A7J9JC16	Gossypium armourianum	MSGLFRSKSCGLVGITEFNHAPPSPFFHQPETNNYETSDEEEEGYDGNPIATTPFISPKSRFGSSQRRSGRSTSKDNNQFPFLDILAALLRKSLVTCSVDTDDVSSMDISLPTEVRHVSHVTFDRFNGFLGLPTELQHDVPRRVPSASSASVFGVSAESMQCSYDDRGNSVPTILLMMQKRLYAGGGLKAEGIFRINAENSQEEYVRDKLNKGVVPRGIDVHCLAGLIKAWLRELPSGVLDSLTPEQVMHCNTEDDCNELVKLLPPTEAALLDWAINLMADVVQHEEYNKMNARNIAMVFAPNMTQMADPLTALIHAVQVMNFLKTLILKTLSEREESASKDRLLPSYSPTTHSATADGGISNEQVLGSSPSKEASAAKLLRAATLSRLECDPEEKLWS…	Tracheophyta	cellular organisms,Eukaryota,Viridiplantae,Streptophyta,Streptophytina,Embryophyta,Tracheophyta,Euphyllophyta,Spermatophyta,Magnoliopsida,Mesangiospermae,eudicotyledons,Gunneridae,Pentapetalae,rosids,malvids,Malvales,Malvaceae,Malvoideae,Gossypium
A0A7J8M5U3	Gossypium lobatum	MSGLFRSKSCGLVGITEFNHAPPSPFFHQPETNNYETSDEEEEGYDGNPIATTPFISPKSRFGSSQRRSGHSTSKDNNQFPLFDILAALLRKSLVTCSVDTDDVSSMDISLPTEVRHVSHVTFDRFNGFLGLPTELQHDVPRRVPSASASVFGVSAESMQCSYDDRGNSVPTILLMMQKRLYAGGGLKAEGIFRINAENSQEEYVRDKLNKGVVPRGIDVHCLAGLIKAWLRELPSGVLDSLTPEQVMHCNTEDDCNELVKLLPPTEAALLDWAINLMADVVQHEEYNKMNARNIAMVFAPNMTQMADPLTALIHAVQVMNFLKTLILKILSEREESASKDRLLPSYSPTTHSATADGGISNEQVLGSSPSKEASAAKLLRAATLSRLECDPEEKLWSS…	Tracheophyta	cellular organisms,Eukaryota,Viridiplantae,Streptophyta,Streptophytina,Embryophyta,Tracheophyta,Euphyllophyta,Spermatophyta,Magnoliopsida,Mesangiospermae,eudicotyledons,Gunneridae,Pentapetalae,rosids,malvids,Malvales,Malvaceae,Malvoideae,Gossypium
A0A0D2SI27	Gossypium raimondii	MSGLFRSKSCGLVGITEFNHAPPSPFFHQPETNNYETSDEEEEGYDGNPIATTPFISPKSRFGSSQRRSGHSTSKDNNQYPFLDILAALLRKSLVTCSVDTDDVSSMDISLPTEVRHVSHVTFDRFNGFLGLPTELQHDVPRRVPSASASVFGVSAESMQCSYDDRGNSVPTILLMMQKRLYAGGGLKAEGIFRINAENSQEEYVRDKLNKGVVPRGIDVHCLAGLIKAWLRELPSGVLDSLTPEQVMHCNTEDDCNELVKLLPPTEAALLDWAINLMADVVQHEEYNKMNARNIAMVFAPNMTQMADPLTALIHAVQVMNFLKTLILKTLSEREESASKDRLLSSYSPTTHSATADGGISNEQVLGSSPSKEASAAKLLRAATLSRLECDPEEKLWSS…	Tracheophyta	cellular organisms,Eukaryota,Viridiplantae,Streptophyta,Streptophytina,Embryophyta,Tracheophyta,Euphyllophyta,Spermatophyta,Magnoliopsida,Mesangiospermae,eudicotyledons,Gunneridae,Pentapetalae,rosids,malvids,Malvales,Malvaceae,Malvoideae,Gossypium
A0A7J9LS24	Gossypium schwendimanii	MSGLFRSKSCGLVGITEFNHAPPSPFFHQPETNNYETSDEEEEGYDGNPIATTPFISHKSRFGSSQRRSGHSTSKDNNQFAFLDILAALLRKSLVTCSVDTDDVSSMDISLPTEVRHVSHVTFDRFNGFLGLPTELQHDVPRRVPSASSASVFGVSAESMQCSYDDRGNSVPTILLMMQKRLYAGGGLKAEGIFRINAENSQEEYVRDKLNKGVVPRGIDVHCLAGLIKAWLRELPSGVLDSLTPEQVMHCNTEDDCNELVKLLPPTEAALLDWAINLMADVVQHEEYNKMNARNIAMVFAPNMTQMADPLTALIHAVQVMNFLKTLILKTLSEREESASKDRLLPSYSPTTHSATADGGISNEQVLGSSPSKEASAAKLLRAATLSRLECDPEEKLWS…	Tracheophyta	cellular organisms,Eukaryota,Viridiplantae,Streptophyta,Streptophytina,Embryophyta,Tracheophyta,Euphyllophyta,Spermatophyta,Magnoliopsida,Mesangiospermae,eudicotyledons,Gunneridae,Pentapetalae,rosids,malvids,Malvales,Malvaceae,Malvoideae,Gossypium
A0A7J9E8T2	Gossypium trilobum	MSGLFRSKSCGLVGITEFNHAPPSPFFHQPETNNYETSDEEEEGYDGNPIATTPFISPKSRFGSSQRRSGHSTSKDNNQFAFLDILAALLRKSLVTCSVDTDDVSSMDISLPTEVRHVSHVTFDRFNGFLGLPTELQHDVPRRVPSASSASVFGVSAESMQCSYDDRGNSVPTILLMMQKRLYAGGGLKAEGIFRINAENSQEEYVRDKLNKGVVPRGIDVHCLAGLIKAWLRELPNGVLDSLTPEQVMHCNTEDDCNELVKLLPPTEAALLDWAINLMADVVQHEEYNKMNARNIAMVFAPNMTQMADPLTALIHAVQVMNFLKTLILKTLSEREESASKDRLLPSYSPTTHSATADGGISNEQVLGSSPSKEASAAKLLRAATLSRLECDPEEKLWS…	Tracheophyta	cellular organisms,Eukaryota,Viridiplantae,Streptophyta,Streptophytina,Embryophyta,Tracheophyta,Euphyllophyta,Spermatophyta,Magnoliopsida,Mesangiospermae,eudicotyledons,Gunneridae,Pentapetalae,rosids,malvids,Malvales,Malvaceae,Malvoideae,Gossypium
A0A7J8UQX0	Gossypium klotzschianum	MSGLFRSKSCGLVGITEFNHAPPSPFFHQPETNNYETSDEEEEGYDGNPIATTPFISPKSRFGSSQRRSGHSTSKDNNQFPFLDILAALLRKSLVTCSVDTDDVSSMDISLPTEVRHVSHVTFDRFNGFLGLPTELQHDVPRRVPSASASVFGVSAESMQCSYDDRGNSVPTILLMMQKRLYAGQEEYVRDKLNKGVVPRGIDVHCLAGLIKAWLRELPSGVLDSLTPEQVMHCNTEDDCNELVKLLPPTEAALLDWAINLMADVVQHEEYNKMNARNIAMVFAPNMTQMADPLTALIHAVQVMNFLKTLILKTLSEREESASKDRLLPSYSPTTHSATADGGISNEQVLGSSPSKEASAAKLLRAATLSRLECDPEEKLWSSWSGDGEEEFESISGNS…	Tracheophyta	cellular organisms,Eukaryota,Viridiplantae,Streptophyta,Streptophytina,Embryophyta,Tracheophyta,Euphyllophyta,Spermatophyta,Magnoliopsida,Mesangiospermae,eudicotyledons,Gunneridae,Pentapetalae,rosids,malvids,Malvales,Malvaceae,Malvoideae,Gossypium
A0A7J8RUB3	Gossypium davidsonii	MSGLFRSKSCGLVGITEFNHAPPSPFFHQPETNNYETSDEEEEGYDGNPIATTPFISPKSRFGSSQRRSGHSTSKDNNQFPFLDILAALLRKSLVTCSVDTDDVSSMDISLPTEVRHVSHVTFDRFNGFLGLPTELQHDVPRRVPSASMLFDILNVQDASFPLSSASVFGVSAESMQCSYDDRGNSVPTILLMMQKRLYAGGGLKAEGIFRINAENSQEEYVRDKLNKGVVPRGIDVHCLAGLIKAWLRELPSGVLDSLTPEQVMHCNTEDDCNELVKLLPPTEAALLDWAINLMADVVQHEEYNKMNARNIAMVFAPNMTQMADPLTALIHAVQVMNFLKTLILKTLSEREESASKDRLLPSYSPTTHSATADGGISNEQVLGSSPSKEASAAKLLRA…	Tracheophyta	cellular organisms,Eukaryota,Viridiplantae,Streptophyta,Streptophytina,Embryophyta,Tracheophyta,Euphyllophyta,Spermatophyta,Magnoliopsida,Mesangiospermae,eudicotyledons,Gunneridae,Pentapetalae,rosids,malvids,Malvales,Malvaceae,Malvoideae,Gossypium
A0A5D2SRE2	Gossypium mustelinum	MSGLFRSKSCGLVGITEFNHAPPSPFFHQPETNNYETSDEEEEGYDGNPIATTPFISPKSRFGSSQRRSGHSTSKDNNQFPFLDILAALLRKSLVTCSVDTDDVSSMDISLPTKVRHVSHVTFDRFNGFLGLPTELQHDVPRRVPSASANVFGVSAESMQCSYNDRGNSVPTILLMMQKRLYAGGGLKAEGIFRINAENSQEEYVRDKLNKGVVPRGIDVHCLAGLIKAWLRELPSGVLDSLTPEQVMHCNTEDDCNELVKLLPPTEAALLDWAINLMADVVQHEEYNKMNARNIAMVFAPNMTQMADPLTALIHAVQVMNFLKTLILKTLSEREESASKDRLLPSYSPTTHSATADGGISNEQVLGSSPSKEASAAKLLRAATLSRLECDPEEKLRSS…	Tracheophyta	cellular organisms,Eukaryota,Viridiplantae,Streptophyta,Streptophytina,Embryophyta,Tracheophyta,Euphyllophyta,Spermatophyta,Magnoliopsida,Mesangiospermae,eudicotyledons,Gunneridae,Pentapetalae,rosids,malvids,Malvales,Malvaceae,Malvoideae,Gossypium
A0A5J5PAA0	Gossypium barbadense	MSGLFRSKSCGLVGITEFNHAPLSPFFHQPETNNYETSDEEEGYDGNPIATTPFISPKSRFGSSQRRSGHSTSKDNNQFPFLDILAALLRKSLVTCSIDTDDVSSMDISLPTEVRHVSHVTFDRFNGFLGLPTELQHDVPRRVPSASANVFGVSAESMQCSYNDRGNSVPTILLMMQKRLYAGGGLKAEGIFRINAENSQEEYVRDKLNKGVVPRGIDVHCLAGLIKAWLRELPSGVLDSLTPEQVMHCNTEDDCNELVKLLPPTEAALLDWAINLMADVVQHEEYNKMNARNIAMVFAPNMTQMADPLTALIHAVQVMNFLKTLILKTLSEREESASKDRLLPSYSPTTHSATADGGISNEQVLGSSPSKEASAAKLLRAATLSRLECDPEEKLRSSW…	Tracheophyta	cellular organisms,Eukaryota,Viridiplantae,Streptophyta,Streptophytina,Embryophyta,Tracheophyta,Euphyllophyta,Spermatophyta,Magnoliopsida,Mesangiospermae,eudicotyledons,Gunneridae,Pentapetalae,rosids,malvids,Malvales,Malvaceae,Malvoideae,Gossypium
A0A5D2AN68	Gossypium darwinii	MSGLFRSKSCGLVGITEFNHAPLSPFFHQPETNNYETSDEEEGYDGNPIATTPFISPKSRFGSSQRRSGHSTSKDNNQFPFLDILAALLRKSLVTCSIDTDDVSSMDISLPTEVRHVSHVTFDRFNGFLGLPTELQHDVPRRVPSASANVFGVSAESMQCSYNDRGNSVPTILLMMQKRLYAGGGLKAEGIFRINAENSQEEYVRDKLNKGVVPRGIDVHCLAGLIKAWLRELPSGVLDSLTPEQVMHCNTEDDCNELVKLLPPTEAALLDWAINLMADVVQHEEYNKMNARNIAMVFAPNMTQMADPLTALIHAVQVMNFLKTLILKTLSEREESASKDRLLPSYSPTTHSATADGGISNEQVLGSSPSKEASAAKLLRAATLSRLECDPEEKLRSSW…	Tracheophyta	cellular organisms,Eukaryota,Viridiplantae,Streptophyta,Streptophytina,Embryophyta,Tracheophyta,Euphyllophyta,Spermatophyta,Magnoliopsida,Mesangiospermae,eudicotyledons,Gunneridae,Pentapetalae,rosids,malvids,Malvales,Malvaceae,Malvoideae,Gossypium
A0A1U8JZU1	Gossypium hirsutum	MSGLFRSKSCGLVGITEFNHAPLSPFFHQPETNNYETSDEEEEGYDGNPIATTPFISPKSRFGSSQRRSGHSTSKDNNQFPFLDILAALLRKSLVTCSIDTDDVSSMDISLPTEVRHVSHVTFDRFNGFLGLPTELQHDVPRRVPSASANVFGVSAESMQCSYNDRGNSVPTILLMMQKRLYAGGGLKAEGIFRINAENSQEEYVRDKLNKGVVPRGIDVHCLAGLIKAWLRELPSGVLDSLTPEQVMHCNTEDDCNELVKLLPPTEAALLDWAINLMADVVQHEEYNKMNARNIAMVFAPNMTQMADPLTALIHAVQVMNFLKTLILKTLSEREESASKDRLLPSYSPTTHSATADGGISNEQVLGSSPSKEASAAKLLRAATLSRLECDPEEKLRSS…	Tracheophyta	cellular organisms,Eukaryota,Viridiplantae,Streptophyta,Streptophytina,Embryophyta,Tracheophyta,Euphyllophyta,Spermatophyta,Magnoliopsida,Mesangiospermae,eudicotyledons,Gunneridae,Pentapetalae,rosids,malvids,Malvales,Malvaceae,Malvoideae,Gossypium
A0A5D2ILU2	Gossypium tomentosum	MSGLFRSKSCGLVGITELNHAPLSPFFHQPETNNYETSDEEEEGYDGNPIATTPFISPKSRFGSSQRRSGHSTSKDNNQFPFLDILAALLRKSLVTCSIDTDDVSSMDISLPTEVRHVSHVTLDRFNGFLGLPTELQHDVPRRVPSASANVFGVSAESMQCSYNDRRNSVPTILLMMQKRLYAGGGLKAEGIFRINAENSQEEYVRDKLNKGVVPRGIDVHCLAGLIKAWLRELPSGVLDSLTPEQVMHCNTEDDCNELVKLLPPTEAALLDWAINLMADVVQHEEYNKMNARNIAMVFAPNMTQMADPLTALIHAVQVMNFLKTLILKTLSEREESASKDRLLPSYSPTTHSATADGGISNEQVLGSSPSKEAFAAKLLRAATLSRLECDPEEKLRSS…	Tracheophyta	cellular organisms,Eukaryota,Viridiplantae,Streptophyta,Streptophytina,Embryophyta,Tracheophyta,Euphyllophyta,Spermatophyta,Magnoliopsida,Mesangiospermae,eudicotyledons,Gunneridae,Pentapetalae,rosids,malvids,Malvales,Malvaceae,Malvoideae,Gossypium
A0A5D2AK72	Gossypium darwinii	MSGLFRSKSCGLVGITEFNHAPLSPFFHQPETNNYETSDEEEGYDGNPIATTPFISPKSRFGSSQRRSGHSTSKDNNQFPFLDILAALLRKSLVTCSIDTDDVSSMDISLPTEVRHVSHVTFDRFNGFLGLPTELQHDVPRRVPSASANVFGVSAESMQCSYNDRGNSVPTILLMMQKRLYAGGGLKAEGIFRINAENSQEEYVRDKLNKGVVPRGIDVHCLAGLIKVHILYYRLITQAWLRELPSGVLDSLTPEQVMHCNTEDDCNELVKLLPPTEAALLDWAINLMADVVQHEEYNKMNARNIAMVFAPNMTQMADPLTALIHAVQVMNFLKTLILKTLSEREESASKDRLLPSYSPTTHSATADGGISNEQVLGSSPSKEASAAKLLRAATLSRLE…	Tracheophyta	cellular organisms,Eukaryota,Viridiplantae,Streptophyta,Streptophytina,Embryophyta,Tracheophyta,Euphyllophyta,Spermatophyta,Magnoliopsida,Mesangiospermae,eudicotyledons,Gunneridae,Pentapetalae,rosids,malvids,Malvales,Malvaceae,Malvoideae,Gossypium
A0A6A3CFZ5	Hibiscus syriacus	MTAPVMVTKGGGCGGGRKRGARGGVKSCEEEEQQSQISVSALLLAALRKSMVSCRVDSEDDAVSSSIHQMEIGWPTDVRHVSHVTFDRFNGFLGLPVEFQVEVPGRVPSASANVFGVSAESMQCSLDPKGNSVPTILLLMQERLYSQGGLKAEGIFRINPENSQEELVRDQLNRGIVPDNIDVHCLAGLIKAWFRELPSGVLDGLSPEQVLGCDDEDKYVELVKQLEPMEAGLLNWAVDLMADVVEEEESNKMNARNIAMVFAPNMTQMSDPLTALMHAVQVMNLLQTLILKTLREREETASPSYPCDGPTDEEYACHSLQETDLSCEGTMSDYNYSVYSSRDDNEYEDVDEVEPLGEIAECFLRQLDDEKNKDVTYSILEEQVDELHASTPPGSWSGC…	Tracheophyta	cellular organisms,Eukaryota,Viridiplantae,Streptophyta,Streptophytina,Embryophyta,Tracheophyta,Euphyllophyta,Spermatophyta,Magnoliopsida,Mesangiospermae,eudicotyledons,Gunneridae,Pentapetalae,rosids,malvids,Malvales,Malvaceae,Malvoideae,Hibiscus
A0A6A2XLT4	Hibiscus syriacus	MTGPAVMVTKGGGSGGGRKQGAKVVKSCEDEEQQNQISVSALLLSALRKSMVSCRVDREDEAMSSSAVHHMEIGWPTNVRHVSHVTFDWFNGFLGLPVEFQVEVPGRVPSASATVFGISVESMQCSLDSKGNSVPTILLLMQERLYSQGGLKAEGIFRINPENGQEEFVRDQLNWGIVPDDINVHCLAGLIKAWFRELPSGVLDGLSPEQVLGCDNEDKYVELVKQLKPMEAGLLHWAVDLMADVVEEEESNKMNARNIAMVFAPNMTQMSDPLMALMHAVQVMNLLQTLIMKTLLEREETASSSYAFDGPTDDEFDCRSLQEMDMSCEEPMSDYSNSLYANSSGDENEIEPLGE	Tracheophyta	cellular organisms,Eukaryota,Viridiplantae,Streptophyta,Streptophytina,Embryophyta,Tracheophyta,Euphyllophyta,Spermatophyta,Magnoliopsida,Mesangiospermae,eudicotyledons,Gunneridae,Pentapetalae,rosids,malvids,Malvales,Malvaceae,Malvoideae,Hibiscus
A0A6A2XSL2	Hibiscus syriacus	MTGPVVVTKGGGCGGGSGRKRAAKGGVKSCEEEEQQNQISFAALLLSALRKSMVSCRVDREDEAISPSVVHHMEIGWPTNVRHVSHVTFDRFNGFLGLPVEFQFEVPCRVPSASATVFGISAGSMQCSLDSKGNSIPTILLLMQERLYSQGGLKAEGIFRINPENSQEELVRDQLNWGIVPDDINVHCLAGLIKAWFRELPSGVLDGLSPEQVLGCDNEDKYVELVKQLKSMEAGLLDWAVDLMADVVKEEGSNKMNARNIAMVFAPNMTKMSDPLTALMHAVQVMNLLQTLIVKTLREREETASSSYAFDGPTDDEFDCRSLQEINTSCEEPMTDYDNSLYANSSGDDNEYEDENEIEPLGEIAVCFSRELHDEKKKDVTKNENSSLNTSDRESIDDL…	Tracheophyta	cellular organisms,Eukaryota,Viridiplantae,Streptophyta,Streptophytina,Embryophyta,Tracheophyta,Euphyllophyta,Spermatophyta,Magnoliopsida,Mesangiospermae,eudicotyledons,Gunneridae,Pentapetalae,rosids,malvids,Malvales,Malvaceae,Malvoideae,Hibiscus
A0A6A2WU13	Hibiscus syriacus	MNSSVMVTKGGGCGGGSGRRRRAKSCEDAEEEQNKISVAALLLSALRKSMVSCRVDREDEAMSSSVVHHTEIGWPTNVRHVSHVTFDRFNGFLGLPVEFQVEVPGRVPSASATVFGISAESMQCSLDSKGNSVPTILLLMQERLYSQGGLKAEGIFRINPENGQEEFVRDQLNWGIVPDDINVHCLAGLIKAWLRELPSGVLDGLSPEQVLGCDNEDKYVELVKQLKPMEAGLLDWAVDLMTDVVEEEESNKMNARNIATVFAPNMTQVSDPLTALMHAVQVMNLLQTLIMKTLREREETASLSYAFDGPTDDEFDCRSLQEMDTSCEEISDYSNSLYANSSGDDNEYEDENEIEPLGEIAVHFLRQLEDENSSVNRSYRESIDDMEMT	Tracheophyta	cellular organisms,Eukaryota,Viridiplantae,Streptophyta,Streptophytina,Embryophyta,Tracheophyta,Euphyllophyta,Spermatophyta,Magnoliopsida,Mesangiospermae,eudicotyledons,Gunneridae,Pentapetalae,rosids,malvids,Malvales,Malvaceae,Malvoideae,Hibiscus
A0A5B6VL95	Gossypium australe	MTAPVMVTKGGGCGGGGSGKKRGAKNSEEEQQQSQISVAALLLAALRKSMVSCRVDGEDEAMHSAVNNMEIGWPTNVRHVSHVTFDRFNGFLGLPLEFQVEVPGRVPSASANVFGVSAESMQCSLDPKGNSVPTILLLMQERLYLQGGLQAEGIFRINPENSQEELVRDQLNRGIVPDNIDVHCLAGLIKAWFRELPAGVLDGLSPEQVLHCDNEEECVELVKQLKPTEAGLLNWAVDLMADVVEEEETNKMNARNIAMVFAPNMTQMSDPLTALMHAVQVMNLLKTLIMKTLREREETVSSSHSFDHHTDEEFDCRSLDEMDMSCEGPISDYDNSLYGNYSGDDEEDGVEAFGEIEECFLRQPDDENNKDATYSFLEKPSDESHTSTPPGSWTGCNLE…	Tracheophyta	cellular organisms,Eukaryota,Viridiplantae,Streptophyta,Streptophytina,Embryophyta,Tracheophyta,Euphyllophyta,Spermatophyta,Magnoliopsida,Mesangiospermae,eudicotyledons,Gunneridae,Pentapetalae,rosids,malvids,Malvales,Malvaceae,Malvoideae,Gossypium
A0A6P4MNZ0	Gossypium arboreum	MTAPVMLTKGGGCGGGGSGKKRGAKNSVEEQQQNQISVAALLLAALRKSMVSCRVDGEDEAMHSAVNNMEIGWPTNVRHVSHVTFDRFNGFLGLPLEFQVEVPGRVPSASASVFGVSAESMQCSLDPKGNSVPTILLLMQKRLYSQGGLQAEGIFRINPENSQEELVRDQLNRGIVPDNIDVHCLAGLIKAWFRELPAGVLDGLSPEQVLHCDNEEESVELVKQLKPTEAGLLNWAVDLMADVVEEEETNKMNARNIAMVFAPNMTQMSDPLTALMHAVQVMNLLKTLIMKTLREREETASSSHSFDHHTDEEFDCRSLDEMDMSCEGPISDYDNSLYGNYSGDNEEDGVEAFGEIEECFLRQPDDENNKDATYSFLEKPSDGSHTSTPPGSWTGCNLE…	Tracheophyta	cellular organisms,Eukaryota,Viridiplantae,Streptophyta,Streptophytina,Embryophyta,Tracheophyta,Euphyllophyta,Spermatophyta,Magnoliopsida,Mesangiospermae,eudicotyledons,Gunneridae,Pentapetalae,rosids,malvids,Malvales,Malvaceae,Malvoideae,Gossypium
A0A5D2Y834	Gossypium mustelinum	MTAPVMLTKGGGCGGGGSGKKRGAKNSVEEQQQNQISVATLLLAALRKSMVSCRVDGEDEAMHSAVNNMEIGWPTNVRHVSHVTFDRFNGFLGLPLEFQVEVPGRVPSASASVFGVSAESMQCSLDPKGNSVPTILLLMQKRLYSQGGLQAEGIFRINPENSQEELVRDQLNRGIVPDNIDVHCLAGLIKAWFRELPAGVLDGLSPEQVLHCDNEEESVELVKQLKPTEAGLLNWAVDLMADVVEEEETNKMNARNIAMVFAPNMTQMSDPLTALMHAVQVMNLLKTLIMKTLREREETASSSHSFDHHTDEEFDCRSLDEMDMSCEGPISDYDNSLYGNYSGDNEEDGVEAFGEIEECFLRQPDDENNKDATYSFLEKPSDESHTSTPPGSWTGCNLE…	Tracheophyta	cellular organisms,Eukaryota,Viridiplantae,Streptophyta,Streptophytina,Embryophyta,Tracheophyta,Euphyllophyta,Spermatophyta,Magnoliopsida,Mesangiospermae,eudicotyledons,Gunneridae,Pentapetalae,rosids,malvids,Malvales,Malvaceae,Malvoideae,Gossypium
A0A5D2PEU5	Gossypium tomentosum	MTGPVMLTEEGGCGGGGSGKKRGAKNSVEEQQQNQISVATLLLAALRKSMVSCRVDGEDEAMHSAVNNMEIGWPTNVRHVSHVTFDRFNGFLGLPLEFQVEVPGRVPSASASVFGVSAESMQCSLDPKGNSAEGIFRINPENSQEELVRDQLNRGIVPDNIDVHCLAGLIKAWFRELPAGVLDGLSPEQVLHCDNEEESVELVKQLKPTEAGLLNWAVDLMVDVVEEEETNKMNARNIAMVFAPNMTQMSDPLTALMHAVQVMNLLKTLIMKTLREREETASSSHSFDHHTDEEFDCRSLDEMDMSCEGPISDYDNSLYGNYSGDNEEDGVEAFGEIEECFLRQPDDENNKDATYSFLEKPSDESHTSTPPGSWTGCNLESSISFTDSKNENSGSTISD…	Tracheophyta	cellular organisms,Eukaryota,Viridiplantae,Streptophyta,Streptophytina,Embryophyta,Tracheophyta,Euphyllophyta,Spermatophyta,Magnoliopsida,Mesangiospermae,eudicotyledons,Gunneridae,Pentapetalae,rosids,malvids,Malvales,Malvaceae,Malvoideae,Gossypium
A0A5D2FLH5	Gossypium darwinii	MTAPVMLTKGGGCGGGGSGKKRGAKNSVEEQQQNQISVATLLLAALRKSMVSCRVDGEDEALHSAVNNMEIGWPTNVRHVSHVTFDCFNGFLGLPLEFQVEVPGRVPSASASVFGVSAESMQCSLDPKGNSAEGIFRINPENSQEELVRDQLNRGIVPDNIDVHCLAGLIKAWFRELPAGVLDGLSPEQVLHCDNEEESVELVKQLKPTEAGLLNWAVDLMADVVEEEETNKMNARNIAMVFAPNMTQMSDPLTAMMHAVQVMNLLKTLIMKTLREREETASSSHSFDHHTDEEFDCRSLDEMDMSCEGPISDYDNSLYGNYSGDNEEDGVEAFGEIEECFLRQPDDENNKDATYSFLEKPSDESHTSTPPGSWTGCNLESSISFTDSKNENSGSTTSD…	Tracheophyta	cellular organisms,Eukaryota,Viridiplantae,Streptophyta,Streptophytina,Embryophyta,Tracheophyta,Euphyllophyta,Spermatophyta,Magnoliopsida,Mesangiospermae,eudicotyledons,Gunneridae,Pentapetalae,rosids,malvids,Malvales,Malvaceae,Malvoideae,Gossypium
A0A5J5UR64	Gossypium barbadense	MTAPVMLTKGGGCGGGGSGKKRGAKNSVEEQQQNQISVATLLLAALRKSMVSCRVDGEDEALHSAVNNMEIGWPTNVRHVSHVTFDCFNGFLGLPLEFQVEVPGRVPSASASVFGVSAESMQCSLDPKGNSAEGIFRINPENSQEELVRDQLNRGIVPDNIDVHCLAGLIKAWFRELPAGVLDGLSPEQVLHCDNEEESVELVKQLKPTEAGLLNWAVDLMADVVEEEETNKMNARNIAMVFAPNMTQMSDPLTAMMHAVQVMNLLKTLIMKTLREREETASSSHSFDHHTDEEFDCRSLDEMDMSCEGPISDYDNSLYGNYSGDNEEDGVEAFGEIEECFLRQPDDENNKDATYSFLEKPSDESHTSTPPGSWTGCNLESSISFTDSKNENSGSTTSD…	Tracheophyta	cellular organisms,Eukaryota,Viridiplantae,Streptophyta,Streptophytina,Embryophyta,Tracheophyta,Euphyllophyta,Spermatophyta,Magnoliopsida,Mesangiospermae,eudicotyledons,Gunneridae,Pentapetalae,rosids,malvids,Malvales,Malvaceae,Malvoideae,Gossypium
A0A5D2JUH8	Gossypium tomentosum	MTAPVMVTKGGGCGGGGSGKKRRAKNSEEEQQQNQISVAALLLAVLRKSMVSCRVDGEDEAMHSAVNNMEIGWPTNVRHVSHVTFDRFNGFLGLPLEFQVEVPGRVPSASASVFGVSAESMQCSLDPKGNSVPTILLLMQERLYSQGGLQAEGIFRINPENSQEELVRDQLNRGIVPDNIDVHCLAGLIKAWFRELPAGVLDGLSPEQVLHCDNEEECVELVKQLKPTEAGLLNWAVDLMADVVEEEETNKMNARNIAMVFAPNMTQMSDPLTALMHAVQVMNLLKTLIMKMLREREETASSSRSFDHHTDEEFDCHSLDEMDMSCEGPISDYDNSLYGNYNGDDEEDGVEAFGEIEECFLRQPDDENNKDATYSFLEKPSDEPHTSTPPGSWTGCNLE…	Tracheophyta	cellular organisms,Eukaryota,Viridiplantae,Streptophyta,Streptophytina,Embryophyta,Tracheophyta,Euphyllophyta,Spermatophyta,Magnoliopsida,Mesangiospermae,eudicotyledons,Gunneridae,Pentapetalae,rosids,malvids,Malvales,Malvaceae,Malvoideae,Gossypium
A0A5D2BN98	Gossypium darwinii	MTTPVMVTKGGGCGGGGSGKKRRAKNSEEEQQQNQISVAALLLAVLRKSMVSCRVDGEDEAMHSAVNNMEIGWPTNVRHVSHVTFDRFNGFLGLPLEFQVEVPGRVPSASASVFGVSAESMQCSLDPKGNSVPTILLLMQERLYSQGGLQAEGIFRINPENSQEELVRDQLNRGIVPDNIDVHCLAGLIKAWFRELPAGVLDGLSPEQVLHCDNEEECVELVKQLKPTEAGLLNWAVDLMADVVEEEETNKMNARNIAMVFAPNMTQMSDPLTALMHAVQVMNLLKTLIMKMLREREETASSSRSFDHHTDEEFDCRSLDEMDMSCEGPISDYDNSLYGNYNGDDEEDGVEAFGEIEECFLRQPDDENNKDATYSFLEKPSDEPHTSTPPGSWTGCNLE…	Tracheophyta	cellular organisms,Eukaryota,Viridiplantae,Streptophyta,Streptophytina,Embryophyta,Tracheophyta,Euphyllophyta,Spermatophyta,Magnoliopsida,Mesangiospermae,eudicotyledons,Gunneridae,Pentapetalae,rosids,malvids,Malvales,Malvaceae,Malvoideae,Gossypium
A0A5J5QDU1	Gossypium barbadense	MTTPVMVTKGGGCGGGGSGKKRRAKNSEEEQQQNQISVAALLLAVLRKSMVSCRVDGEDEAMHSAVNNMEIGWPTNVRHVSHVTFDRFNGFLGLPLEFQVEVPGRVPSASASVFGVSAESMQCSLDPKGNSVPTILLLMQERLYSQGGLQAEGIFRINPENSQEELVRDQLNRGIVPDNIDVHCLAGLIKAWFRELPAGVLDGLSPEQVLHCDNEEECVELVKQLKPTEAGLLNWAVDLMADVVEEEETNKMNARNIAMVFAPNMTQMSDPLTALMHAVQVMNLLKTLIMKMLREREETASSSRSFDHHTDEEFDCRSLDEMDMSCEGPISDYDNSLYGNYNGDDEEDGVEAFGEIEECFLRQPDDENNKDATYSFLEKPSDEPHTSTPPGSWTGCNLE…	Tracheophyta	cellular organisms,Eukaryota,Viridiplantae,Streptophyta,Streptophytina,Embryophyta,Tracheophyta,Euphyllophyta,Spermatophyta,Magnoliopsida,Mesangiospermae,eudicotyledons,Gunneridae,Pentapetalae,rosids,malvids,Malvales,Malvaceae,Malvoideae,Gossypium
A0A0D2QXC3	Gossypium raimondii	MTAPVMVTKGGGCGGGGSGKKRRAKNSEEEQQQNQISVAALLLAALRKSMVSCRVDGEDEAMHSAVNNMEIGWPTNVRHVSHVTFDRFNGFLGLPLEFQVEVPGRVPSASASVFGVSAESMQCSLDPKGNSVPTILLLMQERLYSQGGLQAEGIFRINPENSQEELVRDQLNRGIVPDNIDVHCLAGLIKAWFRELPAGVLDGLSPEQVLHCDNEEECVELVKQLKPTEAGLLNWAVDLMADVVEEEETNKMNARNIAMVFAPNMTQMSDPLTALMHAVQVMNLLKTLIMKTLREREETASSSRSFDHHTDEEFDCRSLDEMDMSCEGPISDYDNSLYGNYSGDDEEDGVEAFGEIEECFLRQPEDENNKDATYSFLEKPSDESHTSTPPGSWTGCNLE…	Tracheophyta	cellular organisms,Eukaryota,Viridiplantae,Streptophyta,Streptophytina,Embryophyta,Tracheophyta,Euphyllophyta,Spermatophyta,Magnoliopsida,Mesangiospermae,eudicotyledons,Gunneridae,Pentapetalae,rosids,malvids,Malvales,Malvaceae,Malvoideae,Gossypium
A0A7J8LNT2	Gossypium lobatum	MTAPVMVTKGGGCGGGGSGKKRRAKNSEEEQQQNQISVAALLLAALRKSMVSCRVDGEDEAMHSAVNNMEIGWPTNVRHVSHVTFDRFNGFLGLPLEFQVEVPGRVPSASASVFGVSAESMQCSLDPKGNSVPTILLLMQERLYSQGGLQAEGIFRINPENSQEELVRDQLNRGIVPDNIDVHCLAGLIKAWFRELPAGVLDGLSPEQVLHCDNEEECVELVKQLKPTEAGLLNWAVDLMADVVEEEETNKMNARNIAMVFAPNMTQMSDPLTALMHAVQVMNLLKTLIMKTLREREETASSSHSFDHHTDEEFDCRSLDEMDMSCEGPISDYDNSIYGNYSGDDEEDGVEAFGEIEECFLRQPDDENNKDATYSFLEKPSDESHTSTPPGSWTGCNLE…	Tracheophyta	cellular organisms,Eukaryota,Viridiplantae,Streptophyta,Streptophytina,Embryophyta,Tracheophyta,Euphyllophyta,Spermatophyta,Magnoliopsida,Mesangiospermae,eudicotyledons,Gunneridae,Pentapetalae,rosids,malvids,Malvales,Malvaceae,Malvoideae,Gossypium
A0A7J9GFE5	Gossypium harknessii	MTAPVMVTKGGGCGGGGSGKKRRAKNSEEEQQQNQISVAALLLAALRKSMVSCRVDGEDEAMHSAVNNMEIGWPTNVRHVSHVTFDRFNGFLGLPHEFQVEVPGRVPSASASVFGVSAESMQCSLDPKGNSVPTILLLMQERLYSQGGLQAEGIFRINPENSQEELVRDQLNRGIVPDNIDVHCLAGLIKAWFRELPAGVLDGLSPEQVLHCDNEEECVELVKQLKPTEAGLLNWAVDLMADVVEEEETNKMNARNIAMVFAPNMTQMSDPLTALMHAVQVMNLLKTLIMKTLREREETASSSHSFDHHTDEEFDCRSLDEMDMSCEGPISDYDNSLYGNYSGDDEEDGVEAFGEIEECFLRQPDDENNKDATYSFLEKPSDESHTSTPPGSWTGCNLE…	Tracheophyta	cellular organisms,Eukaryota,Viridiplantae,Streptophyta,Streptophytina,Embryophyta,Tracheophyta,Euphyllophyta,Spermatophyta,Magnoliopsida,Mesangiospermae,eudicotyledons,Gunneridae,Pentapetalae,rosids,malvids,Malvales,Malvaceae,Malvoideae,Gossypium
A0A166DAA6	Daucus carota subsp. sativus	MTGMMMKRKLSVCGGGKELRTTNATEEDQDVSVSLVASLVSAIRKSMVSCRFEDADKQDRGLSSSSAMEIGWPTDVQHLTHVTFDRFQGFLGLPAEFQVDVPSKVPSASVSVFGVSAESMQCDYDSRSNSVPTILLLMQERLYTQKGLTAEGIFRINPENSKEEYVRDQLNKGIVPKDIDVHCLAGLIKAWFRELPSGVLDGLFPEEVLQCNTEEESVELVKQLKPTETALLNWAIDLMADVVEHEDSNKMNARNIAMVFAPNMTQMSDPLTALMHAVQVMNLLKTLIIKTLREREETTIEGYSPMSNCSSARHSDEEIDNQHEMNTSCELIGPHSEGNADLHYNDNSESESEIGSFGEIEENFLKQLDDNVNTNSFREFKGHR	Tracheophyta	cellular organisms,Eukaryota,Viridiplantae,Streptophyta,Streptophytina,Embryophyta,Tracheophyta,Euphyllophyta,Spermatophyta,Magnoliopsida,Mesangiospermae,eudicotyledons,Gunneridae,Pentapetalae,asterids,campanulids,Apiales,Apiineae,Apiaceae,Apioideae,Scandiceae,Daucinae,Daucus,Daucus sect. Daucus,Daucus carota
A0A166CES6	Daucus carota subsp. sativus	MFSSCKLVGEDGGEAEFDSSSFVQQMEIGWPTNVQHLTHVTFDRFHGFLGLPVEFQVEIPCRVPSASVSVFGVSAESMQCSYDSRGNSVPTILLLMQERLYSQGGLKSEGIFRINPENSKEEHVREQLNRGIVPQDIDVHCLAGLIKAWFRELPSGILDGLSPEEVLQCNTEEESIELVKQLKPTETALLSWAIDLMADVVEHEDTNKMNARNIAMVFAPNMTQMSDPLTALMHAVQVMNLLKTLIMRTIQERDEASTGDSLTNYSPKSNYSSDRLTDYEDTSCELRASPSIPTEQVDYSTDSEIEEEIESICETEKCVSEQVDDDKENTRNSCELGGPPSNHTEQVDCNVDDENRDEIEPICETEKCFLEQVDDDKENTRNSCELGQSPSSLTEPLDY…	Tracheophyta	cellular organisms,Eukaryota,Viridiplantae,Streptophyta,Streptophytina,Embryophyta,Tracheophyta,Euphyllophyta,Spermatophyta,Magnoliopsida,Mesangiospermae,eudicotyledons,Gunneridae,Pentapetalae,asterids,campanulids,Apiales,Apiineae,Apiaceae,Apioideae,Scandiceae,Daucinae,Daucus,Daucus sect. Daucus,Daucus carota
A0A1U8G2T1	Capsicum annuum	MQQIQNYQTQPKQTKTQRGFCCSSSVFFRRKTSSEKIGTGMTVGIKSKAKEEMEQKEQEQHQLCLLDFLLTALRKSMMYCRLFDEKEEVKSTVHSMEIGWPTNVQHLTHVTFDRFHGFLGLPVEFEVEIPCKAPSASVSVFGISAQSMQCSYDTRGNSVPTILLLMQERLYTQGGLKAEGIFRINPENSHEEHVRDQLNRGIVPDNINVHCMAGLIKAWFRELPAGVLDGLSPEQVLQCNTEEEFIELVKQLKPTETALLKWAIDLMADVVEQEETNKMNARNIAMVFAPNMTQRQKAEDIHPCHLVSLMDKPRRNLTLNKRWRLDVNQQGQHQMMMNDYITATAVKTEMKLSH	Tracheophyta	cellular organisms,Eukaryota,Viridiplantae,Streptophyta,Streptophytina,Embryophyta,Tracheophyta,Euphyllophyta,Spermatophyta,Magnoliopsida,Mesangiospermae,eudicotyledons,Gunneridae,Pentapetalae,asterids,lamiids,Solanales,Solanaceae,Solanoideae,Capsiceae,Capsicum
A0A5N6NBA3	Mikania micrantha	MVVVPCGGVCRGGGAAEIGPTKDGSSKERESQLSLLELILAAFRKSMTACRIDDRIEEPKSKFHHMEIGWPTDVQHLTHVTFDRFHGFLGLPVEFEVEIPSQTPSASVSVFGVSADSMQCSYDSRGNSVPTILLLMQKRLYAQQGLKAEGIFRINPENSHEECVRAQLNRGMVPEDIEVHCLAGLIKAWFRELPCGVLDGLSPDEVLQCNTEEEQVGLVKKLKPTETALLNWAIDLMSDVAEHEELNKMNARNIAMVFAPNMTQMSDPLTALMHAVQVMNLLKTLITKTLREREQTTVARGPQTDSDFDNHEEMQTSSELRERVSVDEDRYDPDGVSDLEVESLSEIEENFLEQIKKNKNAKNRFKKELNDLETLKPHNKPLIITRTTLDLHSHGFKNT…	Tracheophyta	cellular organisms,Eukaryota,Viridiplantae,Streptophyta,Streptophytina,Embryophyta,Tracheophyta,Euphyllophyta,Spermatophyta,Magnoliopsida,Mesangiospermae,eudicotyledons,Gunneridae,Pentapetalae,asterids,campanulids,Asterales,Asteraceae,Asteroideae,Heliantheae alliance,Eupatorieae,Mikania
A0A103XPD6	Cynara cardunculus var. scolymus	MAGVVVVPRGTGCGGGCGGGGGRSENGTTEEASSKQHQNHISVLELLIAALRKSMAACRVDQREESKSSAIHQMEIGWPTDVQHLSHVTFDRFHGFLGLPVEFQVEIPCRVPSASVFGVSAESMQCSYDSRGNSVPTILLLMQERLYAHGGLKAEGIFRINPENSQEERVRDQLNRGMVPEGIEVHCLAGLIKAWFRELPCGVLDGLSPDEVLQCNTEDERVELVKQLKPTETALLNWAIDLMSDVAQHEESNKMNARNIAMMSDPLTALMHAVQVMNLLKTLITKTLRERKENTTNEEFNCREEIQTSCDLRRRGSSESEEDDNDEHIRYDLCGNSVDGEIEESFLKQTKENKPAKDRFKKEWDDHTVTPRSDPTSGYDFREESLVMSDGCVSGGVSR…	Tracheophyta	cellular organisms,Eukaryota,Viridiplantae,Streptophyta,Streptophytina,Embryophyta,Tracheophyta,Euphyllophyta,Spermatophyta,Magnoliopsida,Mesangiospermae,eudicotyledons,Gunneridae,Pentapetalae,asterids,campanulids,Asterales,Asteraceae,Carduoideae,Cardueae,Carduinae,Cynara,Cynara cardunculus,Cynara cardunculus subsp. cardunculus
A0A2J6K561	Lactuca sativa	MTEMVVVPRGAGCAAVCGGGCAGDDTTKGGSSKEHQNHLSLVALIIAALRKSMTACRVDDQREESKSTKPATLHHMEIGWPTDVQHLTHVTFDRFHGFLGLPVEFEVEIPCRAPSASVSVFGVSAESMQCSYDSRGNSVPTILLLMQERLYAQGGLKAEGIFRINPENSQEERVREQLNRGTVPENIEVHCLAGLIKAWFRELPSGVLDGLSPDEVLQCNTEEERVELVKQLNPTQSALLNWAVHLMSDVAQQQESNKMNARNIAMVFAPNMTQMSDPLTALMHAVQVMNLLKTLIAKTLREREETTAGVSTVSCPSDHHQEMKTRCEPGRQPSASSSSKEQEQDDDDEAESSLSEIEENFLKRIEENKKAKDRFKRELDHLVTQRSSPTSGFDFQEES…	Tracheophyta	cellular organisms,Eukaryota,Viridiplantae,Streptophyta,Streptophytina,Embryophyta,Tracheophyta,Euphyllophyta,Spermatophyta,Magnoliopsida,Mesangiospermae,eudicotyledons,Gunneridae,Pentapetalae,asterids,campanulids,Asterales,Asteraceae,Cichorioideae,Cichorieae,Lactucinae,Lactuca
A0A6S7PCS2	Lactuca saligna	MTEMVVVPRGAGCAAVCGGGCAGNDTRKGGSSKEHQNHLSLVALIIAALRKSMAACRVDDQREESKSTKPATLHHMEIGWPTDVQHLTHVTFDRFHGFLGLPVEFEVEIPCRAPSASVSVFGVSAESMQCSYDSRGNSVPTILLLMQERLYAQGGLKAEGIFRINPENSQEERVREQLNRGTVPENIEVHCLAGLIKAWFRELPSGVLDGLSPDEVLQCNTEEERVALVKQLNPTQSALLNWAVHLMSDVAQQQESNKMNARNIAMVFAPNMTQMSDPLTALMHAVQVMNLLKTLIAKTLREREETTAGASTVSCPSDHHQEMKTGCEPPRQPSSSSSSSSSSSKEQEQEQDDADDDEAESSLSEIEENFLKRIEENKKAKDRFKRELDQLVTQRSSPT…	Tracheophyta	cellular organisms,Eukaryota,Viridiplantae,Streptophyta,Streptophytina,Embryophyta,Tracheophyta,Euphyllophyta,Spermatophyta,Magnoliopsida,Mesangiospermae,eudicotyledons,Gunneridae,Pentapetalae,asterids,campanulids,Asterales,Asteraceae,Cichorioideae,Cichorieae,Lactucinae,Lactuca
A0A103YNT1	Cynara cardunculus var. scolymus	MTGMVMLTRGAGCGGGGGGGGGGGGGTKGSASEEEQNQLSLVALLLAALRKSMVACRVDQRDDQNSGVTALQQMEIGWPTNVQHLTHVTFDRFHGFLGLPVEFEVEIPCRVPSASVSVFGVSAESMQCSYDSRGNSAEGIFRINAENSKEEEVRDQLNRGMVPEDIEVHCLAGLIKAWFRELPCGVLDGLSPEEVLQCNTEEQCSELVKHLKPTETALLNWAVDLMTDVVEKEESNKMNARNIAMVFSPNMTQMSDPLTALMHAVQVMNLLKTLITKTLREREECATTDGGCSPMSYGSDRQSDDSQEEMETSCEFTRQQPSSEDENENYEDEVESLSEIEESFLKQLIENENAKDCFKKELGNLVKQQRTSPTSGFDFQEESSVMTDGYGSGVSVSPE…	Tracheophyta	cellular organisms,Eukaryota,Viridiplantae,Streptophyta,Streptophytina,Embryophyta,Tracheophyta,Euphyllophyta,Spermatophyta,Magnoliopsida,Mesangiospermae,eudicotyledons,Gunneridae,Pentapetalae,asterids,campanulids,Asterales,Asteraceae,Carduoideae,Cardueae,Carduinae,Cynara,Cynara cardunculus,Cynara cardunculus subsp. cardunculus
A0A2U1P7U4	Artemisia annua	MTGMVMLTRGAGCNNDTSIATKGGTGAADAGSVNEEEQNQISLVALLLAALRKSVVACRVENENREDVGAGLCQMEIGWPTNVQHLTHVTFDRFQGFLGLPVEFEVEIPCRVPSASVSVFGVSAESMQCSYDSRGNSVPTILLLMQERLYAQGGLKAEGIFRINAENSKEEEVRDQLNRGMVPEDIEVHCLAGLIKAWFRELPCGVLDGLSPEDVLNCNTEEDCAELVKHLKPTETALLNWAVDLMADVVEHEESNKMNARNIAMVFAPNMTQMSDPLTALMHAVQVMNLLKTLITKTLRDREDAATTDCGYSPMSYRSGRQSDYSQEEMETSCELRRQPSSEDDNDGDEDDDEVESLSEIEENFIKQLMENENAKDCFKKELGNMVKQRSSPTSGFDF…	Tracheophyta	cellular organisms,Eukaryota,Viridiplantae,Streptophyta,Streptophytina,Embryophyta,Tracheophyta,Euphyllophyta,Spermatophyta,Magnoliopsida,Mesangiospermae,eudicotyledons,Gunneridae,Pentapetalae,asterids,campanulids,Asterales,Asteraceae,Asteroideae,Anthemideae,Artemisiinae,Artemisia
A0A5N6NSC9	Mikania micrantha	MTEVMVSENPPTKGEENHLSLVALLIAALRKSMVACRVDHPDHHMEIGGPTNVQHLTHVTFDRFHGFLGLPIEFQLEIPTRVPSASVSVFGVSAESMQCSYDSRGNSVPTILLLMQEKLYAQGGLKAEGIFRINAENSKEEEVRNQLNRGTVPDDIEVHCLAGLIKAWFRELPCGVLDGLSPQEVLQCNTEYQCAELLKHLKPTETALLNWAVDLMSDVVEHQESNKMNARNIAMVFAPNMTQMSDPLTALMHAVQVMNLLKTLITKTLREREESGTTDGGYSPMSYRSESQEDIETSCELRRQPSSSSSSEEEVEEEEENENDEDEDEVESLSEIEESFLKQLIENENAKDCFKKELGNLVKQQRSSPTNGFDFQEESSVMTDGYMSGMSVEMIHKVV…	Tracheophyta	cellular organisms,Eukaryota,Viridiplantae,Streptophyta,Streptophytina,Embryophyta,Tracheophyta,Euphyllophyta,Spermatophyta,Magnoliopsida,Mesangiospermae,eudicotyledons,Gunneridae,Pentapetalae,asterids,campanulids,Asterales,Asteraceae,Asteroideae,Heliantheae alliance,Eupatorieae,Mikania
A0A251UF61	Helianthus annuus	MTGMVMLTRGGGGGGGENAAEEEQNQLSLVALLVAALRKSMVACRVDHRDDQNSALHQMEIGWPTNVQHLTHVTFDRFHGFLGLPVEFEVEIPCRVPSASVSVFGVSAESMQCSYDSRGNSVPTILLLMQERLYAQGGLKAEGIFRINAENSKEEEVREQLNRGTVPEDIEVHCLAGLIKAWFRELPCGVLDGLSPEEVLQCNTEDDCAELVKHLKPTETALLNWAVDLMSDVVEHEESNKMNARNIAMVFAPNMTQMSDPLTALMHAVQVMNLLKTLITKTLREREEADGGYSPMSYRSEEIETSCELTRQASSEEDDIEEDEDEVESLSEMEESFLKQLIENENAKDCFKKELGNLVKQQQRCSPTSGFDFQEESSVNTSVSVSPGVNKIVECVKS	Tracheophyta	cellular organisms,Eukaryota,Viridiplantae,Streptophyta,Streptophytina,Embryophyta,Tracheophyta,Euphyllophyta,Spermatophyta,Magnoliopsida,Mesangiospermae,eudicotyledons,Gunneridae,Pentapetalae,asterids,campanulids,Asterales,Asteraceae,Asteroideae,Heliantheae alliance,Heliantheae,Helianthus
A0A2J6JG44	Lactuca sativa	MTGMVMLTRGAGCGGTGGVDGNEATKGGGATEEEQNQLSLVALLVAALRKSMVACRVDHGDDQSSGTAALHQMEIGWPTNVQHLTHVTFDRFHGFLGLPVEFEVEIPCRVPSASVSVFGVSAESMQCCYDSRGNSVPTILLLMQERLYAQGGLKAEGIFRINAENSKEEEVRDQLNRGMVPEDIEVHCLAGLIKAWFRELPCGVLDGLSPEQVLQCNTEDECCELLKHLKPTETALLNWAVDLMSDVVEQEEFNKMNARNIAMVFAPNMTQMSDPLTALMHAVQVMNLLKTLITKTLRERERECEESSSSSTTTTDGEYSPMSCRSHSRTDEMETSCEMRRQPSSEDGEDEDDVESLSEIEESFLKRLMENENAKDCFKNELGNLVKGRRTSPTSGFEF…	Tracheophyta	cellular organisms,Eukaryota,Viridiplantae,Streptophyta,Streptophytina,Embryophyta,Tracheophyta,Euphyllophyta,Spermatophyta,Magnoliopsida,Mesangiospermae,eudicotyledons,Gunneridae,Pentapetalae,asterids,campanulids,Asterales,Asteraceae,Cichorioideae,Cichorieae,Lactucinae,Lactuca
A0A6S7P4D2	Lactuca saligna	MTGMVMLTRGAGCGGTGCVDGNEATKEGGAAEEEQNQLSLVALLVAALRKSMVACRVDHGDDQSSGTTALHQMEIGWPTNVQHLTHVTFDRFHGFLGLPVEFEVEIPCRVPSASVSVFGVSAESMQCCYDSRGNSVPTILLLMQERLYAQGGLKAEGIFRINAENSKEEEVRDQLNRGMVPEDIEVHCLAGLIKAWFRELPCGVLDGLSPEQVLQCNTEDDCCELLKHLKPTETALLNWAIDLMSDVVEQEEFNKMNARNIAMVFAPNMTQMSDPLTALMHAVQVMNLLKTLITKTLRERERECEESSSSTTTTDGEYSPMSCRSHSRTDESQEEMETSGEMRRQPSSEDGEDEDEDDVESLSEIEESFLKRLMENENAKDCFKNELGNLVKGRRTSPT…	Tracheophyta	cellular organisms,Eukaryota,Viridiplantae,Streptophyta,Streptophytina,Embryophyta,Tracheophyta,Euphyllophyta,Spermatophyta,Magnoliopsida,Mesangiospermae,eudicotyledons,Gunneridae,Pentapetalae,asterids,campanulids,Asterales,Asteraceae,Cichorioideae,Cichorieae,Lactucinae,Lactuca
A0A7J0FJK3	Actinidia rufa	MTGMVMVTKGEDQQNNLSLVAFFLAALRKSVVSCRVDQRRDEAISAFHHMEIGWPTNVQHVAHVTFDRFHGFLGLPVEFEVEVPCRAPSASVSVFGVSAESMQCSYDSRGNSVPTILLLMQEKLYSQGGLKAEGIFRINPENSKEEEVRSQLNRGIVPNNIDVHCLAGLIKAWFRELPSGVLDGLSPEQVLECNTEEESVELAKQLPPTEAALLNWAIDLMADVVEQDDSNKMNPRNIAMVFAPNMTKMSDPLTALMHAVQVMNLLKTLITRVLRQREEAANSPMSYRSSDQTTDGEIDSHQEMDTSCELRGPISEYDDHTHCRSSSEDEDEALSEIEECFLQQLDYENEAKIEDLSPSDGKDSVANLIADGEKEESENDLNISSNRWENTEDVEMVDK…	Tracheophyta	cellular organisms,Eukaryota,Viridiplantae,Streptophyta,Streptophytina,Embryophyta,Tracheophyta,Euphyllophyta,Spermatophyta,Magnoliopsida,Mesangiospermae,eudicotyledons,Gunneridae,Pentapetalae,asterids,Ericales,Actinidiaceae,Actinidia
A0A2R6PP00	Actinidia chinensis var. chinensis	MTGMVMVTKGVDQQSNLSLVAFFLAALRKSVVSCRVDQRRDEAISTFHHMEIGWPTNVQHVAHVTFDRFHGFLGLPVEFEVEVPCRAPSASVSVFGVSAESMQCSYDSRGNSVPTILLLMQEKLYSQGGLKAEGIFRINPENSKEEEVRSQLNRGIVPNNIDVHCLAGLIKAWFRELPSGVLDGLLPEQVLECNTEKESVELVKQLPPTEAALLSWAVDLMADVVEQEDSNKMNPRNIAMVLAPNMTQKSDPLTALMHAVQVMNLLKTLITRTLRQREEAANSPMSSCSSDQTTGGEIDSHQEMDTSCELRGPISEYDDHTHCRNSSEDEDEDESLSEIEECFLQQLDYKNDAKIGI	Tracheophyta	cellular organisms,Eukaryota,Viridiplantae,Streptophyta,Streptophytina,Embryophyta,Tracheophyta,Euphyllophyta,Spermatophyta,Magnoliopsida,Mesangiospermae,eudicotyledons,Gunneridae,Pentapetalae,asterids,Ericales,Actinidiaceae,Actinidia,Actinidia chinensis
A0A6A4M6D7	Rhododendron williamsianum	MDIGWPTNVQHIAHVTFDRFNGFLGLPVEFEVEIPCRVPSASVSVFGVSAESMQCSYDSRGNSVPTILLLMQERLNSQEGLKAEGIFRINPENSKEEEVRKQLNRGIVPSNIDVHCLAGLIKAWFRELPSGVLDGLSPEQVLECNTEEESVELVKQLQPTESALLNWAIDLMADVVEQEEYNKMNARNIAMVFAPNMTQMSDPLTALMHAVQVMNLLKTLIMRTLRDREEAATEGYSPMCSSYSSDPRTDGEIDDNQQDMDTSCELKGPISENDDHDIYSISSEDEDEDEDDGVETLSEIEDCFLRQLRGIDNAKDLLSVCENGSSSALSASDGEEPEAIIVADGEKDDLKIPPNKWEDKSEVEMVDKIVDFAFPVPLVDVHLSVS	Tracheophyta	cellular organisms,Eukaryota,Viridiplantae,Streptophyta,Streptophytina,Embryophyta,Tracheophyta,Euphyllophyta,Spermatophyta,Magnoliopsida,Mesangiospermae,eudicotyledons,Gunneridae,Pentapetalae,asterids,Ericales,Ericaceae,Ericoideae,Rhodoreae,Rhododendron
A0A834HIZ7	Rhododendron simsii	MTGMVMVTKGVGCGGRRTIKQEEEEQQQNNLSIVAFFVAALRKSMVACRVERPDESISAVHHMDIGWPTNVQHIAHVTFDRFNGFLGLPVEFEVEIPCRVPSASVSVFGVSAESMQCSYDSRGNSVPTILLLMQERLNSQEGLKAEGIFRINPENSKEEEVRKQLNRGIVPSNIDVHCLAGLIKAWFRELPSGVLDGLSPEQVLECNTEEESVELVQQLQPTESALLNWAIGLMADVVEQEEYNKMNARNIAMVFAPNMTQMSDPLTALMHAVQVMNLLKTLIMRTLRDREEAATEGYSPMCSYSSDPRTDGESSDPRTDGEIDDNQQDMDTSCELRGPISENDDHDIYSISSGDEDDDDGVEALSEIEECFLRQLRGIDNAEDLLSVCENGSSSALSA…	Tracheophyta	cellular organisms,Eukaryota,Viridiplantae,Streptophyta,Streptophytina,Embryophyta,Tracheophyta,Euphyllophyta,Spermatophyta,Magnoliopsida,Mesangiospermae,eudicotyledons,Gunneridae,Pentapetalae,asterids,Ericales,Ericaceae,Ericoideae,Rhodoreae,Rhododendron
A0A4S4F161	Camellia sinensis var. sinensis	MKQQTTTTTTTRFKSLLLLTSHHHNNRERKRKLKREKHMTGMVMLSKTTSDGGAKVDQEQHHHHQNNLSIAAVFLAALRKSMVYCRVDRQEEVISAVQHMEIGWPTNVQHIAHVTFDRFNGFLGLPVEFEVEIPCRVPSASASVFGVSAESMQCSYDSRGNSVPTILLLMQERLYSNGGLKAEGIFRINPENSQEEKVRSQLNRGIVPDGIDVHCLAGLIKAWFRELPSGVLDGLSPEQVLECDAEEESVELVKRLQPTESALLNWAIDLMTDVVEHEEYNKMNARNIAMVFAPNMTQMSDPLTALMHAVQVMNLLKTLITKTLREREDAATGGNSPMLSGSSDHQTDGEIDSQQEMDTSCELRGPMSEYDEHDDAQYSNSSSSGDENDIESLSEIEEC…	Tracheophyta	cellular organisms,Eukaryota,Viridiplantae,Streptophyta,Streptophytina,Embryophyta,Tracheophyta,Euphyllophyta,Spermatophyta,Magnoliopsida,Mesangiospermae,eudicotyledons,Gunneridae,Pentapetalae,asterids,Ericales,Theaceae,Camellia,Camellia sinensis
A0A7J7H4S0	Camellia sinensis	MTGMVMLSKTTSDGGAKVDQEQHHHHQNNLSIAAVFLAALRKSMVYCRVDRQEEVISAVQHMEIGWPTNVQHISHVTFDRFNGFLGLPVEFEVEIPCRVPSASASVFGVSAESMQCSYDSRGNSVPTILLLMQERLYSNGGLKAEGIFRINPENSQEEKVRSQLNRGIVPDGIDVHCLAGLIKAWFRELPSGVLDGLSPEQVLECDAEEESVELVKRLQPTESALLNWAIDLMTDVVEHEEYNKMNARNIAMVFAPNMTQMSDPLTALMHAVQVMNLLKTLITKTLREREDAATGGNSPMLSGSSDHQTDGEIDSQQEMDTSCELRGPMSEYDEHDDAQYSNSSSSGDENDIESLSEIEECFLRQLDEKGCAKNRSLEEESIGDSQRQHVSPKSGSSST…	Tracheophyta	cellular organisms,Eukaryota,Viridiplantae,Streptophyta,Streptophytina,Embryophyta,Tracheophyta,Euphyllophyta,Spermatophyta,Magnoliopsida,Mesangiospermae,eudicotyledons,Gunneridae,Pentapetalae,asterids,Ericales,Theaceae,Camellia
A0A4S4EH88	Camellia sinensis var. sinensis	MTAMVMVTKGGGESVGCGGGKGTKEAEDQQNNNLSLVAFLLAALRKSMVSCRIDRNDESISTVHHMEIGWPTDVQHVTHVTFDRFDGFRGLPVEFEVEIPGRVPSASASVFGVSAESMQCCHDSRGNSVPTILLLMQERLYSQGEGIFRINPENSQEEEVRSQLNRGIVPDNIDVHCLSGLIKAWFRELPSGVLDGLSPEEVLQCNAEEDSVELVKQLQPTESALLNWAIDLMADVVEQEESNKMNARNIAMVFAPNMTQMSDPLTALMHAVQIMNLLKTLIMKTLREREEAAATEGGYSPISSHSSNQESDGEIDSHREMDTSCELRRPMSECDDNAHYNNSSEDEADIESLREVEECFLTQLDAKIMKESVGDLQRPHVSPRSGSTSYRETGVSFSD…	Tracheophyta	cellular organisms,Eukaryota,Viridiplantae,Streptophyta,Streptophytina,Embryophyta,Tracheophyta,Euphyllophyta,Spermatophyta,Magnoliopsida,Mesangiospermae,eudicotyledons,Gunneridae,Pentapetalae,asterids,Ericales,Theaceae,Camellia,Camellia sinensis
A0A6A4LMS8	Rhododendron williamsianum	MAIGMVMVTKDGIGCRGGCGKGTKAGEEEEEEETNSNLSIIEILLAALRKSMVSCRVDRRGEDPIAALHHMEIGWPTDVQHVAHVTFDRFEGFQGLPVEFEVEIPSKVPSASASVFGVSAESMQCSYDSRGNSVPIILLLMQDRLYSQGGLKAEGIFRINPENSHEEDVRSQLNRGIVPDDIDVHCLAALIKAWFRELPSGVLDGLSPEQVLQCSSEEEFVELVKELPPTESALLHWVIDLMADVVELEESNKMNARNIAVVFAPNMTQMSDPLTALMHAVQIMNLLKTLITKTLREREEAATAAYSPMLSHSSDGEIESQREMDTSCELRGPLSQCDVNSPYSNGFRDGDEIESLSDMEECILGQSDEKENAKIPEESIGDRFRRHHVSARSGSTSYM…	Tracheophyta	cellular organisms,Eukaryota,Viridiplantae,Streptophyta,Streptophytina,Embryophyta,Tracheophyta,Euphyllophyta,Spermatophyta,Magnoliopsida,Mesangiospermae,eudicotyledons,Gunneridae,Pentapetalae,asterids,Ericales,Ericaceae,Ericoideae,Rhodoreae,Rhododendron
A0A834L5S2	Rhododendron simsii	MAIGMVMVTKDGTGCRGGCGKGTKAGEEEETNSNLSIIEILLAALRKSMVSCRVDRRGEEPIAALHHMEIGWPTDVQHVAHVTFDRFEGFQGLPVEFEVEIPSKVPSASASVFGVSAESMQCSYDSRGNSVPIILLLMQDRLYSQGGLKAEGIFRINPENSHEEDVRSQLNRGIVPDDIDVHCLAALIKAWFRELPSGVLDGLSPEQVLQCSTEEEFVELVKELQPTESALLHWVIDLMADVVELEESNKMNARNIAVVFAPNMTQMSDPLTALMHAVQIMNLLKTLIMKTLREREEAATAAYSPMSSHSSDGEIESQREMDTSCELRGPLSQCDVNSPYSNGCRDGDEIESLSDMEECLLGQSDEKENAKIPAESIGDLLQRHHVSARSGSTSYIQSG…	Tracheophyta	cellular organisms,Eukaryota,Viridiplantae,Streptophyta,Streptophytina,Embryophyta,Tracheophyta,Euphyllophyta,Spermatophyta,Magnoliopsida,Mesangiospermae,eudicotyledons,Gunneridae,Pentapetalae,asterids,Ericales,Ericaceae,Ericoideae,Rhodoreae,Rhododendron
A0A5B7B0Z8	Davidia involucrata	MAGMVMVTKGGGCSGKGTKGAEEQNQLSLLTFFLAALRKSMVSCRVDRGDEVISTVHHMEIGWPTNVQHITHVTFDRFHGFLGLPVEFEVEIPCRVPSASASVFGVSAESMQCSYDSRGNSVPTILLLMQERLYSQGGLKAEGIFRINPENSQEEHVRKQLNRGIVPDDIDVHCLAGLIKAWFRELPSGVLDGLSPEQVLQCNTEESSVELVKQLPPMEAALLNWAIHLMADVVELEESNKMNPRNIAMVFAPNMTRMSDPLTALMHAVQVMNLLKTLIVKTLGEREETATGGYSSCSSEQQTEEEFDDSQKEIDDTSCELRGPTSDYGDHANYSHNSSEDEVESLGEIEECFLRQLDENESAKKVFLDELVGLHVSPRSGSTFNVESGLSTSDGEDLS…	Tracheophyta	cellular organisms,Eukaryota,Viridiplantae,Streptophyta,Streptophytina,Embryophyta,Tracheophyta,Euphyllophyta,Spermatophyta,Magnoliopsida,Mesangiospermae,eudicotyledons,Gunneridae,Pentapetalae,asterids,Cornales,Nyssaceae,Davidia
A0A5J5BKB2	Nyssa sinensis	MTGMVMVRKGCGGGGGGGKGTKRSEEQNQLSLVAFLLTALRKSMVSCRVDRGDEVISAVHNMEIGWPTNVQHITHVTFDRFNGFLGLPVEFEVEIPCRVPSASASVFGVSAESMQCCYDSRGNSVPTILLLMQERLYSQGGLKAEGIFRINPENSQEEHVRNQLNRGIVPDEIDVHCLAGLIKAWFRELPSGVLDGLSPEQVLQCNTEEESIELVKQLQPTEAALLNWAIDLMADVVEQEDSNKMNARNIAMVFAPNMTQMSDPLTALMHAVQVMNFLKTLIMKILREREETAMGGYSPSSSHLSDRQTDEEFDNQREIDTGCELRGSMSDYDEHAHYSHSSEEDEVESLSDIEERFLRQLDENESAKKGFMAELVGLQKEHTSPKSGSTFNGESGISL…	Tracheophyta	cellular organisms,Eukaryota,Viridiplantae,Streptophyta,Streptophytina,Embryophyta,Tracheophyta,Euphyllophyta,Spermatophyta,Magnoliopsida,Mesangiospermae,eudicotyledons,Gunneridae,Pentapetalae,asterids,Cornales,Nyssaceae,Nyssa
A0A5B7AXW9	Davidia involucrata	MTGMVMVRKGGGCGGGGKGTKGSEEQNQLSLVAFLLTALRKSMVSCRVDRQDEVISTVHNMEIGWPTNVQHITHVTFDRFNGFLGLPVEFEVEIPCRVPSASASVFGVSAESMQLSYDSRGNSVPTILLLMQERLYSQGGLKAEGIFRINPENSKEEHVRNQLNSGIVPDEIDVHCLAGLIKAWFRELPSGVLDGVSPEEVLQCNAEEESVELVKQLRPTEAALLNWAIDLMADVVEQEESNKMNPRNIAMVFAPNMTQMSDPLTALMHAVQVMNLLKTLILKTLREREETATGGYSPSSSSSSSSHSSDQQTDEEFDSQQHEIDTNCELRGPTSDYNDHAHYYSEEDEVESLSDIEECFLRQLNENENAKKGFLAELAELHVSGSTFNGESDSKTGSS…	Tracheophyta	cellular organisms,Eukaryota,Viridiplantae,Streptophyta,Streptophytina,Embryophyta,Tracheophyta,Euphyllophyta,Spermatophyta,Magnoliopsida,Mesangiospermae,eudicotyledons,Gunneridae,Pentapetalae,asterids,Cornales,Nyssaceae,Davidia
A0A022RGV6	Erythranthe guttata	MSGMFMVTKGGGCAGKNKKKKNKKNKSKCCDDDEEQKQISSLVEVCVSAFRKSTCRQDQVVISTVNLNHIDNMEIGWPTNVQHLTHVTFDRFHGFLGLPLEFQLQIPCKPPSASREEHVRDQLNRGVVPEDIDIHCLAGLIKAWFRELPCGVLDGLSKEQVLQCNNEDEFVELVKQLKPTDSCLLEWAVDLMADVVEQEEHNKMNARNIAMVFAPNMTQMLDPLTALMHAVQVMNLLKALISKKLREREESAEGVSSPTVSSRFSFRQKEYYGQHDIDDDDASCESRGTASDDEDVESLSEVEECFLRQMDESENAKQDGFRRQMERILCRDNESPVIYSYNNIFEDSESRKIQCSIGEKE	Tracheophyta	cellular organisms,Eukaryota,Viridiplantae,Streptophyta,Streptophytina,Embryophyta,Tracheophyta,Euphyllophyta,Spermatophyta,Magnoliopsida,Mesangiospermae,eudicotyledons,Gunneridae,Pentapetalae,asterids,lamiids,Lamiales,Phrymaceae,Erythranthe
A0A6I9TD13	Sesamum indicum	MTGMVMVTRGGGCGGKSSKSALGEDQDKQLSLLDFILSALRKSMVSACRIDRPDQEVASAVHRMEIGWPTNVQHVTHVTFDRFHGFLGLPVEFEVEIPCKAPSASVSVCGVSAESMQWSYDMRGNSVPTILLLMQDKLYAQDGLKAEGIFRINPENSQEEYVRDQLNRGIVPEDIDVHCLAGLIKAWFRELPSGVLDGLSPEQVLQCNTEEEFIELVKQLKPTESALLGWAIDLMADVVEQEESNKMNARNIAMVFAPNMTKMSDPLTALMHAVQVMNLLKALIMKKLREREETAGGYSPVSSRFLDRQTYVEYCGGQHEMDTSSGSRGPASDDEEPVNYSPSSEDKDEVESLSEIEESFLRQLDENENAKDGFRKKLQRILCRDHPSPINGSTFTADS…	Tracheophyta	cellular organisms,Eukaryota,Viridiplantae,Streptophyta,Streptophytina,Embryophyta,Tracheophyta,Euphyllophyta,Spermatophyta,Magnoliopsida,Mesangiospermae,eudicotyledons,Gunneridae,Pentapetalae,asterids,lamiids,Lamiales,Pedaliaceae,Sesamum
A0A2G9H7X6	Handroanthus impetiginosus	MFMVTRGGVCGGRSSKSGAVKDHHKQLSLLELTLSALRKSMASTCGVGRHDEEVISTVHRMEIGWPTNVEHVTHVTFDRFHGFLGLPVELELEIPYKAPSASVSICGVSPDSMQWSYDTRGNSVPTILLLMQDKLYAQGGLKAEGIFRINPENDHEEHVREELSRGIVPEDIDVHCLAGLIKSWFRELPSCVLDGLSPERVLQCDKEEEFEELVKQLKPIESALLSWAIDLMADVVEQEESNKMNARNIAMVFAPNMTKMSDPLTALMHAVQVMNLLKTLIKKKLRERKEAAVGCSRVSDKHSDEEFDAQNETNTSCESREMPSEAEQAYNSQDTDEVESLSEVEGHFFLRQIDENEDAKDGFRKQLERILCRDLASPGISSKFRADSCVSLFDSKIGG…	Tracheophyta	cellular organisms,Eukaryota,Viridiplantae,Streptophyta,Streptophytina,Embryophyta,Tracheophyta,Euphyllophyta,Spermatophyta,Magnoliopsida,Mesangiospermae,eudicotyledons,Gunneridae,Pentapetalae,asterids,lamiids,Lamiales,Bignoniaceae,Crescentiina,Tabebuia alliance,Handroanthus
A0A2Z7BK72	Dorcoceras hygrometricum	MTGMVMVTRGGGCGGRSSKSAVAESREKQEDQQLSLLDFIISALRKSMMSACRVDRAEREVISAVRHMEIGWPTNVQHLTHVTFDRFHGFLGLPVEFEVEVPCKAPSASASVFGVSADSMQCSYDARGNSVPTILLLMQERLYSQGGLESEGIFRINPENSQERHVRDQLNRGIVPEDIEVHCLAGLIKAWFRELPSGVLDGLSPEKVLHCSVEEECVELVKQLKPTEKALLGWAIDLMADVVELEEFNKMNARNIAMVFAPNMTQMSDPLTALMHAVQVMNLLKTLIIRTLRQREESTGEGYSPLHSHFLDRPSDGKYDTRHDMETSREPTPVASDDELGALYSPCSEDKCDAESLSEIEENFLRQLDHNETAKNDFRKRLEGILCMSPASNSTTIAD…	Tracheophyta	cellular organisms,Eukaryota,Viridiplantae,Streptophyta,Streptophytina,Embryophyta,Tracheophyta,Euphyllophyta,Spermatophyta,Magnoliopsida,Mesangiospermae,eudicotyledons,Gunneridae,Pentapetalae,asterids,lamiids,Lamiales,Gesneriaceae,Didymocarpoideae,Trichosporeae,Loxocarpinae,Dorcoceras
A0A2Z7D5C1	Dorcoceras hygrometricum	MVGMVMVTRGGGAGGYGRSSKSALTEAQDNQQEDQHNQQLSVLDFILVALRKSMVSCRLDCKTEVISAVHHMDIGFPTNVQHVAHVTFDRFNGFSGLPVEFEVEIPCKVPSASVSVFGVSADSMQCSYDTRGNSVPTILLLMQERLYTQGGLKAEGIFRINPENSQEENVRGRLNSGVVPDDIDVHCLAGLIKAWFRELPSGVLDGLRPEQVLQCSTEEESVELIKQLKPTESALLNWAVNLMADVVEYEEFNKMNPRNIAMVFAPNMTQMSDPLTALMHAVQVLNLLKTLITRTLRERDDESRGGCSPISSRNSFDMQSDEEYDSQQEMDTSCVGSTTSATDDDHEALGSPGSNDKYEVESLSEIEECFLRRLDENETAKNDFRKQLEGILCREHASP…	Tracheophyta	cellular organisms,Eukaryota,Viridiplantae,Streptophyta,Streptophytina,Embryophyta,Tracheophyta,Euphyllophyta,Spermatophyta,Magnoliopsida,Mesangiospermae,eudicotyledons,Gunneridae,Pentapetalae,asterids,lamiids,Lamiales,Gesneriaceae,Didymocarpoideae,Trichosporeae,Loxocarpinae,Dorcoceras
A0A5A7NWB2	Striga asiatica	MTGVVMVTRAAVGCAGKSSKSAAAEAEEQSQLSLLNFILSALRKSMVSTCRVDRRDQEVISAVRHMEIGWPTNVRHITHVTFDRFHGFLGLPVEFEVEVPCRAPSARFNYLPILVACVSVFGVSAESMQCSYDNRGNSVPTILLLMQERLYSQGGLKSEGIFRINPENSKEEHVRDQLNRGIVPQDIDVHCLAGLIKAWFRELPAGVLDGLSPEQVLQCNTEEDSDELIKQLKPTESGLLSWAVNLMADVVEQEDSNKMNARNIAMVFAPNMTQMADPLTALMHAVQVMNLLKTLITKTLREREESGEEGYSLVSSRSSSVRQTDEEEYDSQQETETGGESTGPGSDEDEQDLYSPRSSKNRDKPESSFSDIEECFLRQLDANENAKNGFRKELEGIVL…	Tracheophyta	cellular organisms,Eukaryota,Viridiplantae,Streptophyta,Streptophytina,Embryophyta,Tracheophyta,Euphyllophyta,Spermatophyta,Magnoliopsida,Mesangiospermae,eudicotyledons,Gunneridae,Pentapetalae,asterids,lamiids,Lamiales,Orobanchaceae,Buchnereae,Striga
A0A4D9AHT9	Salvia splendens	MTGMVMVTRGGGCGGKSSKSAAAEEHDKQQQLSLLDFILSALRKSMVSTCNIDRQDQEVISALHPMEIGWPTNVQHITHVTFDRFHGFLGLPVEFEVEVPCRAPSASVSVFGVSADSMQCSYDNRGNSVPTILLLMQDRLYSQDGLKSEGIFRINPENGQEEHVRDQLNRGIVPEDIDVHCLAGLIKAWFRELPSGVLDGLSPEQVLQCNTEEEAVELVKQLKPTEGALLNWAVDLMADVVEHEESNKMNARNIAMVFSPNMTQMSDPLTALMHAVQVMNLLKTLITKTLRERDEAGDGGYSPSSSLSSERQSDEEEYDSQQEMETSCESASEEDEERDEVESLSEIEECFLRQLNENQNAKKGFCKQLEGILCRDQESGSSPFNADSSLSVSDSRVES…	Tracheophyta	cellular organisms,Eukaryota,Viridiplantae,Streptophyta,Streptophytina,Embryophyta,Tracheophyta,Euphyllophyta,Spermatophyta,Magnoliopsida,Mesangiospermae,eudicotyledons,Gunneridae,Pentapetalae,asterids,lamiids,Lamiales,Lamiaceae,Nepetoideae,Mentheae,Salviinae,Salvia,Salvia subgen. Calosphace,core Calosphace
A0A4D8YN91	Salvia splendens	MTGMVMVTRGGGCGGKSSKSAAAEEHDKQQQQLSLLDFILSALRKSMVSTCNIDRQDQEVISALHPMEIGWPTNVQHITHVTFDRFHGFLGLPVEFEVEVPCRAPSASVSVFGVSADSMQCSYDNRGNSVPTILLLMQDRLYSQDGLKSEGIFRINPENGKEEHVRDQLNRGIVPEDIDVHCLAGLIKAWFRELPSGVLDGLSPEQVLQCNTEEEAVELIKQLQPTEGALLNWAVDLMADVVEHEESNKMNARNIAMVFSPNMTQMSDPLTALMHAVHVMNLLKTLITKTLRERDEAGDEGYSPSSSLSSERQSDEEEEEYDSQQEMETSCEDQESGSSPFNADSSLSVSDSRVESSFFSTRNGEDSRMSSTVSGLKNQPSAAIQELHDVVNQDMDMDV…	Tracheophyta	cellular organisms,Eukaryota,Viridiplantae,Streptophyta,Streptophytina,Embryophyta,Tracheophyta,Euphyllophyta,Spermatophyta,Magnoliopsida,Mesangiospermae,eudicotyledons,Gunneridae,Pentapetalae,asterids,lamiids,Lamiales,Lamiaceae,Nepetoideae,Mentheae,Salviinae,Salvia,Salvia subgen. Calosphace,core Calosphace
A0A022S322	Erythranthe guttata	MTGMVMVTRGGGGCGGGKSSKSGVAEELDKQEDAQQLSLLDFILSALRKSMVSTCRVDREDQDVISAVHQMEIGWPTNVQHIAHVTFDRFNGFLGLPVEFQVEVPSRAPSASVSVFGVSAESMQCSYDTRGNSVPTILLLMQERLYSQGGLKSEGIFRINPENSKEEHVRDQLNRGIVPQDIDVHCLAGLIKAWFRELPCGILDGLSPEEVLECNTEEESFELVKKLKPTESALLGWAIDLMADVVEHEDSNKMNPRNIAMVFAPNMTQMSDPLTALMHAVQVMNLLKTLITKTLRERDEAVEGEEGGYSPLSSRSSNGQTDDDEDYESQHDMDTSCCESTGPTSEDDEEQEEEEDDKDEIESLGDIEECFLRQLDENESAKNGFRKQLEGILNAGPST…	Tracheophyta	cellular organisms,Eukaryota,Viridiplantae,Streptophyta,Streptophytina,Embryophyta,Tracheophyta,Euphyllophyta,Spermatophyta,Magnoliopsida,Mesangiospermae,eudicotyledons,Gunneridae,Pentapetalae,asterids,lamiids,Lamiales,Phrymaceae,Erythranthe
A0A830CP35	Phtheirospermum japonicum	MTGMVMVTRGVGCAGKSSKSPVAEELDKQVGTQQDQNQICLLDFILSALRKSMVSTCRVDRGDQDVISAVRTMEIGWPTNVQHITHVTFDRFHGFLGLPVEFEVEVPCRAPSASVSVFGVSAESMQCSYDTRGNSVPTILLLMQERLYSQGGLKSEGIFRINPENSKEEHVRDQLNRGIVPDDIDVHCLAGLIKAWFRELPSGVLDGLSPEQVLECNTEEDSVELIKQLKPTENGLLSWAVNLMADVVEHEESNKMNARNIAMVFAPNMTQMSDPLTALMHAVQVMNLLKTLITKTIRERDEAADEGVYSPMSSRSSDRQTDDEEYDSQQEEMMDTSCESTGPNSEDEEDQDQYSPCSKDKDEVESLSEIEVSFLRQLDENENAKNGFRKQLEGILCRD…	Tracheophyta	cellular organisms,Eukaryota,Viridiplantae,Streptophyta,Streptophytina,Embryophyta,Tracheophyta,Euphyllophyta,Spermatophyta,Magnoliopsida,Mesangiospermae,eudicotyledons,Gunneridae,Pentapetalae,asterids,lamiids,Lamiales,Orobanchaceae,Rhinantheae,Phtheirospermum
A0A6I9T8U7	Sesamum indicum	MSTGVVMVTRGGGCGGKSSKSAALAEDHGKQEEDHHQLSLLDFILSALRKSMVSTCRVDRQDQEVISAVHHMEIGWPTNVQHITHVTFDRFHGFLGLPVEFEVEVPCRAPSASVSVFGVSADSMQCSYDTRGNSVPTILLLMQERLYSQDGLKSEGIFRINPENGQEEHVRDQLNRGIVPEDIDVHCLAGLIKAWFRELPSGVLDGLSPEQVLQCNTEEESVELIKQLKPTESALLNWAVDLMADVVEQEESNKMNARNIAMVFAPNMTKMSDPLTALMHAVQVMNLLKTLIMKTLRDRDEAADGGYSPLSSHSSDRQTDEEYDSQQEMDTSCESTGMASDDDEQAQYSPCSKDGKDEVESLSEIEECFLRQLDENESAKNGFRKQLEGILCREHVSPG…	Tracheophyta	cellular organisms,Eukaryota,Viridiplantae,Streptophyta,Streptophytina,Embryophyta,Tracheophyta,Euphyllophyta,Spermatophyta,Magnoliopsida,Mesangiospermae,eudicotyledons,Gunneridae,Pentapetalae,asterids,lamiids,Lamiales,Pedaliaceae,Sesamum
A0A2G9FYP9	Handroanthus impetiginosus	MTGMVMVTRGSGCGGKGSKSAVVEEQDKQEEKEQEQQLSLLDFILSALRKSMVSTCRVDSQEQDVISAVHHMEIGWPTNVQHITHVTFDRFHGFLGLPVEFEVEVPCRAPSASVSVFGVSADSMQCSFDTRGNSVPTILLLMQERLYSQGGLKSEGIFRINPENSQEEHVRDQLNRGIVPQDIDVHCLAGLIKAWFRELPSGVLDGLSPEQVLNCNTEEESVELIKQLKPTETALLSWAIDLMADVVEQEESNKMNARNIAMVFAPNMTQMSDPLTALMHAVQVMNLLKTLIMKTLRERDEAAGGDYSPLSSRSSDQQTDEEYDSQQEMDASCESTGTASDDDEQAQYSPRSKDKDEVESLSEIEECFLRQLDENENAKNGFRKQLEGILCRENTSPVS…	Tracheophyta	cellular organisms,Eukaryota,Viridiplantae,Streptophyta,Streptophytina,Embryophyta,Tracheophyta,Euphyllophyta,Spermatophyta,Magnoliopsida,Mesangiospermae,eudicotyledons,Gunneridae,Pentapetalae,asterids,lamiids,Lamiales,Bignoniaceae,Crescentiina,Tabebuia alliance,Handroanthus
A0A6P6WSJ9	Coffea arabica	MNMTGMVMISNGGGCGGHGKDSSSTATSSRGGGGGGGVVGTEQSRRQQQQQQQLSLLEFLVAALRKSMVSCRVDRQEEAPISAALHPMEIGWPTNVQHVAHVTFDRFHGFLGLPLEFQVEIPSRVPSASVTVFGVSADSMQCSYDTRGNSVPTILLLMQERLYAQGGLKAEGIFRINPENSQEEHVRDQLNRGNVPDDIDVHCLAGLIKAWFRELPSGVLDGLSPEQVLQCNTEEDSVELVKQLNPTETALLNWAIDLMADVVEHEESNKMNARNVAMVFAPNMTQMSDPLTALMHAVQVMNLLKTLIMKTLREREETVTEGCSPMSSHSSDRPSGEEFESQQEDMETSCESTGPASDDDEPANYSHSSDEKDEIESLSDIEECFLRQLDENESAKNGF…	Tracheophyta	cellular organisms,Eukaryota,Viridiplantae,Streptophyta,Streptophytina,Embryophyta,Tracheophyta,Euphyllophyta,Spermatophyta,Magnoliopsida,Mesangiospermae,eudicotyledons,Gunneridae,Pentapetalae,asterids,lamiids,Gentianales,Rubiaceae,Ixoroideae,Gardenieae complex,Bertiereae - Coffeeae clade,Coffeeae,Coffea
A0A068U5W3	Coffea canephora	MNTTGMVMISNGGGCGGGGVVVGTEQSRRQQQQQQLSLLEFLVAALRKSMVSCRVDRQEEAPISAALHPIEIGWPTNVQHVAHVTFDRFHGFLGLPLEFQVEIPSRVPSASVTVFGVSADSMQCSYDTRGNSVPTILLLMQGRLYAQGGLKAEGIFRINPENSQEEHVRDQLNRGNVPDDIDVHCLAGLIKAWFRELPSGVLDGLSPEQVLQCNTEEDSVELVKQLNPTETALLNWAIDLMADVVEHEESNKMNARNVAMVFAPNMTQMSDPLTALMHAVQVMNLLKTLIMKTLREREETVTEGCSPMSSHSSDRPSGEEFESQQEDMETSCESTGPASDDDEPANYSHSSDEKDEIESVSDIEECFLRQLDENESAKNGFRKQLEGILCRDHGSPISC…	Tracheophyta	cellular organisms,Eukaryota,Viridiplantae,Streptophyta,Streptophytina,Embryophyta,Tracheophyta,Euphyllophyta,Spermatophyta,Magnoliopsida,Mesangiospermae,eudicotyledons,Gunneridae,Pentapetalae,asterids,lamiids,Gentianales,Rubiaceae,Ixoroideae,Gardenieae complex,Bertiereae - Coffeeae clade,Coffeeae,Coffea
A0A6P6WM65	Coffea arabica	MNTTGMVMISNGGGCGGHGKGSSSTATSSRGGGGGVVVGTEQSRRQQQQQQLSLLEFLVAALRKSMVSCRVDRQEEAPISAALHPIEIGWPTNVQHVAHVTFDRFHGFLGLPLEFQVEIPSRVPSASVTVFGVSADSMQCSYDTRGNSVPTILLLMQGRLYAQGGLKAEGIFRINPENSQEEHVRDQLNRGNVPDDIDVHCLAGLIKAWFRELPSGVLDGLSPEQVLQCNTEEDSVELVKQLNPTETALLNWAIDLMADVVEHEESNKMNARNVAMVFAPNMTQMSDPLTALMHAVQVMNLLKTLIMKTLREREETVTEGCSPMSSHSSDRPSGEEFESQQEDMETSCESTGPASDDDEPANYSHSSDEKDEIESLSDIEECFLRQLDENESAKNGFRK…	Tracheophyta	cellular organisms,Eukaryota,Viridiplantae,Streptophyta,Streptophytina,Embryophyta,Tracheophyta,Euphyllophyta,Spermatophyta,Magnoliopsida,Mesangiospermae,eudicotyledons,Gunneridae,Pentapetalae,asterids,lamiids,Gentianales,Rubiaceae,Ixoroideae,Gardenieae complex,Bertiereae - Coffeeae clade,Coffeeae,Coffea
A0A1J6IDZ8	Nicotiana attenuata	MTGLVMVSRGVGCGGGGNGKRSKEEQKQQQLSLLDFILAALRKSMMSCRDDQKEEEVMKSTVHLHHMEIGWPTNVQHLTHVTFDRFHGFLGLPLEFEAEIPCKAPSASVTVFGISAESMQCSYDKRGNSVPTILLLMQERLYSQGGLKAEGIFRINPENSHEEEVRDQLNRGIVPDDINVHCLAGLIKAWFRELPEGVLDGLSPEQVLQCNMEEEFIELVEQLKPTETALLNWAIELMADVVEQEESNKMNARNIAMVFAPNMTQMSDPLTALMHAVQVMNLLKALIVKTLRERGETEDGGFSPMSSSFSDRPTEKEFDTQRAMETRCESTGLASDDNDEQPRYSYSSEDRDEIESLSEMEGSFLRQFDENDHAKNDFRKQLEGILCSEHDNPTSSSSF…	Tracheophyta	cellular organisms,Eukaryota,Viridiplantae,Streptophyta,Streptophytina,Embryophyta,Tracheophyta,Euphyllophyta,Spermatophyta,Magnoliopsida,Mesangiospermae,eudicotyledons,Gunneridae,Pentapetalae,asterids,lamiids,Solanales,Solanaceae,Nicotianoideae,Nicotianeae,Nicotiana
A0A1S4ASN0	Nicotiana tabacum	MQPIKQPQTQPKETEIEKGFCACASVCFWRKKTRREMTGLVMVSRGVGCGGGGNGKRSKEEQKQQQQLSLLDFILQALRKSMMSCRDDQKEEEVMKSTVHLHHMEIGWPTNVQHLTHVTFDRFHGFLGLPLEFEVEIPCKVPSASVSVFGISAESMQCSYDTRGNSVPTILLLMQERLYSQGGLKAEGIFRINPENSHEEEVRDQLNRGIVPDDINVHCLAGLIKAWFRELPAGVLDGLSPEQVLQCSTEEEFIELVEQLKPTETALLNWAIELMADVVEQEESNKMNARNIAMVFAPNMTQMSDPLTALMHAVQVMNLLKALIVKTLRERGETEDGGYSTMSSSFSDRQTEKEFDTQREMETRCESTGPASEDDDEQPRYSYSSEDRDEIESLSEMEG…	Tracheophyta	cellular organisms,Eukaryota,Viridiplantae,Streptophyta,Streptophytina,Embryophyta,Tracheophyta,Euphyllophyta,Spermatophyta,Magnoliopsida,Mesangiospermae,eudicotyledons,Gunneridae,Pentapetalae,asterids,lamiids,Solanales,Solanaceae,Nicotianoideae,Nicotianeae,Nicotiana
A0A1S4BWC5	Nicotiana tabacum	MQPIKQPETQPKETETEKGFCAWASVCFWRKKTRREMTGLVMVSREVGCGGGGGCKNGKRSKQQQLSLLDFILAALRKSMMSCRDDQKEEEEEVMKSTVHLHHMEIGWPTNVQHLTHVTFDRFHGFLGLPLEFEVEIPCKAPSASVSVFGISAESMQCSYDTRGNSVPTILLLMQERLYSQGGLKAEGIFRINPENSHEEEVRDQLNRGIVPDDINVHCLAGLIKAWFRELPAGVLDGLSPEQVLRCNMEEEFIELVEQLKPTETALLNWAIELMADVVEQEESNKMNARNIAMVFAPNMTQMSDPLTALMHAVQVMNLLKALIVKTLRERGETEDGGYSPMSSSFSDRQTEKEFDTQRKMETRCESTGRASDDDEQPRYSYSSEDRDEIESLSEMEGS…	Tracheophyta	cellular organisms,Eukaryota,Viridiplantae,Streptophyta,Streptophytina,Embryophyta,Tracheophyta,Euphyllophyta,Spermatophyta,Magnoliopsida,Mesangiospermae,eudicotyledons,Gunneridae,Pentapetalae,asterids,lamiids,Solanales,Solanaceae,Nicotianoideae,Nicotianeae,Nicotiana
A0A1U7VX52	Nicotiana sylvestris	MQPIKQPETQPKETETEKGFCAWASVCFWRKKTRREMTGLVMVSREVGCGGGGGCKNGKRSKQQQLSLLDFILAALRKSMMSCRDDQKEEEEEVMKSTVHLHHMEIGWPTNVQHLTHVTFDRFHGFLGLPLEFEVEIPCKAPSASVSVFGISAESMQCSYDTRGNSVPTILLLMQERLYSQGGLKAEGIFRINPENSHEEEVRDQLNRGIVPDDINVHCLAGLIKAWFRELPAGVLDGLSPEQVLRCNMEEEFIELVEQLKPTETALLNWAIELMADVVEQEESNKMNARNIAMVFAPNMTQMSDPLTALMHAVQVMNLLKALIVKTLRERGETEDGGFSPMSSSFSDRQTEKEFDTQRKMETRCESTGRASDDDEQPRYSYSSEDRDEIESLSEMEGS…	Tracheophyta	cellular organisms,Eukaryota,Viridiplantae,Streptophyta,Streptophytina,Embryophyta,Tracheophyta,Euphyllophyta,Spermatophyta,Magnoliopsida,Mesangiospermae,eudicotyledons,Gunneridae,Pentapetalae,asterids,lamiids,Solanales,Solanaceae,Nicotianoideae,Nicotianeae,Nicotiana
A0A0V0IBC3	Solanum chacoense	MEIGWPTNVQHLTHVTFDRFHGFLGLPVEFEVEIPCKAPSASVSVFGISAESMQCSYDTRGNSVPTILLLMQERLYSQDGLKAEGIFRINPENSHEEHVRDQLNRGIVPDDINVHCLAGLIKAWFRELPAGVLDGLSPEQVLQCNTEEEFIELVNQLKPTETALLKWAIDLMADVVEQEETNKMNARNIAMVFAPNMTQMSDPLTALMHAVQVMNLLKTLIVKTLRERGETEGGGYSPMSSSFSDRQTEKEFDTQQEMENRCESPGLASDDDEQPHYSYNSEDRDEIESLSEIEGSFLQQVDENDHAKNDFRKQLQGILCSEHKPISASTISGDPSSST	Tracheophyta	cellular organisms,Eukaryota,Viridiplantae,Streptophyta,Streptophytina,Embryophyta,Tracheophyta,Euphyllophyta,Spermatophyta,Magnoliopsida,Mesangiospermae,eudicotyledons,Gunneridae,Pentapetalae,asterids,lamiids,Solanales,Solanaceae,Solanoideae,Solaneae,Solanum
M1BEK8	Solanum tuberosum	MQPIQQFQTRPKETEIQRGFCCCTGGGCFRRKKFPEKIRRGGMTEAERNREHQLCLLDFLLAALRKSMVYCRFDGKEEVKSTVHAMEIGWPTNVQHLTHVTFDRFHGFLGLPVEFEVEIPCKAPSASVSVFGISAESMQCSYDTRGNSVPTILLLMQERLYSQDGLKAEGIFRINPENSHEEHVRDQLNRGIVPDDINVHCLAGLIKAWFRELPAGVLDGLSPEQVLQCNTEEEFIELVNQLKPTETALLKWAIDLMADVVEQEETNKMNARNIAMVFAPNMTQMSDPLTALMHAVQVMNLLKTLIVKTLRERGETEGGGYSPMSSSFSDRQTEKEFDTQQEMENRCESPGPASDDDEQPHYSYNSEDRDEIESLSEIERSFLRQVDENNHAKNDFRKQ…	Tracheophyta	cellular organisms,Eukaryota,Viridiplantae,Streptophyta,Streptophytina,Embryophyta,Tracheophyta,Euphyllophyta,Spermatophyta,Magnoliopsida,Mesangiospermae,eudicotyledons,Gunneridae,Pentapetalae,asterids,lamiids,Solanales,Solanaceae,Solanoideae,Solaneae,Solanum
A0A3Q7I535	Solanum lycopersicum	MQRIQHFQTRPKETETQRGFCCSAGGGCFRRKKLPEEIMTEAERNREHQLCLLDFLLAALRKSMVYCRFDGKEEVKSTVHAMEIGWPTNVQHLTHVTFDRFHGFLGLPVEFEVEIPCKAPSASVSVFGISPESMQCSYDTRGNSVPTILLLMQERLYSQDGLKAEGIFRINPENSHEEHVRDQLNRGIVPDDINVHCLAGLIKAWFRELPSGVLDGLSPEQVMQCNTEEEFIELVNQLKPTETALLKWAIDLMADVVEKEETNKMNARNIAMVFAPNMTQMSDPLTALMHAVQVMNLLKTLIVKTLRERGETEGGGYSPMSSSFSDRQTEKDFDTQQEMENRCESPGPSSDDDEQPHYSYNSEDRDEIESLSEIEGSFLRQVDENDHAKNDFRKQLQGI…	Tracheophyta	cellular organisms,Eukaryota,Viridiplantae,Streptophyta,Streptophytina,Embryophyta,Tracheophyta,Euphyllophyta,Spermatophyta,Magnoliopsida,Mesangiospermae,eudicotyledons,Gunneridae,Pentapetalae,asterids,lamiids,Solanales,Solanaceae,Solanoideae,Solaneae,Solanum,Solanum subgen. Lycopersicon
A0A2G2ZW83	Capsicum annuum	MTVGIKSKAKEEMEQKEQEQHQLCLLDFLLTALRKSMMYCRLFDEKEEVKSTVHSMEIGWPTNVQHLTHVTFDRFHGFLGLPVEFEVEIPCKAPSASVSVFGISAQSMQCSYDTRGNSVPTILLLMQERLYTQGGLKAEGIFRINPENSHEEHVRDQLNRGIVPDNINVHCMAGLIKAWFRELPAGVLDGLSPEQVLQCNTEEEFIELVKQLKPTETALLKWAIDLMADVVEQEETNKMNARNIAMVFAPNMTQMSDPLTALMHAVQVMNLLKTLIVKTLRERAETEGGGYSPMSSSFSDGQTEKEFDTQQEMETRCESTGPTSDDDERLHYGYSSEDRDEIESLSEIEGSFLQQVNDNNDAKIDLRKQLQGILCSEHNPTSASTLNGDPSSST	Tracheophyta	cellular organisms,Eukaryota,Viridiplantae,Streptophyta,Streptophytina,Embryophyta,Tracheophyta,Euphyllophyta,Spermatophyta,Magnoliopsida,Mesangiospermae,eudicotyledons,Gunneridae,Pentapetalae,asterids,lamiids,Solanales,Solanaceae,Solanoideae,Capsiceae,Capsicum
A0A2G2VZT3	Capsicum baccatum	MQQIRKYQTQPKQRKTQRGFCCSSSVFFRRKTSSEKIGTGMTVGIKSKAKEEMEQKEQEQHQLCLLDFLLTALRKSMMYCRLFDEKEEVKSTVHSMEIGWPTNVQHLTHVTFDRFHGFLGLPVEFEVEIPCKAPSASISVFGISAQSMQCSYDTRGNSVPTILLLMQERLYTQGGLKAEGIFRINPENSHEEHVRDQLNRGIVPDNINVHCMAGLIKAWFRELPAGVLDGLSPEQVLQCNTEEEFIELMKQLKPTETALLKWAIDLMADVVEQEETNKMNARNIAMVFAPNMTQMSDPLTALMHAVQVMNLLKTLIVKTLRERAETEGGGYSSMSSSFSDGQTEKEFDTQQEMETRCESTGPTSDDDERLHYGYSSEDRDEIESLSEIEGGFLQQVNDN…	Tracheophyta	cellular organisms,Eukaryota,Viridiplantae,Streptophyta,Streptophytina,Embryophyta,Tracheophyta,Euphyllophyta,Spermatophyta,Magnoliopsida,Mesangiospermae,eudicotyledons,Gunneridae,Pentapetalae,asterids,lamiids,Solanales,Solanaceae,Solanoideae,Capsiceae,Capsicum
A0A2G3CTX8	Capsicum chinense	MQQIQNYQTQPKQTKTQRGFCCSSRVFFRRKPSSEKIGTGMTVGIKSKAKEEMEQKEQEQHQLCLLDFLLTALRKSMMYCRLFDEKEEVKSTVHSMEIGWPTNVQHLTHVTFDRFHGFLGLPVEFEVEIPCKAPSASVSVFGISAQSMQCSYDTRGNSVPTILLLMQERLYTQDGLKAEGIFRINPENSHEEHVRDQLNRGIVPDNINVHCMAGLIKAWFRELPAGVLDGLSPEQVLQCNTEEEFIELVKQLKPTETALLKWAIDLMADVVEQEETNKMNARNIAMVFAPNMTQMSDPLTALMHAVQVMNLLKTLIVKTLRERAETEGGGYSPMSSSFSDGQTEKEFDTQQEMETRCESTGPTSDDDERLHYGYSSEDRDEIESLSEIEGSFLQQVNDN…	Tracheophyta	cellular organisms,Eukaryota,Viridiplantae,Streptophyta,Streptophytina,Embryophyta,Tracheophyta,Euphyllophyta,Spermatophyta,Magnoliopsida,Mesangiospermae,eudicotyledons,Gunneridae,Pentapetalae,asterids,lamiids,Solanales,Solanaceae,Solanoideae,Capsiceae,Capsicum
A0A1U8G3E6	Capsicum annuum	MQQIQNYQTQPKQTKTQRGFCCSSSVFFRRKTSSEKIGTGMTVGIKSKAKEEMEQKEQEQHQLCLLDFLLTALRKSMMYCRLFDEKEEVKSTVHSMEIGWPTNVQHLTHVTFDRFHGFLGLPVEFEVEIPCKAPSASVSVFGISAQSMQCSYDTRGNSVPTILLLMQERLYTQGGLKAEGIFRINPENSHEEHVRDQLNRGIVPDNINVHCMAGLIKAWFRELPAGVLDGLSPEQVLQCNTEEEFIELVKQLKPTETALLKWAIDLMADVVEQEETNKMNARNIAMVFAPNMTQMSDPLTALMHAVQVMNLLKTLIVKTLRERAETEGGGYSPMSSSFSDGQTEKEFDTQQEMETRCESTGPTSDDDERLHYGYSSEDRDEIESLSEIEGSFLQQVNDN…	Tracheophyta	cellular organisms,Eukaryota,Viridiplantae,Streptophyta,Streptophytina,Embryophyta,Tracheophyta,Euphyllophyta,Spermatophyta,Magnoliopsida,Mesangiospermae,eudicotyledons,Gunneridae,Pentapetalae,asterids,lamiids,Solanales,Solanaceae,Solanoideae,Capsiceae,Capsicum
A0A3Q7H5G6	Solanum lycopersicum	MTGLLMVTTRGGGNGKKDSNAQQLSLLDFILAGLRKSMVSCRVDRQEDVVSAVEIGWPTNVQHLTHVTFDRFHGFLGLPLEFQVQIPCRVPSASVSVFGVSAESMQCCYDTRGNSVPTILLLMQQRLYSQNGLKAEGIFRINPENSEEEHVRDQLNRGIVPEDMDVHCLAGLIKAWFRQLPSGVLDGLSPQQVLQCNTEEEFVELVKQLKPTETALLNWAIDLMADVVEQEDSNKMNARNIAMVFAPNMTQMSDPLTALMHAVQVMNLLKTLIMKTLRERGEAEEGEYSPMSSPSSRRQTDEEFDSQQEMDTSCESASDDEDQHRYSYNTEERDEVESLSEIEESFLRQLDENEHAKNDFRKQLEGILGRETASTENGDSSSDSKIDTSGLSTSDGEDS…	Tracheophyta	cellular organisms,Eukaryota,Viridiplantae,Streptophyta,Streptophytina,Embryophyta,Tracheophyta,Euphyllophyta,Spermatophyta,Magnoliopsida,Mesangiospermae,eudicotyledons,Gunneridae,Pentapetalae,asterids,lamiids,Solanales,Solanaceae,Solanoideae,Solaneae,Solanum,Solanum subgen. Lycopersicon
A0A6N2CAF5	Solanum chilense	MTGLLMVTTRGGGNGKKDSNQQQLSLLDFIVAGLRKSMVSCRVDRQEDVVSAVEIGWPTNVQHLTHVTFDRFHGFLGLPLEFQVQIPCRVPSASVSVFGVSAESMQCSYDTRGNSVPTILLLMQERLYSQNGLKAEGIFRINPENSEEEHVRDQLNRGIVPEDMDVHCLAGLIKAWFRQLPSGVLDGLSPQQVLQCDTEEEFVELVKQLKPTETALLNWAIDLMADVVEQEDSNKMNARNIAMVFAPNMTQMSDPLTALMHAVQVMNLLKTLIMKTLRERGEAEDGEYSPMSSPSSRRQTDEEFDSQQEMDTSCESASDDEDQHRYSYNTEERDEVESLSEIEESFLRQLDENEHAKNDFRKQLEGILGRENVISATASTENGDSSSVSFSDSKIDTSG…	Tracheophyta	cellular organisms,Eukaryota,Viridiplantae,Streptophyta,Streptophytina,Embryophyta,Tracheophyta,Euphyllophyta,Spermatophyta,Magnoliopsida,Mesangiospermae,eudicotyledons,Gunneridae,Pentapetalae,asterids,lamiids,Solanales,Solanaceae,Solanoideae,Solaneae,Solanum,Solanum subgen. Lycopersicon
A0A1J6IEX0	Nicotiana attenuata	MTGLVMVTRGGGCGNVKSSSKESVNTEMQNQQQLSLVDFILAALRKSMVSCRVERQEQEEAICNAVHQMEIGWPTNVQHLTHVTFDRFHGFLGLPVEFEVEIPCRVPSASVSVFGVSAQSMQCSYDTRGNSVPTILLLMQERLYSQDGLKAEGIFRINPENSKEEHVRDQLNRGIVPDDIDVHCLAGLIKAWFRELPSGVLDGLSPEQVLQCNTEEEFVELVKQLKPTETALLNWAIDLMADVVEQEDSNKMNARNIAMVFAPNMTQMSDPLTALMHAVQVMNLLKTLIMKTLRERGETEDGEYSPMSSRSSGRQQTDEEYDSQQEMDTSCESTGPASDDDDEQHRYSYGSEDRDEVESLSEIEESFLRQLDENEHAKNDFRKQLEGILCRENVISSTT…	Tracheophyta	cellular organisms,Eukaryota,Viridiplantae,Streptophyta,Streptophytina,Embryophyta,Tracheophyta,Euphyllophyta,Spermatophyta,Magnoliopsida,Mesangiospermae,eudicotyledons,Gunneridae,Pentapetalae,asterids,lamiids,Solanales,Solanaceae,Nicotianoideae,Nicotianeae,Nicotiana
A0A1S3XT81	Nicotiana tabacum	MTGLVMVTRGGGCGNVKSSSKESANTEMQNQQQLSLVDFILAALRKSMVSCRVERQEEAICNAVHQMEIGWPTNVQHLTHVTFDRFHGFLGLPVEFEVEIPCRVPSASVSVFGVSAESMQCSYDTRGNSVPTILLLMQERLYSHNGLKAEGIFRINPENSKEEHVRDQLNRGIVPDDIDVHCLAGLIKAWFRELPSGVLDGLSPEQVLQCNTEEEFVELVKQLKPTETALLNWAIDLMADVVEQEESNKMNARNIAMVFAPNMTQMSDPLTALMHAVQVMNLLKTLIMKTLRERGETEDGDYSPMSSRSSGRQQTDEEFDSQQEEMDTSCESTGPASDDDDEQRRYSYSSEERDEVESLSEIEESFLRQLDENEHAKNDFRKQLEGILCRENVISLTAA…	Tracheophyta	cellular organisms,Eukaryota,Viridiplantae,Streptophyta,Streptophytina,Embryophyta,Tracheophyta,Euphyllophyta,Spermatophyta,Magnoliopsida,Mesangiospermae,eudicotyledons,Gunneridae,Pentapetalae,asterids,lamiids,Solanales,Solanaceae,Nicotianoideae,Nicotianeae,Nicotiana
A0A1U7WTL4	Nicotiana sylvestris	MTGLVMVTRGGGCGNVKSSSKESANTEMQNQQQLSLVDFILAALRKSMVSCRVERQEEAICNAVHQMEIGWPTNVQHLTHVTFDRFHGFLGLPVEFEVEIPCRVPSASVSVFGVSAESMQCSYDTRGNSVPTILLLMQERLYSHNGLKAEGIFRINPENSKEEHVRDQLNRGIVPDDIDVHCLAGLIKAWFRELPSGVLDGLSPEQVLQCNTEEEFVELVKQLKPTETALLNWAIDLMADVVEQEESNKMNARNIAMVFAPNMTQMSDPLTALMHAVQVMNLLKTLIMKTLRERGETEDGDYSPMSSRSSGRQQTDEEFDSQQEEMDTSCESTGPTSDDDDEQRRYSYSSEERDEVESLSEIEESFLRQLDENEHAKNDFRKQLEGILCRENVISLTAA…	Tracheophyta	cellular organisms,Eukaryota,Viridiplantae,Streptophyta,Streptophytina,Embryophyta,Tracheophyta,Euphyllophyta,Spermatophyta,Magnoliopsida,Mesangiospermae,eudicotyledons,Gunneridae,Pentapetalae,asterids,lamiids,Solanales,Solanaceae,Nicotianoideae,Nicotianeae,Nicotiana
A0A2G2WMS1	Capsicum baccatum	MTGLVMVTTGGGCGKSSSKAAADDEMENEQQLSLVDFILAALRKSMVSCRVDRQEDVITAVQQMEIGWPTNVQHLTHVTFDRFHGFLGLPVEFQVEIPCRVPSASISVFGVSAESMQCSYDTRGNSVPTILLLMQEHLYSQDGLQAEGIFRINPENSQEEHVRDQLNRGVVPEDIDVHCLAGLIKAWFRELPSGVLDGLSPEQVLQCNTEEEFVELVKQLKPTETALLNWSIDLMADVVEQEESNKMNARNIAMVFAPNMTQMSDPLTALMHAVQVMNLLKTLIMKTLREREEAEDGEYSPMSSRSSGRQTDVEFDSQQEMDTSCESAGPASDDDDADVQHRYSYSSEERDEVESLSEIEESFLRQLDENEHAKNDFRKQLEGILCREHVISTTASTDN…	Tracheophyta	cellular organisms,Eukaryota,Viridiplantae,Streptophyta,Streptophytina,Embryophyta,Tracheophyta,Euphyllophyta,Spermatophyta,Magnoliopsida,Mesangiospermae,eudicotyledons,Gunneridae,Pentapetalae,asterids,lamiids,Solanales,Solanaceae,Solanoideae,Capsiceae,Capsicum
A0A2G3CCP0	Capsicum chinense	MTGLVMVTTGGGCGKSSSKADAADEMENEQQLSLVDFILAALRKSMVSCRVDRQEDVITAVQQMEIGWPTNVQHLTHVTFDRFHGFLGLPVEFQVEIPCRVPSASISVFGVSAESMQCSYDTRGNSVPTILLLMQEHLYSQDGLQAEGIFRINPENSQEEHVRDQLNRGVVPEDIDVHCLAGLIKAWFRELPSGVLDGLSPEQVLQCNTEEEFVELVKQLKPTETALLNWSIDLMADVVEQEESNKMNARNIAMVFAPNMTQMSDPLTALMHAVQVMNLLKTLIMKTLREREEAEDGEYSPMSSRSSGRQTDVEFDSQQEMDTSCESAGPASDDDDADVQHRYSYSSEERDEVESLSEIEESFLRQLDENEHAKNDFRKQLEGILCREHVISTTASTDN…	Tracheophyta	cellular organisms,Eukaryota,Viridiplantae,Streptophyta,Streptophytina,Embryophyta,Tracheophyta,Euphyllophyta,Spermatophyta,Magnoliopsida,Mesangiospermae,eudicotyledons,Gunneridae,Pentapetalae,asterids,lamiids,Solanales,Solanaceae,Solanoideae,Capsiceae,Capsicum
A0A1U8H1H0	Capsicum annuum	MTGLVMVTTGGGCGKSSSKAAAADEMENEQQLSLVDFILAALRKSMVSCRVDRQEDVITAVQQMEIGWPTNVQHLTHVTFDRFHGFLGLPVEFQVEIPCRVPSASISVFGVSAESMQCSYDTRGNSVPTILLLMQEHLYSQDGLQAEGIFRINPENSQEEHVRDQLNRGVVPEDIDVHCLAGLIKAWFRELPSGVLDGLSPEQVLQCNTEEEFVELVKQLKPTETALLNWSIDLMADVVEQEESNKMNARNIAMVFAPNMTQMSDPLTALMHAVQVMNLLKTLIMKTLREREEAEDGEYSPMSSRSSGRQTDVEFDSQQEMDTSCESAGPASDDDDADVQHRYSYSSEERDEVESLSEIEESFLRQLDENEHAKNDFRKQLEGILCREHVISTTASTDN…	Tracheophyta	cellular organisms,Eukaryota,Viridiplantae,Streptophyta,Streptophytina,Embryophyta,Tracheophyta,Euphyllophyta,Spermatophyta,Magnoliopsida,Mesangiospermae,eudicotyledons,Gunneridae,Pentapetalae,asterids,lamiids,Solanales,Solanaceae,Solanoideae,Capsiceae,Capsicum
A0A0V0I7C6	Solanum chacoense	GGGCGNGKNSSKAAAAAEMQNQQQLSLVDFILAALRKSMVSCRVDRQEDXIVSAVEIGWPTNVQHLTHVTFDRFHGFLGLPLEFQVEIPCRVPSASVSVFGVSAESMQCSYDTRGNSVPTILLLMQERLYSQNGLKAEGIFRINPENSQEEHVRDQLNRGIVPEDIDVHCLAGLIKAWFRELPSGVLDGLSPEQVLQCNTEEEFVELVKQLKPTETALLNWAIDLMADVVEQEESNKMNARNIAMVFAPNMTQMSDPLTALMHAVQVMNLLKTLIMKTLRERGEAEDGDYSPMSSRSSGRQTDEEFDSQQEMDTSCESAGPASDDDDADEQHRYSYSSEERDEVESLSEIEESFLRQLDENXXXXXNFRKQLEGILCREDVISTTASTENGDSSVSFSD…	Tracheophyta	cellular organisms,Eukaryota,Viridiplantae,Streptophyta,Streptophytina,Embryophyta,Tracheophyta,Euphyllophyta,Spermatophyta,Magnoliopsida,Mesangiospermae,eudicotyledons,Gunneridae,Pentapetalae,asterids,lamiids,Solanales,Solanaceae,Solanoideae,Solaneae,Solanum
M1C7Y0	Solanum tuberosum	MTGLVMVTRGGGCGNGKNSSKAAAAEMQNQQQLSLVDFILAALRKSMVSCRVDRQEDVVSAVEIGFPTNVQHLTHVTFDRFHGFLGLPLEFQVEIPCRVPSASVSVFGVSAESMQCSYDTRGNSVPTILLLMQERLYSQNGLKAEGIFRINPENSQEEHVRDQLNRGIVPEDIDVHCLAGLIKAWFRELPSGVLDGLSPEQVLQCNTEEEFVELVKQLKPTETALLNWAIDLMADVVEQEESNKMNARNIAMVFAPNMTQMSDPLTALMHAVQVMNLLKTLIMKTLRERGEAEDGDYSPMSSRSSGRQTDEEFDSQQEMDTSCESAGPASDDDDADEQHRYSYSSEERDEVESLSEIEESFLRQLDENEHAKNDFRKQLEGILCREDVISTTASTENGD…	Tracheophyta	cellular organisms,Eukaryota,Viridiplantae,Streptophyta,Streptophytina,Embryophyta,Tracheophyta,Euphyllophyta,Spermatophyta,Magnoliopsida,Mesangiospermae,eudicotyledons,Gunneridae,Pentapetalae,asterids,lamiids,Solanales,Solanaceae,Solanoideae,Solaneae,Solanum
M1C7X9	Solanum tuberosum	MTGLVMVTRGGGCGNGKNSSKAAAAEMQNQQQLSLVDFILAALRKSMVSCRVDRQEDVVSAVEIGFPTNVQHLTHVTFDRFHGFLGLPLEFQVEIPCRVPSASVSVFGVSAESMQCSYDTRGNSVPTILLLMQERLYSQNGLKAEGIFRINPENSQEEHVRDQLNRGIVPEDIDVHCLAGLIKAWFRELPSGVLDGLSPEQVLQCNTEEEFVELVKQLKPTETALLNWAIDLMADVVEQEESNKMNARNIAMVFAPNMTQRGEAEDGDYSPMSSRSSGRQTDEEFDSQQEMDTSCESAGPASDDDDADEQHRYSYSSEERDEVESLSEIEESFLRQLDENEHAKNDFRKQLEGILCREDVISTTASTENGDSSVSFSDSKMETSGLSTSDGEDSRYTCV…	Tracheophyta	cellular organisms,Eukaryota,Viridiplantae,Streptophyta,Streptophytina,Embryophyta,Tracheophyta,Euphyllophyta,Spermatophyta,Magnoliopsida,Mesangiospermae,eudicotyledons,Gunneridae,Pentapetalae,asterids,lamiids,Solanales,Solanaceae,Solanoideae,Solaneae,Solanum
F6HQ29	Vitis vinifera	MEIGWPTNVRHITHVTFDRFNGFLGLPSEFEVEVPGRVPSASASVFGVSAESMQCSYDSKGNSVPTILLLMQERLYSQEGLKAEGIFRINPENSQEEIVRDQLNRGIVPTDIDVHCLAGLIKAWFRELPSGILDGLSPEQVLQCSTEEESVELIKQLRPTEAALLSWAIDLMADVVEEEEFNKMNARNIAMVFAPNMTQMSDPLTALMHAVQVMNLLKTLITKTLREREESPAGGYSPLSSHSSDGQTDEEFDSQQEMDTSCELRRPTSDYDDDHAHYSHSSEHEDEDDDEVQSPSMMQECFLRQLDENEKVTEIFPEETARDSQGEHGIPTNCVLNVESGASFTDSKNGSSGLSTSDGEEDSGESSIVVEQKANKNSPSKGYEDTDDVEMVDKLVEST…	Tracheophyta	cellular organisms,Eukaryota,Viridiplantae,Streptophyta,Streptophytina,Embryophyta,Tracheophyta,Euphyllophyta,Spermatophyta,Magnoliopsida,Mesangiospermae,eudicotyledons,Gunneridae,Pentapetalae,rosids,rosids incertae sedis,Vitales,Vitaceae,Viteae,Vitis
A0A438F4Q9	Vitis vinifera	MTGVVMATKGGGCGGGGGGGCGGGKGTKGAEEQNQLSVMAFLLTTLRKSMVACRVDRSDDVISAVQQMEIGWPTNVRHITHVTFDRFNGFLGLPSEFEVEVPGRVPSASASVFGVSAESMQCSYDSKGNSVPTILLLMQERLYSQAGLKAEGIFRINPENSQEEIVRDQLNRGIVPTDIDVHCLAGLIKAWFRELPSGILDGLSPEQVLQCSTEEESVELIKQLRPTEAALLSWAIDLMADVVEEEEFNKMNARNIAMVFAPNMTQMSDPLTALMHAVQVMNLLKTLITKTLREREESPAGGYSPLSSHSSDGQTDEEFDSQQEMDTSCELRRPTSDYDDDHAHYSHSSEHEDEDDDEVQSPSMMQECFLRQLDENEKVTEIFPEETARDSQGEHGIPT…	Tracheophyta	cellular organisms,Eukaryota,Viridiplantae,Streptophyta,Streptophytina,Embryophyta,Tracheophyta,Euphyllophyta,Spermatophyta,Magnoliopsida,Mesangiospermae,eudicotyledons,Gunneridae,Pentapetalae,rosids,rosids incertae sedis,Vitales,Vitaceae,Viteae,Vitis
A0A1U8BDV9	Nelumbo nucifera	MTGLVMISKGLGCREGGGKGGSRGAEDQNQLSLVAFLIATIRKSMVTCRVDRQEDVISAVHKMEIGLPTNVRHITHVTFDRFNGFLGLPVEFEVEIPGRVPSASASVFGVSAESMQCSYDSRGNSVPSILLLMQERLYSQGGLKAEGIFRINPENSQEEHVRDQLNRGIVPENIDVHCLAGLIKAWFRELPAGVLDELSPEEVLNCNTEEDCVELVKQLPPTQAALLNWVIDLMADVVEEEESNKMNARNIAMIFAPNMTQMSDPLTALMHAVQVMNLLKTLITKTLREREETAKGYSPFSSHSSDLQTDEDYDSQQEMDTICELKEPTSDYDDHTRHSDSRCDDFVHDQLNEIEECFLRQFDENEELTSDGTEKSAREPRREHISPSGCSCLNTQSDI…	Tracheophyta	cellular organisms,Eukaryota,Viridiplantae,Streptophyta,Streptophytina,Embryophyta,Tracheophyta,Euphyllophyta,Spermatophyta,Magnoliopsida,Mesangiospermae,Proteales,Nelumbonaceae,Nelumbo
A0A1U7YVZ6	Nelumbo nucifera	MTGVVMVAKGVGCRGDGGGGGKATRGAEDQNQLSLVAFLVAAIRKSMVACRVDRQEDVISTVHQMEIGWPTNVRHITHVTFDRFNGFLGLPVEFEVEIPGRVPSASASVFGVSPESMQCSYDSKGNSVPTILLLMQERLYSQGGLKAEGIFRINPENSQEEHVRDQLNRGIVPEDIDVHCLAGLIKAWFRELPAGVLDELSPEEVLRCNTEEECVELVKQLPPTQTALLNWAIDLMADVVEEEESNKMNARNIAMVFAPNMTQMSDPLTALMHAVQVMNLLKTLITRALREREENATGAYSPFSSHSSDLQTDDDFNSQQEMDTSCESRGPASDYEDHTHYSQSSADEYEDDPLNEIEECFLRQLDENEKPTNDAPENSVGEHGSEQISPSSCSGFNTE…	Tracheophyta	cellular organisms,Eukaryota,Viridiplantae,Streptophyta,Streptophytina,Embryophyta,Tracheophyta,Euphyllophyta,Spermatophyta,Magnoliopsida,Mesangiospermae,Proteales,Nelumbonaceae,Nelumbo
A0A7J7PB61	Kingdonia uniflora	MMVTTKGSNSCRGEGGGTKGGATKTNTTTTEQNQLSIVALLVAAIRRSMVACRMNQQDEVVSTVHQMDIGWPTNVQHITHVTFDRFEGFLGLPVEFEVEVPCRAPSASASVFGVSAESMQCSFDSKGNSVPTILLLMQERLYSQGGLKAEGVFRINPENSKEEHVRDQLNRGIVPDDIDVHCLAGLIKAWFRELPEGILDGLSPEEVLQCNTEDESVELVKQLLPIPSALLNWAVNLMADVVEEEDLNKMNARNIAMVFAPNMTQMSDPLTALMHAVQVMNLLKTLIIKTLREREETATGGEYSPFSSRYSDRQTNDDSDSQQEMDTSCELKRPSIDYDDNHVHYSHSSEDEEEVDLLNEIEESFLRQLDEKEEISSNCPYVKPSMCSYYNVESGFLFS…	Tracheophyta	cellular organisms,Eukaryota,Viridiplantae,Streptophyta,Streptophytina,Embryophyta,Tracheophyta,Euphyllophyta,Spermatophyta,Magnoliopsida,Mesangiospermae,Ranunculales,Circaeasteraceae,Kingdonia
A0A4Y7IU91	Papaver somniferum	MTGVMMLTKGGGCRGGDERSRGGEKSERSKRSREEQNQLSLVEFLIAAIRRSMVSCRVEQTDNEVVGSTSVQCMEIGWPTNVQHITHVTFDRFNGFLGLPVEFEVEVPCRAPSASISVFGVSAESMQCTLDSKGNSVPTILMLMQERLYSQGGLKAEGIFRINPENSQEEHVRDQLNRGIVPDNIDVHCLAGLIKAWFRELPEGILDGLSPEQVLQCTTEEEFVELVTQLLPIQAALLNWAVDLIADVVEDEESNKMNARNIAMVFAPNMTQMSDPLTALMHAVQVMNLLKALILKTLREREEIASGGGDSPFSSHSSDRQTDEEDFDSQQDDMDTSGELKGPTLGYYNNDAYSQSSEDEEEAEVHQLNAIEECFLRQLNRNEELMKHSTQDTTEATSG…	Tracheophyta	cellular organisms,Eukaryota,Viridiplantae,Streptophyta,Streptophytina,Embryophyta,Tracheophyta,Euphyllophyta,Spermatophyta,Magnoliopsida,Mesangiospermae,Ranunculales,Papaveraceae,Papaveroideae,Papaver
A0A200Q1P4	Macleaya cordata	MTGVLMLTKGGGCRGGGEGCCEKQGTTTKRATEEQNQLSLVAFLLAAIRRSMVSCRVEEQQEELSSSSSSAVHRMEIGWPTNVRHITHVTFDRFNGFLGLPVEFEVEVPCRVPSASASVFGVSAESMQCSFDSKGNSVPTILLLMQERLYSQGGLKAEGIFRINPENSQEEHVRDQLNRGIVPDNIDVHCLAGLIKAWFRELPEGVLDGLSPEQVLQCNTEEEFVELVKQLLPIQAALLNWAIDLMTDVVEEEESNKMNARNIAMVFAPNMTQMSDPLTALMHAVQVMNLLKSLILKTLREREETASGGGYSPISSHSSDQQTEEEDFDSQQDEMDTSCELRGPNAEYYDNALYSQSSGDEEEVDQINEIEECFLRQLDGSGDLTRDSTEDSTEGLDSE…	Tracheophyta	cellular organisms,Eukaryota,Viridiplantae,Streptophyta,Streptophytina,Embryophyta,Tracheophyta,Euphyllophyta,Spermatophyta,Magnoliopsida,Mesangiospermae,Ranunculales,Papaveraceae,Papaveroideae,Macleaya
A0A835ILW5	Coptis chinensis	MTGMLLLTKGGGCRGTTGKQETKGQEQGKEATAEQNQLSILALLIAAIRKSMVACRVERQDEVISTHHVHQMEIGWPTNVQHIAHVTFDRYNGFLGLPVEFEVDVPCRVPSASISVFGVSAESMQCSYDSRGNSVPTILLLMQERLYTQAGLKAEGIFRINPENSQEEHVRDQLNRGIVPNDIDVHCLAGLIKAWFRELPEGVLDGLSPEQVLQCNTEEECVELVKELLPIQAALLNWAVDLMADVVEEEESNKMNARNIAMVFAPNMTLMSDPLTALMHAVQVMNLLKTLIIRTLREREETTIGGYSPFSATSSDRRTDEDYDSQQETGMSGELRGPNSDYEDHASYSLSSEDEGEVDVLNEIEECFLRQLDEKEDISVDIESCIQESASDLRIEHMS…	Tracheophyta	cellular organisms,Eukaryota,Viridiplantae,Streptophyta,Streptophytina,Embryophyta,Tracheophyta,Euphyllophyta,Spermatophyta,Magnoliopsida,Mesangiospermae,Ranunculales,Ranunculaceae,Coptidoideae,Coptis
A0A7J6V6L1	Thalictrum thalictroides	MTGVLMLTKGGGCGGGGGGKGTKGGETTTTAEQNQLSLLALLVAAIRKSMVACRVEERDEVISAVHQMEIGWPTNVQHITHVTFDRYNGFLGLPVEFEVDVPCRVPSASISVFGVSAESMQCSYDTRGNSVPTILLLMQERLYTQGGLKAEGIFRINPENSQEEHVRDQLNRGIVPSDIDVHCLAGLIKAWFRELPEGILDGLSPEQVLQCNTEDECVELVKELLPIQGALLDWAVDLMADVVEEEEFNKMNARNIAMVFAPNMTQMSDPLTALMHAVQVMNLLKTLIIKTLREREETTTGGYSPYSATSYEQQTDEDYDSQQELNLSCELRGPNSDYDNHANCNSDNEDEVDPLNEIEECFLRQLNGDEELTSNVDTPQESASDPRIENVSSPSSFSG…	Tracheophyta	cellular organisms,Eukaryota,Viridiplantae,Streptophyta,Streptophytina,Embryophyta,Tracheophyta,Euphyllophyta,Spermatophyta,Magnoliopsida,Mesangiospermae,Ranunculales,Ranunculaceae,Thalictroideae,Thalictrum
A0A2G5DMB1	Aquilegia coerulea	MTGVLMLTKGGGCGGGGGGKGTKGGETTATAEQNQLSLVALLVAAIRKSMVACRVEEQDEVISAVHQMEIGWPTNVQHITHVTFDRYNGFLGLPVEFEVEVSCRVPSASISVFGVSAESMQCSYDTRGNSVPTILLLMQERLYTQGGLKAEGIFRINPENSQEEQVRDQLNRGIVPSDIDVHCLAGLIKAWFRELPEGILDGLSPEQVLQCNTEDECVELVKELLPIQAALLDWAVDLMADVVEEEEFNKMNARNIAMVFAPNMTQMSDPLTALMHAVQVMNLLKTLIIKTLREREETTTGGYSPYSATSYERQTDEDYDSQQELDVSCELRAPNSGYDNHANYSHSSEDEDEADPLNEIEECFLRQLNGDEELTSNVDRPQESPSDPRTENASSPSSF…	Tracheophyta	cellular organisms,Eukaryota,Viridiplantae,Streptophyta,Streptophytina,Embryophyta,Tracheophyta,Euphyllophyta,Spermatophyta,Magnoliopsida,Mesangiospermae,Ranunculales,Ranunculaceae,Thalictroideae,Aquilegia
A0A2G5DM98	Aquilegia coerulea	MTGVLMLTKGGGCGGGGGGKGTKGGETTATAEQNQLSLVALLVAAIRKSMVACRVEEQDEVISAVHQMEIGWPTNVQHITHVTFDRYNGFLGLPVEFEVEVSCRVPSASVFGVSAESMQCSYDTRGNSVPTILLLMQERLYTQGGLKAEGIFRINPENSQEEQVRDQLNRGIVPSDIDVHCLAGLIKAWFRELPEGILDGLSPEQVLQCNTEDECVELVKELLPIQAALLDWAVDLMADVVEEEEFNKMNARNIAMVFAPNMTQMSDPLTALMHAVQVMNLLKTLIIKTLREREETTTGGYSPYSATSYERQTDEDYDSQQELDVSCELRAPNSGYDNHANYSHSSEDEDEADPLNEIEECFLRQLNGDEELTSNVDRPQESPSDPRTENASSPSSFSG…	Tracheophyta	cellular organisms,Eukaryota,Viridiplantae,Streptophyta,Streptophytina,Embryophyta,Tracheophyta,Euphyllophyta,Spermatophyta,Magnoliopsida,Mesangiospermae,Ranunculales,Ranunculaceae,Thalictroideae,Aquilegia
B9S3Y4	Ricinus communis	MTGLVMVTKGGSCGGSGGVRAARGTTKEREDVIPTNIHHHHHMEIGWPTNVQHITHVTFDRFNGFLGLPVEFEVEIPCRVPSASASVFGVSADSMQCSYDSKGNSVPTILLLMQERLYSQGGLKTEGIFRINPENGQEEHVRDQLNRGIVPDNINVHCLAGLIKAWFRELPSGVLDGLSPEQVLQCNTEEESVELVKQLNPTDSALLNWAVDLMADVVQEEDSNKMNARNIAMVFAPNMTQMSDPLTALMHAVQVMNLLKTLITKTLREREETASGGYSPMSSHSSGQQTDEDFDSQQEMDTSGELRQEPSDYDDHAHYGAGSDDDIGDEVESLSEIEECFLRQLDEKKSAPDIFFEQPPGDLPREFPSPKTCSGFKMEYAISFTDSKNENSSPATSDG…	Tracheophyta	cellular organisms,Eukaryota,Viridiplantae,Streptophyta,Streptophytina,Embryophyta,Tracheophyta,Euphyllophyta,Spermatophyta,Magnoliopsida,Mesangiospermae,eudicotyledons,Gunneridae,Pentapetalae,rosids,fabids,Malpighiales,Euphorbiaceae,Acalyphoideae,Acalypheae,Ricinus
A0A6A6MRY0	Hevea brasiliensis	MTGIVMVNKGGGRGSGAAGAKGARGSENEQNQLSMAAIILEAIRKSVSCSFEEKEDVIPDVHHLEIGWPTNVQHITHVTFDRFNGFLGLPVEFEVEIPRRVPSASASVFGVSAESMQCTFDSRGNSIPTILLLMQERLYSQGGLKAEGIFRINPENGQEEHVRDQLNRGIVPDDIDQLKPTESALLNWAIDLMTDVVQEENSNKMNARNIAMIFAPNMTQMSDPLTALMHAVQVMNLLKTLITKTLREREETETGGYSPMSFHSSGQQTDEDFESQQEMDTSCELRQAPSDHYEEDRAHYSPHNEDDDETESLIEIEDCFLRPLDENRTGYIFFQQAPADLPREFASPGTCSAFKVESGISFTDSRSENSSSATSDGEDSRESMIAVGQEIGRRSAKGC…	Tracheophyta	cellular organisms,Eukaryota,Viridiplantae,Streptophyta,Streptophytina,Embryophyta,Tracheophyta,Euphyllophyta,Spermatophyta,Magnoliopsida,Mesangiospermae,eudicotyledons,Gunneridae,Pentapetalae,rosids,fabids,Malpighiales,Euphorbiaceae,Crotonoideae,Micrandreae,Hevea
A0A2C9WMV6	Manihot esculenta	MTGIVMVTKGGGCAGGVTRAKGTRGSEHDQNQLSMMAILLEAVRKSLVSCRFEEREDGIPTVNHMEIGWPTNVQHISHVTFDRFNGFLGLPVEFEVEIPCRVPSASASVFGVSAESMQCTFDTKGNSVPTILLLMQERLYSQGGLKAEGIFRINPENGQEEHVRDQLNRGIVPNDIDVHCLAGLIKAWFRELPSGVLDGLSPEQVLQCNTEEECVELVKQLKATETALLNWAIDLMADVVQEEDSNKMNARNIAMVFAPNMTQMSDPLTALMHAVQVMNLLKTLITKTLREREETVTGGHSPMSSQSSGQQTDEDFDSQQETDTSCELRKAPLDRHKEDHAHYSPHNDDEVESLSDVEDCFLRHLDKNRSDRDIFFQQSPGDLSKEFSSPRTCSGFKME…	Tracheophyta	cellular organisms,Eukaryota,Viridiplantae,Streptophyta,Streptophytina,Embryophyta,Tracheophyta,Euphyllophyta,Spermatophyta,Magnoliopsida,Mesangiospermae,eudicotyledons,Gunneridae,Pentapetalae,rosids,fabids,Malpighiales,Euphorbiaceae,Crotonoideae,Manihoteae,Manihot
A0A067JPU1	Jatropha curcas	MTGLVMVTKGGVRGTPKGTKGTEEEQNQFSMVAILLAAIRKSLVSCRFEEREDVIPTVHHMEIGWPTNVQHITHVTFDRFNGFLGLPVEFEVEIPCRVPSASASVFGVSAESMQCSFDSKGNSVPTILLLMQDRLYSQGGLKAEGIFRINPENGQEEHVRSQLNRGIVPDNIDVHCLAGLIKAWFRELPSGVLDGLSPEQVLQCNTEEESVELVKQLKPTEAALLNWAIDLMADVVQEEDSNKMNARNIAMVFAPNMTQMSDPLTALMHAVQVMNLLKTLITKTLREREETATGGYSPMSSHSSSRQTDEDFESQQEMDTSCELRQEPSEYDDDHAHYNPRNDDDEDEVESLSEIEECFLRQLNENKSGCNIFFQKPPDDLPREFPNPRIFLGFKTESG…	Tracheophyta	cellular organisms,Eukaryota,Viridiplantae,Streptophyta,Streptophytina,Embryophyta,Tracheophyta,Euphyllophyta,Spermatophyta,Magnoliopsida,Mesangiospermae,eudicotyledons,Gunneridae,Pentapetalae,rosids,fabids,Malpighiales,Euphorbiaceae,Crotonoideae,Jatropheae,Jatropha
A0A2C9VU19	Manihot esculenta	MTGLVMMTKGGGCAGGVRGAKRSRGSEEEQNQLSMVEILLAAIRKSLVSCRFEEREDVIPTVHHMEIGWPTNVKHITHVTFDRFNGFLGLPVEFEVEIPCRVPSASASVFGVSAESMQCSFDSKGNSVPTIILLMQERLYSQGGLKAEGIFRINPENGQEEHVRDQLNRGIVPEDIDVHCLAGLIKAWFRELPSGVLDGLSPEQVLQCNTEEECVELVKQLKPTEYALLNWAIDLMADVVQEEDSNKMNARNIAMVFAPNMTQMSDPLTALMHAVQVMNLLKTLITKVLREREENGTGGYSPMSSHSSGQQTDEDFDSQQEMDTSCELRQSPSDYDEDQAHYSPHTEDDDDGEVESLCEIEDCFLRQLNENKSTSNMFLQQSPSDSPREFASPRAYSGL…	Tracheophyta	cellular organisms,Eukaryota,Viridiplantae,Streptophyta,Streptophytina,Embryophyta,Tracheophyta,Euphyllophyta,Spermatophyta,Magnoliopsida,Mesangiospermae,eudicotyledons,Gunneridae,Pentapetalae,rosids,fabids,Malpighiales,Euphorbiaceae,Crotonoideae,Manihoteae,Manihot
A0A6A6LDE0	Hevea brasiliensis	MTGIVMITKGGGCAGGVRGAKGTRASEDEQNQLSMVAILLAAIRKSLVSCRFEEREDVIPAVHHMEIGWPTNVQHITHVTFDRFNGFLGLPVEFEVEIPCRVPSASASVFGVSAESMQCSFDSKGNSVPTIILLMQERLYSQGGLKAEGIFRINPENGQEENVRDQLNRGIVPDDIDVHCLAGLIKAWFRELPSGVLDGLSPEQVLHCNTEEECVELVKQLKPTESALLNWAIDLMADVVQEEESNKMNARNIAMVFAPNMTQMSDPLTALMHAVQVMNLLKTLITKVLREREETATGGYSSMSYHSSGQQTDEDFDSQQEMDTSCELRQSPSDYDEDQQAHYDPHNEDDDDDDDDEVESLSEIEDCFLRQLDENKSTSNMFFKQSPSDLPREFGSPRA…	Tracheophyta	cellular organisms,Eukaryota,Viridiplantae,Streptophyta,Streptophytina,Embryophyta,Tracheophyta,Euphyllophyta,Spermatophyta,Magnoliopsida,Mesangiospermae,eudicotyledons,Gunneridae,Pentapetalae,rosids,fabids,Malpighiales,Euphorbiaceae,Crotonoideae,Micrandreae,Hevea
A0A2P2P134	Rhizophora mucronata	MMGHVMVTRGGGCGGAAGKGTKGTKGSEEEKNHQLSMVEMLLGAIRKSLVSCRIEEREDVITAVHHMDIGWPTNVQHITHVTFDRFNGFLGLPVEFEVEIPCRVPSASASVFGVSAESMQCSFDSRGNSIPTILLLMQERLYSQGGLKAEGIFRINAENGQEEHVRGQLNRGIVPDDIDVHCLAGLIKAWFRELPSGVLDGLSSEQVLQCNTEEESVELVKKLKPTEVALLKWAVDLMADVVEEEDFNKMNARNIAMVFAPNMTQMSDPLTALMHAVQVMNLLKTLIMKTLREREEAATGGYSPMSSGSSGGQSDEEFDRQHDMDTSFELRQSPSDYDEHTNESPGNGDNDEVESLGEIEECFLRHLDENRNATNTFLEQRACDLPREDASPKSCFGFK…	Tracheophyta	cellular organisms,Eukaryota,Viridiplantae,Streptophyta,Streptophytina,Embryophyta,Tracheophyta,Euphyllophyta,Spermatophyta,Magnoliopsida,Mesangiospermae,eudicotyledons,Gunneridae,Pentapetalae,rosids,fabids,Malpighiales,Rhizophoraceae,Rhizophora
A0A4U5QSU3	Populus alba	MTGLVMVTKGGGCGGGVGGKGTKGTKRSELQDHQEQVQNQQLSMMAFVLTAIRKSLVACRIEDGGDDVIPTSSTLHHMDIGWPTNVQHITHVTFDRFNGFLGLPVEFEVEIPCRVPSASASVFGVSAESMQCSYDSKGNSVPTILLLMQDRLYSQGGLKAEGIFRINPENSQEEHVRDQLNRGIVPDDIDVHCLAGLIKAWFRELPSGVLDGLSPEQVLQCNTEEESVELVKQLKPTEAALLSWAVGLMADVVEEEDSNKMNARNIAMVFSPNMTQMSDPLTALMHAVQVMNLLKTLITKTLRDREETSGGEYSPMSSHSSGHQTETDEEFDSQHDMETSCELRQAPSDYDDHAHFSTGSDEEADDDDIESSSEVEESFSRQLDEDKNSTDMFVEQPAS…	Tracheophyta	cellular organisms,Eukaryota,Viridiplantae,Streptophyta,Streptophytina,Embryophyta,Tracheophyta,Euphyllophyta,Spermatophyta,Magnoliopsida,Mesangiospermae,eudicotyledons,Gunneridae,Pentapetalae,rosids,fabids,Malpighiales,Salicaceae,Saliceae,Populus
A0A3N7G4T8	Populus trichocarpa	MTGLVMVTKGGGCGGGVGGKGTKGTKRSELQDHQEQVQNQQLSMMAFVLTAIRKSLVACRIEDGGDDVIPTSSTLHHMDIGWPTNVQHITHVTFDRFNGFLGLPVEFEVEIPCRVPSASASVFGVSAESMQCSYDSKGNSVPTILLLMQDRLYSQGGLKAEGIFRINPENSQEEHVRDQLNRGIVPDDIDVHCLAGLIKAWFRELPSGVLDGLSPEQVLQCNTEEESVELVKQLKPTEAALLSWAVGLMADVVEEEDSNKMNARNIAMVFSPNMTQMSDPLTALMHAVQVMNLLKTLITKTLRDREETSAGGYSPMSSHSSGHQTETDEEFDSQHDMETSCELRQAPSDYDDHAHFSTGSDEEADDDDIESLSEVEESFSRQSDEDKNSTDMFVEQPAS…	Tracheophyta	cellular organisms,Eukaryota,Viridiplantae,Streptophyta,Streptophytina,Embryophyta,Tracheophyta,Euphyllophyta,Spermatophyta,Magnoliopsida,Mesangiospermae,eudicotyledons,Gunneridae,Pentapetalae,rosids,fabids,Malpighiales,Salicaceae,Saliceae,Populus
A0A6M2F3R3	Populus davidiana	MTGLVMVTKGGGCGGGVGGKGTKGTKGSELQDHQEQVQNQQLSMMAFVLTAIRKSLVACRIEDGGDDVIPTSSTLHHMDIGWPTNVQHITHVTFDRFNGFLGLPVEFEVEIPCRVPSASASVFGVSAESMQCSYDSKGNSVPTILLLMQDRLYSQGGLKAEGIFRINPENSQEEHVRDQLNRGIVPDDIDVHCLAGLIKAWFRELPSGVLDGLSPEQVLQCNTEEESVELVKQLKPTEAALLSWAVGLMADVVEEEDSNKMNARNIAMVFAPNMTQMSDPLTALMHAVQVMNLLKTLITKTLRDREETSGGGYSPMSSHSSGHQTETDEEFDSQHDMETSCELRQAPSDYDDHAHFSTGSDEEADDDDIESSSEVEESFLRQLDEDKNSTDMFVEQPAS…	Tracheophyta	cellular organisms,Eukaryota,Viridiplantae,Streptophyta,Streptophytina,Embryophyta,Tracheophyta,Euphyllophyta,Spermatophyta,Magnoliopsida,Mesangiospermae,eudicotyledons,Gunneridae,Pentapetalae,rosids,fabids,Malpighiales,Salicaceae,Saliceae,Populus
A0A835MK07	Salix dunnii	MTGLVMVTKGGGCGGGVGGKGTKGTKGSELQDHQEQVQNQQLSMMAFVLTAIRKSLVACRIEDGGDDVIPTSSTLHHMDIGWPTNVQHITHVTFDRFNGFLGLPVEFEVEIPCRVPSASLLCGLYEALTLSITICSASVFGVSAESMQLSYDSKGNSVPTILLLMQDRLYSQGGLKAEGIFRINPENSQEEHVRDQLNRGIVPDDIDVHCLAGLIKAWFRELPSGVLDGLSPEQVLQCNTEEESVELVKQLKPTEAALLSWAVGLMADVVEEEDSNKMNARNIAMVFAPNMTQMSDPLTALMHAVQVMNLLKTLITKTLRDREETAAGGYSSMSSHSSGHQTDEEFDSQHDMDTSCELRQAPSDCDDAHFSTGSEEEADDDDIESLSEVEESFLRQLDE…	Tracheophyta	cellular organisms,Eukaryota,Viridiplantae,Streptophyta,Streptophytina,Embryophyta,Tracheophyta,Euphyllophyta,Spermatophyta,Magnoliopsida,Mesangiospermae,eudicotyledons,Gunneridae,Pentapetalae,rosids,fabids,Malpighiales,Salicaceae,Saliceae,Salix
A0A5N5KA28	Salix brachista	MTGLVMVTKGGGCGGGVGGKGTKGTKGSELQDHQEQVQNQQLSMMAFVLTAIRKSLVACRIEDGGDDVIPTSSTLHHMDIGWPTNVQHITHVTFDRFNGFLGLPVEFEVEIPCRVPSASASVFGVSAESMQLSYDSKGNSVPTILLLMQDRLYSQGGLKAEGIFRINPENSQEEHVRDQLNRGIVPDDIDVHCLAGLIKAWFRELPSGVLDGLSPEQVLQCNTEEESVELVKQLKPTEAALLSWAVGLMADVVEEEDSNKMNARNIAMVFAPNMTQMSDPLTALMHAVQVMNLLKTLITKTLRDREETAAGGYSSMSSHSSGHQTDEEFDSQHDMDTSCELRQAPSDYDDHAHFSTGSEEEADDDDIESLSEVEESFLRQLDGDKNSTDTFVEQPAVSL…	Tracheophyta	cellular organisms,Eukaryota,Viridiplantae,Streptophyta,Streptophytina,Embryophyta,Tracheophyta,Euphyllophyta,Spermatophyta,Magnoliopsida,Mesangiospermae,eudicotyledons,Gunneridae,Pentapetalae,rosids,fabids,Malpighiales,Salicaceae,Saliceae,Salix
A0A6N2M9I2	Salix viminalis	MTGLVMVTKGGGCGGGAGGKGTKGTKGSELQDHQDQVQNQQLSMMAFVLTAIRKSLVACRIEDGGDDVIPTSSTLHNMDIGWPTNVQHITHVTFDRFNGFLGLPVEFEVEIPCRVPSASASVFGVSAESMQLSYDSKGNSVPTILLLMQDRLYSQGGLKAEGIFRINPENSQEEHVRDQLNRGIVPDDIDVHCLAGLIKAWFRELPSGVLDGLSPEQVLQCNTEEESVELVKQLKPTEAALLSWAVGLMADVVEEEDSNKMNARNIAMVFAPNMTQMSDPLTALMHAVQVMNLLKTLITKTLRDREETAAGGYSSMSSHSSGHQTDEEFDSQHDMDTSCELRQAPSDYDDHARFSTGSEEEADDDDIESLSEVEESFLRQLDGDKNSTDMFVEQPAISL…	Tracheophyta	cellular organisms,Eukaryota,Viridiplantae,Streptophyta,Streptophytina,Embryophyta,Tracheophyta,Euphyllophyta,Spermatophyta,Magnoliopsida,Mesangiospermae,eudicotyledons,Gunneridae,Pentapetalae,rosids,fabids,Malpighiales,Salicaceae,Saliceae,Salix
A0A836DLM8	Salix suchowensis	MTGLVMVTKGGGCGGGVGGKGTKGTKGSELQDHQEQVQNQQLSMMAFVLTAIRKSLVACRIEDGGDDVIPTSSTLHNMDIGWPTNVQHITHVTFDRFNGFLGLPVEFEVEIPCRVPSASASVFGVSAESMQLSYDSKGNSVPTILLLMQDRLYSQGGLKAEGIFRINPENSQEEHVRDQLNRGIVPDDIDVHCLAGLIKAWFRELPSGVLDGLSPEQVLQCNTEEESAELVKQLKPTEAALLSWAVGLMADVVEEEDSNKMNARNIAMVFAPNMTQMSDPLTALMHAVQVMNLLKTLITKTLRDREETAAGGYSSMSSHSSGHQTDEEFDSQHDMDTSCELRQAPSDYDDHARFSTGSEEEADDDDIESLSEVEESFLRQLDGDKNSTDMFVEQPATSL…	Tracheophyta	cellular organisms,Eukaryota,Viridiplantae,Streptophyta,Streptophytina,Embryophyta,Tracheophyta,Euphyllophyta,Spermatophyta,Magnoliopsida,Mesangiospermae,eudicotyledons,Gunneridae,Pentapetalae,rosids,fabids,Malpighiales,Salicaceae,Saliceae,Salix
A0A0B2RX14	Glycine soja	MEIGWPTNVQHITHVTFDRFNGFLGLPYEFQVEIPARVPSASVSVFGVSAESMQCSYDPKGNSVPTILLLMQDRLYSQGGLKAEGIFRINPENSQEEHVRDQLNRGIVPDDIDVHCLAGLIKAWFRELPSGVLDGLSPVQVLQCNTEEESVELVKQLKPTESALLSWAIDLMADVVEEEELNKMNARNIAMVFAPNMTQVSSHTVHIFC	Tracheophyta	cellular organisms,Eukaryota,Viridiplantae,Streptophyta,Streptophytina,Embryophyta,Tracheophyta,Euphyllophyta,Spermatophyta,Magnoliopsida,Mesangiospermae,eudicotyledons,Gunneridae,Pentapetalae,rosids,fabids,Fabales,Fabaceae,Papilionoideae,50 kb inversion clade,NPAAA clade,indigoferoid/millettioid clade,Phaseoleae,Glycine,Glycine subgen. Soja
A0A445E8Q4	Arachis hypogaea	MPGLVMVTRGGGCGGGGKRARPDATAAEEEEQRQLSLVALLIAALRKSMVACRVDRPSEEVISTVHHNHQMEIGWPTDVQHITHVTFDRFNGFLGLPLEFQVEIPGRVPSASVSVFGVSAESMQCSYDSKGNSVPTILLLMQDRLYSQGGLKAEGIFRINPENSQEEHVRDQLNRGIVPDNIDVHCLAGLIKAWFRELPSGILDGLSPEQVLQCNTEEESVELVKQLKPTESALLSWAIDLMADVVEEEECNKMNARNIAMVFAPNMTQMSDPLTALMHAVQVMNLLKTLIMKNLREREETTTGYSPMSFRSSNHQSEEEYDSQRETDTSGELRGTKSDYNDHHPHYSHSSEGEEEREAESLSEIEECFLKQLDDDNTKGFSQQEPSGYLQEYINPISC…	Tracheophyta	cellular organisms,Eukaryota,Viridiplantae,Streptophyta,Streptophytina,Embryophyta,Tracheophyta,Euphyllophyta,Spermatophyta,Magnoliopsida,Mesangiospermae,eudicotyledons,Gunneridae,Pentapetalae,rosids,fabids,Fabales,Fabaceae,Papilionoideae,50 kb inversion clade,dalbergioids sensu lato,Dalbergieae,Pterocarpus clade,Arachis
A0A6P4CG99	Arachis duranensis	MPGLVMVTRGGGCGGGGGGGGKRARPDATEAEEEEQRQLSLVALLIAALRKSMVACRVDRPSEEVISTVHHNHQMEIGWPTDVQHITHVTFDRFNGFLGLPLEFQVEIPGRVPSASVSVFGVSAESMQCSYDSKGNSVPTILLLMQDRLYSQGGLKAEGIFRINPENSQEEHVRDQLNRGIVPDNIDVHCLAGLIKAWFRELPSGILDGLSPEQVLQCNTEEESVELVKQLKPTESALLSWAIDLMADVVEVEECNKMNARNIAMVFAPNMTQMSDPLTALMHAVQVMNLLKTLIMKNLREREETTTGYSPMSFRSSNHQSEEEYDSQRETDTSGELRGTKSDYDDHHPHYSHSSEGEEEREAESLSEIEECFLKQLDDDNTKGFSQQEPSGYLQEYIN…	Tracheophyta	cellular organisms,Eukaryota,Viridiplantae,Streptophyta,Streptophytina,Embryophyta,Tracheophyta,Euphyllophyta,Spermatophyta,Magnoliopsida,Mesangiospermae,eudicotyledons,Gunneridae,Pentapetalae,rosids,fabids,Fabales,Fabaceae,Papilionoideae,50 kb inversion clade,dalbergioids sensu lato,Dalbergieae,Pterocarpus clade,Arachis
A0A834WIG5	Senna tora	MTGLVMVTKGGGKGAKGGRAAAAAAAEEEQNQLSLVAFLLAALRKSMVACRVDRPDDVISTVHHMEIGWPTNVQHITHVTFDRFNGFLGLPVEFEVEIPGRVPSASVSVFGVSAESMQCSYDSKGNSVPTILLLMQERLYTQGGLKREGIFRINPENSQEEHVRDQLNRGIVPNDIDVHCLAGLIKAWFRELPSGVLDGLSPEQVLQCNTEEESVELVKQLKPTESALLNWAIDLMADVVEEEEYNKMNARNIAMVFAPNMTQMSDPLTALMHAVQVMNLLKTLIMKTLREREETTTGGYSPMSFRSSDRQSEDGYDSQQEMETSGELRGNSHSSEEEGGAESLSEIEECFLKQLDENTQVCSEEPADSKTGISISCSSSTHGEKSKTAQTAAGSNVDD…	Tracheophyta	cellular organisms,Eukaryota,Viridiplantae,Streptophyta,Streptophytina,Embryophyta,Tracheophyta,Euphyllophyta,Spermatophyta,Magnoliopsida,Mesangiospermae,eudicotyledons,Gunneridae,Pentapetalae,rosids,fabids,Fabales,Fabaceae,Caesalpinioideae,Cassia clade,Senna
A0A1J7H1M7	Lupinus angustifolius	MSGLVAATKGGGCGRRKRSRSVRTAEEEEQQQSQLSLVALLLAALRKSMVSCKVDRPDDVISTVHQMEIGWPTNVQHITHVTFDRFNGFLGLPVEFEVEIPGRVPSASVSVFGVSAESMQCSYDSKGNSVPTILLLMQDRLYSQGGLKAEGIFRINPENSQEEHVRDQLNRGIVPDDIEVHCLAGLIKAWFRELPSGVLDGLSPERVLQCNTEEDSVELVKQLKPTESALLSWAIDLMADVVEEEDYNKMNARNIAMVFAPNMTQMSDPLTALMHAVQVMNLLKTLIMKTLREREETATTGGYSPLSFHSSDRQSEDEYDSRQEMDTSGELRDENKADYDDNAHCIDNSEEEMEAEPLSEIEECFLEQLDVITQEFSEPASYLQEYASPRSYSAHSMES…	Tracheophyta	cellular organisms,Eukaryota,Viridiplantae,Streptophyta,Streptophytina,Embryophyta,Tracheophyta,Euphyllophyta,Spermatophyta,Magnoliopsida,Mesangiospermae,eudicotyledons,Gunneridae,Pentapetalae,rosids,fabids,Fabales,Fabaceae,Papilionoideae,50 kb inversion clade,genistoids sensu lato,core genistoids,Genisteae,Lupinus
A0A6A4N4F0	Lupinus albus	MSGLVVVTKGGGCGRRKRSRSVRTAEEEEQQSQLSLVALLLAALRKSMVSCKVDRPDDVISTVHQMEIGWPTNVQHITHVTFDRFNGFLGLPVEFEVEIPGRVPSASVSVFGVSAESMQCSYDSKGNSVPTILLLMQDRLYSQGGLKAEGIFRINPENSQEEHVRDQLNRGIVPDDIEVHCLAGLIKAWFRELPSGVLDGLSPERVLQCNTEEDSVDLVKQLKPTEYALLSWAIDLMADVVEEEEYNKMNARNIAMVFAPNMTQMSDPLTALMHAVQVMNLLKTLIMKTLREREETATTGGYSPMSFHSSDRQSEDEYDSQQEMDTSDELRDENKSGYDDNVHCSDSSEEETEAEPLSEIEECFLEHLDENIQEFSEPAGYLQEFASPGSYSAHSMESI…	Tracheophyta	cellular organisms,Eukaryota,Viridiplantae,Streptophyta,Streptophytina,Embryophyta,Tracheophyta,Euphyllophyta,Spermatophyta,Magnoliopsida,Mesangiospermae,eudicotyledons,Gunneridae,Pentapetalae,rosids,fabids,Fabales,Fabaceae,Papilionoideae,50 kb inversion clade,genistoids sensu lato,core genistoids,Genisteae,Lupinus
A0A2Z6NLH8	Trifolium subterraneum	MTGLVMVTRGGGCGGGTSKRTRATRAAEEEQEQQNQLSLVALLVAAIRKSMVACRVDRPDEVISTVHQMEIGWPTDVQHITHVTFDRFNGFLGLPVEFEVEIPGRVPSASVSVFGVSAESMQCSYDTKGNSVPTILMLMQDRLYSQGGLKAEGIFRINPENSKEEHVRNQLNSGIVPDDIDVHCLAGLIKAWFRELPSGVLDGLSPEQVLQCNTEEESIDLVKQLKPTESALLSWAIDLMADVVQEEEYNKMNARNIAMVFAPNMTQMSDPLTALMHAVQVMNFLKTLITKTLREREETATGGYSPMSFRTSFRRSEDEYDSQRETATGGYSPMSFRSSYRPSEDEYDSQREMDASGELRQTKSDFDDHTHYRNSSEEELEVAESLSEIEECFLKKLDE…	Tracheophyta	cellular organisms,Eukaryota,Viridiplantae,Streptophyta,Streptophytina,Embryophyta,Tracheophyta,Euphyllophyta,Spermatophyta,Magnoliopsida,Mesangiospermae,eudicotyledons,Gunneridae,Pentapetalae,rosids,fabids,Fabales,Fabaceae,Papilionoideae,50 kb inversion clade,NPAAA clade,Hologalegina,IRL clade,Trifolieae,Trifolium
G7I2V1	Medicago truncatula	MTGLVMVTRGGGCGGGSKRTRPTQTEEDEQQNQLSLVALLLAAIRKSMVACRVDRPDHEVISTVHQMEIGWPTDVQHITHVTFDRFNGFLGLPVEFEVEIPGRVPSASVSVFGVSAESMQCSYDSKGNSVPTILMLMQDRLYSQGGLKAEGIFRINPENSKEEHVRNQLNSGIVPDDIDVHCLAGLIKAWFRELPSGVLDGLSPEQVLECNTEEESIELVKQLKPTESALLSWAIDLMADVVQEEEFNKMNARNIAMVFAPNMTQMSDPLTALMHAVQVMNLLKTLIMKTLREREETATGGYSPMSFRTSFRRSEDEYDSQRETATGGYSPMSFRSSYRPSEDEYDSQREIDASSELRRTKSDFDDHAHYRNSSQEELEAESLSEIEDCFLKKLDEHTK…	Tracheophyta	cellular organisms,Eukaryota,Viridiplantae,Streptophyta,Streptophytina,Embryophyta,Tracheophyta,Euphyllophyta,Spermatophyta,Magnoliopsida,Mesangiospermae,eudicotyledons,Gunneridae,Pentapetalae,rosids,fabids,Fabales,Fabaceae,Papilionoideae,50 kb inversion clade,NPAAA clade,Hologalegina,IRL clade,Trifolieae,Medicago
A0A371GL76	Mucuna pruriens	MPGVVMVGGGCGGKRARATEEEEQNQLSLVAFLLAAIRKSMVSCRVDPPDDVISTVHHMEIGWPTNVQHVSHVTFDRFNGFLGLPLEFQVEIPSRVPSASVSVFGVSAESMQCSYDSKGNSVPTILLLMQDRLYSQGGLKAEGIFRINPENSQEEHVRDQLNRGIVPDDIDVHCLAGLIKAWFRELPSGVLDGLSPEQVLGCNTEEESVELVKQLKPTESALLNWAIDLMADVVEEEEFNKMNARNIAMVFAPNMTQMSDPLTALMHAVQVMNLLKTLIMKTLREREETATGGYSPMSFHSSDRQSEDEYDSQREMDTSGELRGTKSDYDDHAHYGHSSEGEAESLSEIEECFLKQLDENTKGFSEEPAGQLQKYVSTRSCSGYSMKPSISVTNGKAGN…	Tracheophyta	cellular organisms,Eukaryota,Viridiplantae,Streptophyta,Streptophytina,Embryophyta,Tracheophyta,Euphyllophyta,Spermatophyta,Magnoliopsida,Mesangiospermae,eudicotyledons,Gunneridae,Pentapetalae,rosids,fabids,Fabales,Fabaceae,Papilionoideae,50 kb inversion clade,NPAAA clade,indigoferoid/millettioid clade,Phaseoleae,Mucuna
A0A151TWS3	Cajanus cajan	MTGLLMVTKGGGCGGGPKRTRAPPTAQEEEQNHLSLLAFLLAAIRKSMVSCRVDPPDDVISTVHHMEIGWPTNVQHITHVTFDRFNGFLGLPLEFQVQIPSRVPSASVSVFGVSAESMQCSYDSKGNSVPTILLLMQDRLYSQGGVKAEGIFRINPENSQEEHVRDQLNRGIVPDDIDVHCLAGLIKAWFRELPSGVLDGLSPEQVLQCNTEEESVELVKQLKPTESALLNWAIDLMADVVEEEEFNKMNARNIAMVFAPNMTQMSDPLTALMHAVQVMNLLKTLIMKTLREREETATGGYSPVSFHSSDRQCEDEYDSQREMDTSGELRGTKSDYDDHAHYGHSSEGEDGEAESLSEIEECFLKRLDQSTKGFSEEPAGHLQKHVSTRSCSDYGMEPS…	Tracheophyta	cellular organisms,Eukaryota,Viridiplantae,Streptophyta,Streptophytina,Embryophyta,Tracheophyta,Euphyllophyta,Spermatophyta,Magnoliopsida,Mesangiospermae,eudicotyledons,Gunneridae,Pentapetalae,rosids,fabids,Fabales,Fabaceae,Papilionoideae,50 kb inversion clade,NPAAA clade,indigoferoid/millettioid clade,Phaseoleae,Cajanus
A0A445LPE4	Glycine soja	MTGVVMVTKGGGCGGGKRARAARTAEEEEEQQNQLSLVALLLAAIRKSMVSCRVDPPDDVISTVHHMEIGWPTNVQHITHVTFDRFNGFLGLPYEFQVEIPARVPSASVSVFGVSAESMQCSYDPKGNSVPTILLLMQDRLYSQGGLKAEGIFRINPENSQEEHVRDQLNRGIVPDDIDVHCLAGLIKAWFRELPSGVLDGLSPVQVLQCNTEEESVELVKQLKPTESALLSWAIDLMADVVEEEELNKMNARNIAMVFAPNMTQMSDPLTALMHAVQVMNLLKTLIMKTLREREETATGGYSPMSYHSSDRQSEDEYDSQREMDTSGELRGTKSDYDDRAHNGHSSEGEAESLSEIEDCFLKQLDENTEGFSEEPAYHLDKYVSTRSCSGYSIEPFIS…	Tracheophyta	cellular organisms,Eukaryota,Viridiplantae,Streptophyta,Streptophytina,Embryophyta,Tracheophyta,Euphyllophyta,Spermatophyta,Magnoliopsida,Mesangiospermae,eudicotyledons,Gunneridae,Pentapetalae,rosids,fabids,Fabales,Fabaceae,Papilionoideae,50 kb inversion clade,NPAAA clade,indigoferoid/millettioid clade,Phaseoleae,Glycine,Glycine subgen. Soja
K7K8H6	Glycine max	MTGVVMVTKGGGCGGGKRARAARTAEEEEEQQNQLSLVALLLAAIRKSMVSCRVDPPDDVISTVHHMEIGWPTNVQHITHVTFDRFNGFLGLPYEFQVEIPARVPSASVSVFGVSAESMQCSYDPKGNSVPTILLLMQDRLYSQGGLKAEGIFRINPENSQEEHVRDQLNRGIVPDDIDVHCLAGLIKAWFRELPSGVLDGLSPVQVLQCNTEEESVELVKQLKPTESALLSWAIDLMADVVEEEELNKMNARNIAMVFAPNMTQMSDPLTALMHAVQVMNLLKTLIMKTLREREETATGGYSPMSYHSSDRQSEDEYDSQREMDTSGELRGTKSDYDDRAHNGHSSEGEAESLSEIEDCFLKQLDENTEGFSEEPAYHLDKYVSTRSCSGYSIEPFIS…	Tracheophyta	cellular organisms,Eukaryota,Viridiplantae,Streptophyta,Streptophytina,Embryophyta,Tracheophyta,Euphyllophyta,Spermatophyta,Magnoliopsida,Mesangiospermae,eudicotyledons,Gunneridae,Pentapetalae,rosids,fabids,Fabales,Fabaceae,Papilionoideae,50 kb inversion clade,NPAAA clade,indigoferoid/millettioid clade,Phaseoleae,Glycine,Glycine subgen. Soja
A0A445IH06	Glycine soja	MTGVVMVTKGGGCGGGGKRTRSARTAEEEEEQQNQLSLVALLLAAIRKSMVSCRVDPPEDVISTVHHMEIGWPTNVQHITHVTFDRFNGFLGLPYEFQVEIPARVPSASVSVFGVSAESMQCSYDPKGNSVPTILLLMQDRLYSQGGLKAEGIFRINPENSQEEHVRDQLNRGIVPDDIDVHCLAGLIKAWFRELPSGVLDGLSPEQVLQCNTEEESVELVKQLKPTESALLSWAIDLMADVVEEEEFNKMNARNIAMVFAPNMTQMSDPLTALMHAVQVMNLLKTLIMKTLREHEQTAKGGYSPMSYHSSDRQSEDEYSSQREMDTSGELRGTKSDYDDHAHYGHSSEGEAGSLSEIEEECFLKQLDENKKGFSEESAGYLDKYVSTRSFSGYNMEPS…	Tracheophyta	cellular organisms,Eukaryota,Viridiplantae,Streptophyta,Streptophytina,Embryophyta,Tracheophyta,Euphyllophyta,Spermatophyta,Magnoliopsida,Mesangiospermae,eudicotyledons,Gunneridae,Pentapetalae,rosids,fabids,Fabales,Fabaceae,Papilionoideae,50 kb inversion clade,NPAAA clade,indigoferoid/millettioid clade,Phaseoleae,Glycine,Glycine subgen. Soja
K7LGZ1	Glycine max	MTGVVMVTKGGGCGGGGKRTRSARTAEEEEEQQNQLSLVALLLAAIRKSMVSCRVDPPEDVISTVHHMEIGWPTNVQHITHVTFDRFNGFLGLPYEFQVEIPARVPSASVSVFGVSAESMQCSYDPKGNSVPTILLLMQDRLYSQGGLKAEGIFRINPENSQEEHVRDQLNRGIVPDDIDVHCLAGLIKAWFRELPSGVLDGLSPEQVLQCNTEEESVELVKQLKPTESALLSWAIDLMADVVEEEEFNKMNARNIAMVFAPNMTQMSDPLTALMHAVQVMNLLKTLIMKTLREHEQTAKGGYSPMSYHSSDRQSEDEYSSQREMDTSGELRGTKSDYDDHAHYGHSSEGEAGSLSEIEEECFLKQLDENKKGFSEESAVYLDKYVSTRSFSGYNMEPS…	Tracheophyta	cellular organisms,Eukaryota,Viridiplantae,Streptophyta,Streptophytina,Embryophyta,Tracheophyta,Euphyllophyta,Spermatophyta,Magnoliopsida,Mesangiospermae,eudicotyledons,Gunneridae,Pentapetalae,rosids,fabids,Fabales,Fabaceae,Papilionoideae,50 kb inversion clade,NPAAA clade,indigoferoid/millettioid clade,Phaseoleae,Glycine,Glycine subgen. Soja
V7BI42	Phaseolus vulgaris	MTGVVMVTKGGRCGGGGKRSRAARTAEEEEEQQNQLSLVAFLLAAIRKSMVSCRVDPPDDVISTVHHMEIGWPTNVQHITHVTFDRFNGFLGLPYEFQVEIPARVPSASVSVFGVSAESMQCSYDSKGNSVPTILLLMQDRLYSQRGLKAEGIFRINPENSQEEHVRDQLNRGIVPDDIDVHCLAGLIKAWFRELPSGVLDGLSPEQVLQCNTEEESVELVKQLKPTVSALLSWAIDLMADVVEEEEFNKMNARNIAMVFAPNMTQMSDPLTALMHAVQVMNLLKTLIMKTLRDREESATGGYSPMSFHSSGRHSEDEYDSQREMETSGELRGAKSDYDAHYGQSSEGEAESLCEIEESFLKQLDENTTKGFSQEPAGHLEKYVSTISYSAYSMEPSMS…	Tracheophyta	cellular organisms,Eukaryota,Viridiplantae,Streptophyta,Streptophytina,Embryophyta,Tracheophyta,Euphyllophyta,Spermatophyta,Magnoliopsida,Mesangiospermae,eudicotyledons,Gunneridae,Pentapetalae,rosids,fabids,Fabales,Fabaceae,Papilionoideae,50 kb inversion clade,NPAAA clade,indigoferoid/millettioid clade,Phaseoleae,Phaseolus
A0A4D6N100	Vigna unguiculata	MTGVVMVTKGGRCGGGGKRSRAARTAEEEEEQQNQLSLVAFLLAAIRKSMVSCRVDPPDDVISTVHNMEIGWPTNVQHITHVTFDRFNGFLGLPYEFQVEIPARVPSASVSVFGVSAESMQCSYDSKGNSVPTILLLMQDRLYSQRGLKAEGIFRINPENSQEEHVRDQLNRGIVPDDIDVHCLAGLIKAWFRELPSGVLDGLSPEQVLQCNTEEESVDLVKQLKPTESALLSWAIDLMADVVEEEEFNKMNARNIAMVFAPNMTQMSDPLTALMHAVQVMNFLKTLIMKTLREREETTTGGYSPMSFHSSGRHSEDEYDSQREMDTSGELRGTKSDYDAHYGHSSEGEAESLSEIEECLLKQLDDNTKGFSQEPAVHLDKYVSTISYSAYSMEPSISV…	Tracheophyta	cellular organisms,Eukaryota,Viridiplantae,Streptophyta,Streptophytina,Embryophyta,Tracheophyta,Euphyllophyta,Spermatophyta,Magnoliopsida,Mesangiospermae,eudicotyledons,Gunneridae,Pentapetalae,rosids,fabids,Fabales,Fabaceae,Papilionoideae,50 kb inversion clade,NPAAA clade,indigoferoid/millettioid clade,Phaseoleae,Vigna
A0A1S3V1Q4	Vigna radiata var. radiata	MTGVVMVTKGGRCGGGGKRSRAARTAEEEEEQQNQLSLVAFLLAAIRKSMVSCRVDPPDDVISTVHNMEIGWPTNVQHITHVTFDRFNGFLGLPYEFQVEIPARVPSASVSVFGVSAESMQCSYDSKGNSVPTILLLMQDRLYSQRGLKAEGIFRINPENSQEEHVRDQLNRGIVPDDIDVHCLAGLIKAWFRELPSGVLDGLSPEQVLQCNTEEESVDLVKQLKPTESALLSWAIDLMADVVEEEEFNKMNARNIAMVFAPNMTQMSDPLTALMHAVQVMNLLKTLIMKTLREREETTPGGYSPMSFHSSGRHSEDEYDSQREMDTSGELRGAKSDYDAHYGQSSEGEAESLSEIEECFLKQLDENTKGFSQEPDGNLEKYVSTISYSAYSMEPSISV…	Tracheophyta	cellular organisms,Eukaryota,Viridiplantae,Streptophyta,Streptophytina,Embryophyta,Tracheophyta,Euphyllophyta,Spermatophyta,Magnoliopsida,Mesangiospermae,eudicotyledons,Gunneridae,Pentapetalae,rosids,fabids,Fabales,Fabaceae,Papilionoideae,50 kb inversion clade,NPAAA clade,indigoferoid/millettioid clade,Phaseoleae,Vigna,Vigna radiata
A0A0S3SS61	Vigna angularis var. angularis	MTGVVMVTKGGRCGGGGKRSRAARTAEEEEEQQNQLSLVAFLLAAIRKSMVSCRVDPPDDVISTVHNMEIGWPTNVQHITHVTFDRFNGFLGLPYEFEVEIPARVPSASVSVFGVSAESMQCSYDSKGNSVPTILLLMQDRLYSQRGLKAEGIFRINPENSQEEHVRDQLNRGIVPDDIDVHCLAGLIKAWFRELPSGVLDGLSPEQVLQCNTEEESVDLVKQLKPTESALLSWAIDLMADVVEEEEFNKMNARNIAMVFAPNMTQMSDPLTALMHAVQVMNLLKTLIMKTLREREETTPGGYSSMSFHSSGRQSEDEYDSQREMDTSGELRGAKSDYDAHYGHSSEGEAESLSEIEECFLKQLDENTKGFSQEPAGHLEKYVSTISYSAYSMEPSISV…	Tracheophyta	cellular organisms,Eukaryota,Viridiplantae,Streptophyta,Streptophytina,Embryophyta,Tracheophyta,Euphyllophyta,Spermatophyta,Magnoliopsida,Mesangiospermae,eudicotyledons,Gunneridae,Pentapetalae,rosids,fabids,Fabales,Fabaceae,Papilionoideae,50 kb inversion clade,NPAAA clade,indigoferoid/millettioid clade,Phaseoleae,Vigna,Phaseolus angularis
A0A0L9TWU4	Phaseolus angularis	MTGVVMVTKGGRCGGGGKRSRAARTAEEEEEQQNQLSLVAFLLAAIRKSMVSCRVDPPDDVISTVHNMEIGWPTNVQHITHVTFDRFNGFLGLPYEFEVEIPARVPSASVSVFGVSAESMQCSYDSKGNSVPTILLLMQDRLYSQRGLKAEGIFRINPENSQEEHVRDQLNRGIVPDDIDVHCLAGLIKAWFRELPSGVLDGLSPEQVLQCNTEEESVDLVKQLKPTESALLSWAIDLMADVVEEEEFNKMNARNIAMVFAPNMTQMSDPLTALMHAVQVMNLLKTLIMKTLREREETTPGGYSSMSFHSSGRQSEDEYDSQREMDTSGELRGAKSDYDAHYGHSSEGEAESLSEIEECFLKQLDENTKGFSQEPAGHLEKYVSTISYSAYSMEPSISV…	Tracheophyta	cellular organisms,Eukaryota,Viridiplantae,Streptophyta,Streptophytina,Embryophyta,Tracheophyta,Euphyllophyta,Spermatophyta,Magnoliopsida,Mesangiospermae,eudicotyledons,Gunneridae,Pentapetalae,rosids,fabids,Fabales,Fabaceae,Papilionoideae,50 kb inversion clade,NPAAA clade,indigoferoid/millettioid clade,Phaseoleae,Vigna
A0A445CM79	Arachis hypogaea	MTGAVMVSKGAGCGGGRRASEQDDDEQNQLSPVAVLLAALRKSMVACSVDSPKDVISNTVHQMEIGWPTNVKHVSHVTFDRFNGFLGLPVELEVHVPAPVPSASVSVFGVSAESMQCSYDSKGNSVPTILLLMQERLYSQEGLKAEGIFRINPENGEEELLRDQLNRGIVPEDIDVHCLAGLIKAWFRELPSGVLDGLSPEQVLQCNTEEDAVELLKQLKPTESALLNWAIDLMADVVVEEEYNKMDARNIAMVFAPNMTQMSDPLTALMHAVQVMNLLKTLILKTLREREETATDGYSPMSFRSSDCQSEDEYDSQQLTDTSGELRGTKLDYDDHDDDANCSHSSEGEEREVQSLSEIEQCFLKCLDENTEEGCSEQEPPPVKGLCKKNSLAPKVALA…	Tracheophyta	cellular organisms,Eukaryota,Viridiplantae,Streptophyta,Streptophytina,Embryophyta,Tracheophyta,Euphyllophyta,Spermatophyta,Magnoliopsida,Mesangiospermae,eudicotyledons,Gunneridae,Pentapetalae,rosids,fabids,Fabales,Fabaceae,Papilionoideae,50 kb inversion clade,dalbergioids sensu lato,Dalbergieae,Pterocarpus clade,Arachis
A0A6P4BTD2	Arachis duranensis	MTGAVMVSKGAGCGGGRRASEQDDDEQNQLSPVAVLLAALRKSMVACSVDSPKDVISNTVHQMEIGWPTNVKHVSHVTFDRFNGFLGLPVELEVHVPAPVPSASVSIFGVSAESMQCSYDSKGNSVPTILLLMQERLYSQGGLKAEGIFRINPENGEEGLLRDQLNRGIVPEDIDVHCLAGLIKAWFRELPSGVLDGLSPEQVLQCNTEEDAVELVKQLKPTESALLNWAIDLMTDVVVXEYNKMDARNIAMVFAPNMTQVWSLINC	Tracheophyta	cellular organisms,Eukaryota,Viridiplantae,Streptophyta,Streptophytina,Embryophyta,Tracheophyta,Euphyllophyta,Spermatophyta,Magnoliopsida,Mesangiospermae,eudicotyledons,Gunneridae,Pentapetalae,rosids,fabids,Fabales,Fabaceae,Papilionoideae,50 kb inversion clade,dalbergioids sensu lato,Dalbergieae,Pterocarpus clade,Arachis
A0A444YI49	Arachis hypogaea	MTGAVMVSKGAGCGGGRRASEQDDDEQNQLSPVAVLLAALRKSMVACSVDSPKDVISNTVHQMEIGWPTNVKHVSHVTFDRFNGFLGLPVELEVHVPAPVPSASVSVFGVSAESMQCSYDSKGNSVPTILLLMQERLYSQEGLKAEGIFRINPENGEEELLRDQLNRGIVPEDIDVHCLAGLIKAWFRELPSGVLDGLSPEQVLQCNTEEDAVELVKQLKPTESALLNWAIDLMADVVVEEEYNKMDARNIAMVFAPNMTQMSDPLTALMHAVQVMNLLKTLILKTLREREETATDGYSPMSFRSSDCQSEDEYDSQQLTDTSGELRGTKLDYDDHDDDANCSHSSEGEEREVQSLSEIEHCFLKCLNENTEEGCSEQEPPPEGSLLEEFCSPKSCSGY…	Tracheophyta	cellular organisms,Eukaryota,Viridiplantae,Streptophyta,Streptophytina,Embryophyta,Tracheophyta,Euphyllophyta,Spermatophyta,Magnoliopsida,Mesangiospermae,eudicotyledons,Gunneridae,Pentapetalae,rosids,fabids,Fabales,Fabaceae,Papilionoideae,50 kb inversion clade,dalbergioids sensu lato,Dalbergieae,Pterocarpus clade,Arachis
A0A6P4DM70	Arachis duranensis	MTGAVMVSKGAGCGGGRRASEQDDDEQNQLSPVAVLLAALRKSMVACSVDSPKDVISNTVHQMEIGWPTNVKHVSHVTFDRFNGFLGLPVELEVHVPAPVPSASVSIFGVSAESMQCSYDSKGNSVPTILLLMQERLYSQGGLKAEGIFRINPENGEEGLLRDQLNRGIVPEDIDVHCLAGLIKAWFRELPSGVLDGLSPEQVLQCNTEEDAVELVKQLKPTESALLNWAIDLMADVVVEEDYNKMDARNIAMVFAPNMTQMSDPLTALMHAVQVMNLLKTLILKTLREREETATDGYSPMSFRSSDCQSEDEYDSQQLTDTSGELRGTKLDYDDHDDDANCSHSSEGEEVEVQSLSEREHCFLKCLDENTEEGCSEQEPPPEQEFCSPKSCSGYNKQS…	Tracheophyta	cellular organisms,Eukaryota,Viridiplantae,Streptophyta,Streptophytina,Embryophyta,Tracheophyta,Euphyllophyta,Spermatophyta,Magnoliopsida,Mesangiospermae,eudicotyledons,Gunneridae,Pentapetalae,rosids,fabids,Fabales,Fabaceae,Papilionoideae,50 kb inversion clade,dalbergioids sensu lato,Dalbergieae,Pterocarpus clade,Arachis
A0A1S2XTI4	Cicer arietinum	MRGPVMVSGCGGRRGNRDAEEVSPAALMLAALKKSMVACSVETPDDVISTVHHPMEIGWPTNVKHVSHVTFDRFNGFLGLPLELELHVPAPVPSASVSVFGVSAESMQCSYDSKGNSVPTILLLMQERLYSQEGLKAEGIFRINPENGEEEHLREQLNSGIVPNDIDVHCLAGLIKAWFRELPSGVLDGLSPEQVLQCNTEEECVELVKELKPVESALLNWAIDLMADVVEEEECNKMDARNIAMVFAPNMTQMSDPLTALMHAVQVMNLLKTLILKTLRDREETASADYSPMSSHSSDQQSEDDYNSQQEMNTSGELRRTKLDFDDHVEYNHNIEEELESPRSCSNYNVESVLSFTDAKTENSCLSSAYGDESVTTLTAEDRSNGDDTSSPSVESKDD…	Tracheophyta	cellular organisms,Eukaryota,Viridiplantae,Streptophyta,Streptophytina,Embryophyta,Tracheophyta,Euphyllophyta,Spermatophyta,Magnoliopsida,Mesangiospermae,eudicotyledons,Gunneridae,Pentapetalae,rosids,fabids,Fabales,Fabaceae,Papilionoideae,50 kb inversion clade,NPAAA clade,Hologalegina,IRL clade,Cicereae,Cicer
G8A1A0	Medicago truncatula	MRGPVMVSGGCGGVKGRRGSRDGSEEVSPAALMLAALKKSMVACSVESPDDVISAVHHPMEIGWPTNVKHVNHVTFDRFNGFLGLPLELEVHVPAPVPSASVSVFGVSAESMQCSYDSKGNSVPTILLLMQERLYSQGGLKAEGIFRINPENGEEEHLREQLNSGIVPNDIDVHCLAGLIKAWFRELPSGVLDGLSPEEVLECNTEEESVELVKQLKPVESALLNWAVDLMADVVVEEECNKMDARNIAMVFAPNMTQMSDPLTALMHAVQVMNLLKTLILKTLRDREETATAEYSSMSSHSSDEYDSQQEMYTSGELKRTKLDYDDHVDYSHNIEEAASALSEIEECFLEQLDDVQTKRFTKEKPAEHLQEELESPTKTEDSCLSSSYRNGSTTTEGS…	Tracheophyta	cellular organisms,Eukaryota,Viridiplantae,Streptophyta,Streptophytina,Embryophyta,Tracheophyta,Euphyllophyta,Spermatophyta,Magnoliopsida,Mesangiospermae,eudicotyledons,Gunneridae,Pentapetalae,rosids,fabids,Fabales,Fabaceae,Papilionoideae,50 kb inversion clade,NPAAA clade,Hologalegina,IRL clade,Trifolieae,Medicago
A0A2Z6LZ28	Trifolium subterraneum	MRGPVIVTKSGGCGGGGSSGLKGRRGNNGSGEEVSPAALMLAALKKSMVACSVESPDDVISAVHHPMEIGWPTNVKHVSHVTFDRFNGFLGLPLELEVHVPVPVPSASVSVFGVSAESMQCSYDSKGNSVPTILLLMQERLYSQGGLKAEGIFRINPENGEEEHLREQLNSGIVPNDIDVHCLAGLIKAWFRELPSGVLDGLSPEQVLECNTEEESVELVKQLNPVESALLNWAIELMADVVVEEEYNKMDARNIAMVFAPNMTQMSDPLTALMHAVQVMNLLKTLILKTLRDREDSLTSEYSSMSSHSSDHQSEDEDYDSQEMDTSGEMKRAKLDYDNIEEVASVSEIEECFLEQLDDVKTKRFTEELDSPTKTEDSCLSSSYRDGSTTTLTAEGSNA…	Tracheophyta	cellular organisms,Eukaryota,Viridiplantae,Streptophyta,Streptophytina,Embryophyta,Tracheophyta,Euphyllophyta,Spermatophyta,Magnoliopsida,Mesangiospermae,eudicotyledons,Gunneridae,Pentapetalae,rosids,fabids,Fabales,Fabaceae,Papilionoideae,50 kb inversion clade,NPAAA clade,Hologalegina,IRL clade,Trifolieae,Trifolium
A0A2K3MQG9	Trifolium pratense	MRGPVMVTKSGGCGGGSGFKGRRGNNGGEEVSPAALMLAALKKSMVACSVESPDDVISAVHHPMEIGWPTNVKHVSHVTFDRFNGFLGLPLELEVHVPVPVPSASVSVFGVSAESMQCSYDSKGNSVPTILLLMQERLYSQGGLKAEGIFRINPENGEEEHLREQLNSGIVPNDIDVHCLAGLIKAWFRELPSGVLDGLSPEQVLECNTEEESVELVKQLNPVESALLNWAIELMADVVVEEEYNKMDARNIAMVFAPNMTQMSDPLTALMHAVQVMNLLKTLILKTLRDREESATSEYSSMSSHSSEDDDYDSQQEMDTSGEMKRAKLDYDDHVDYNHNIEEVASVSEIEECLDDVKTKRFAEELESPTKTEDSCLSSSYRDGSTTTLTAEGSNADTT…	Tracheophyta	cellular organisms,Eukaryota,Viridiplantae,Streptophyta,Streptophytina,Embryophyta,Tracheophyta,Euphyllophyta,Spermatophyta,Magnoliopsida,Mesangiospermae,eudicotyledons,Gunneridae,Pentapetalae,rosids,fabids,Fabales,Fabaceae,Papilionoideae,50 kb inversion clade,NPAAA clade,Hologalegina,IRL clade,Trifolieae,Trifolium
A0A6A5P422	Lupinus albus	MTGTVIVSMNGGCGGGKGRRVTKTTEYEEIEEEEEEQNQVSPVAVLLAALRKSMVACSVESPNDVISTVHHHHHKMEIGWPTNVKHVSHVTFDRFNGFLGLPIELQLDIPSPVPSASVSVFGVSAESMQCSYDSKGNSVPTILLLMQERLYSQEGLKAEGIFRINPENGQEEHLRDQLNKGIVPDDIDVHCLAGLIKAWFRELPSGVLDGLSPEQVLQCNTEDESVQLVKQLKPTESALLNWAIDLMTDVVVEEEFNKMDARNIAMVFAPNMTQMSDPLTALMHAVQVMNLLKTLILKTLREREETTTSGYSSMSCHSSDHQSEDEYDDSQQEMDTSGELRRSKSDYDEDHVHYNHSSEEESEAASISEIEVCFLKTLDENTTEFSEESAGCLQEDLAA…	Tracheophyta	cellular organisms,Eukaryota,Viridiplantae,Streptophyta,Streptophytina,Embryophyta,Tracheophyta,Euphyllophyta,Spermatophyta,Magnoliopsida,Mesangiospermae,eudicotyledons,Gunneridae,Pentapetalae,rosids,fabids,Fabales,Fabaceae,Papilionoideae,50 kb inversion clade,genistoids sensu lato,core genistoids,Genisteae,Lupinus
O82460	Lotus japonicus	EEAEQNQGSPAAFLLAALKKSMVACSVDSPDDVISAVHPMEIGWPTNVKHVTHVTFDRFNGFLGLPLELEVHVPAPVPSASVSVFGVSAESMHCSYDSKGNSVPTILLLMQERLYSQGGLMAEGIFRINPENGQEEHLRDQLNRGVVPDNIDVHCLAGLIKAWFRELPSGVLDGLSPEQVLECNTEEEFVQLVKQLKPTELALLNWALDLMADVVEEEEHNKMDARNIAMVFAPNMTQMSDPLTALMHAVQVMNLLKTLILKTLSEREEATTAGYSSMSSHSSDRQSEDEYDSQLEMYTSAELRGSQSDCDDHVNNNSLNSEEEVDSASVSEIEECFLKQLNENKQGGFAEEPARSTCSGYNLESAVSFTDAKPDNSCSSSYEDDSGATLSAEGSSAES…	Tracheophyta	cellular organisms,Eukaryota,Viridiplantae,Streptophyta,Streptophytina,Embryophyta,Tracheophyta,Euphyllophyta,Spermatophyta,Magnoliopsida,Mesangiospermae,eudicotyledons,Gunneridae,Pentapetalae,rosids,fabids,Fabales,Fabaceae,Papilionoideae,50 kb inversion clade,NPAAA clade,Hologalegina,robinioid clade,Loteae,Lotus
A0A445FJF3	Glycine soja	MTGQVVVTNGGGCGGVGKGRRGGGGEEEQNPASPVAVLLAALRKSMVACSVDSPDDVISAVHHPMEIGWPTNVKHVSHVTFDRFNSFLGLPLELQVHVPAPVPSASVSVFGVSAESMQCSYDSKGNSVPTILLLMQERLYSQGGLKAEGIFRINPENSQEENLREQLNKGIVPDDIDVHCLAGLIKAWFRELPSGLLDGLSHEQVLECNTEDESVQLVKQLKPTESALLNWAIDLMADIVAEEDYNKMDARNIAVVFAPNMTQMSDPPTALMHAVQVMNLLKTLILKTLREREETAAAGYSPMSSLSSDCQSEDDYDSQQEMDTSGELRETKLDDDDDVN	Tracheophyta	cellular organisms,Eukaryota,Viridiplantae,Streptophyta,Streptophytina,Embryophyta,Tracheophyta,Euphyllophyta,Spermatophyta,Magnoliopsida,Mesangiospermae,eudicotyledons,Gunneridae,Pentapetalae,rosids,fabids,Fabales,Fabaceae,Papilionoideae,50 kb inversion clade,NPAAA clade,indigoferoid/millettioid clade,Phaseoleae,Glycine,Glycine subgen. Soja
A0A445FJ86	Glycine soja	MTGQVVVTNGGGCGGVGKGRRGGGGEEEQNPASPVAVLLAALRKSMVACSVDSPDDVISAVHHPMEIGWPTNVKHVSHVTFDRFNSFLGLPLELQVHVPAPVPSASVSVFGVSAESMQCSYDSKGNSVPTILLLMQERLYSQGGLKAEGIFRINPENSQEENLREQLNKGIVPDDIDVHCLAGLIKAWFRELPSGLLDGLSHEQVLECNTEDESVQLVKQLKPTESALLNWAIDLMADIVAEEDYNKMDARNIAVVFAPNMTQVCFHTHLFGLNS	Tracheophyta	cellular organisms,Eukaryota,Viridiplantae,Streptophyta,Streptophytina,Embryophyta,Tracheophyta,Euphyllophyta,Spermatophyta,Magnoliopsida,Mesangiospermae,eudicotyledons,Gunneridae,Pentapetalae,rosids,fabids,Fabales,Fabaceae,Papilionoideae,50 kb inversion clade,NPAAA clade,indigoferoid/millettioid clade,Phaseoleae,Glycine,Glycine subgen. Soja
K7MZF1	Glycine max	MTGQVVVTNGGGCGGVGKGRRGGGGEEEQNPASPVAVLLAALRKSMVACSVDSPDDVISAVHHPMEIGWPTNVKHVSHVTFDRFNSFLGLPLELQVHVPAPVPSASVSVFGVSAESMQCSYDSKGNSVPTILLLMQERLYSQGGLKAEGIFRINPENSQEENLREQELPSGLLDGLSHEQVLECNTEDESVQLVKQLKPTESALLNWAIDLMADIVAEEDYNKMDARNIAVVFAPNMTQMSDPPTALMHAVQVMNLLKTLILKTLREREETAAAGYSPMSSLSSDCQSEDDYSQQEMDTSGELRETKLDDDDDRNLHGYLQEKLESPKSCSGYNLESALSFTDIKTVDSCSSPSYEDDSRTTLTTEESNADTSTSTDDVEMIDKFTDSVSLVPLFASS	Tracheophyta	cellular organisms,Eukaryota,Viridiplantae,Streptophyta,Streptophytina,Embryophyta,Tracheophyta,Euphyllophyta,Spermatophyta,Magnoliopsida,Mesangiospermae,eudicotyledons,Gunneridae,Pentapetalae,rosids,fabids,Fabales,Fabaceae,Papilionoideae,50 kb inversion clade,NPAAA clade,indigoferoid/millettioid clade,Phaseoleae,Glycine,Glycine subgen. Soja
A0A371FQT6	Mucuna pruriens	MTGQVVVASGGGKGRRGAEEEPNPVSPVAVLLAALRKSMVACSVDSPDDVISAVHPMEIGWPTNVKHVSHVTFDRFNGFLGLPLELEVHVPAPVPSASVSVFGVSAESMQCSYDSKGNSVPTILLLMQERLYSQGGLKAEGIFRINPENSQEEHLREQLNKGIVPDDIDVHCLAGLIKAWFRELPSGVLDGLSPEQVLECNTEEESVQLVKELKPTESALLNWAIDLMADVVAEEDYNKMDARNIAMVFAPNMTQMSDPLTALMHAVQVMNLLKTLILKTLREREEAAAGYSPMSSHSSDRQSEDDYDSQQEMDTSGELRQANEEEGEGGASVSEIVECFLKRLDEKTKRFSEEHAAYLQEKLESALSFTDIKTVSSCSSPSYEDDSRTTLTAEESNAH…	Tracheophyta	cellular organisms,Eukaryota,Viridiplantae,Streptophyta,Streptophytina,Embryophyta,Tracheophyta,Euphyllophyta,Spermatophyta,Magnoliopsida,Mesangiospermae,eudicotyledons,Gunneridae,Pentapetalae,rosids,fabids,Fabales,Fabaceae,Papilionoideae,50 kb inversion clade,NPAAA clade,indigoferoid/millettioid clade,Phaseoleae,Mucuna
A0A0B2R2I7	Glycine soja	MTGQVVVTNGGGCAAVGKGRRAAAGEEEQNPASPVALLLAALRKSMVACSVDSPDDVISAVHHPMEIGWPTNVKHVSHVTFDRFNGFLGLPLELEVHVPAPVPSASVSVFGVSAESMQCSYDSKGNSVPTILLLMQDRLYSQDGLKAEGIFRINPENSQEEHLREQLNKGIVPDDIDVHCLAGLIKAWFRELPSGVLDGLSPEQVLECNTEEESVELVKQLKPTESALLNWAIDLMSDVVAEEDYNKMDARNIAMVFAPNMTQMSDPLTALMHAVQVMNLLKTLILKTLREREETAAAGYSPMSSLSSDHQSEDDYDSQQEMDTSGELRETKSDDDHDHDVNYSHASEEEGEADASVSDIVECFLKRLDEKTKRFSEEPAGYLQEKLESPKSCSGYNLE…	Tracheophyta	cellular organisms,Eukaryota,Viridiplantae,Streptophyta,Streptophytina,Embryophyta,Tracheophyta,Euphyllophyta,Spermatophyta,Magnoliopsida,Mesangiospermae,eudicotyledons,Gunneridae,Pentapetalae,rosids,fabids,Fabales,Fabaceae,Papilionoideae,50 kb inversion clade,NPAAA clade,indigoferoid/millettioid clade,Phaseoleae,Glycine,Glycine subgen. Soja
A0A0R0KXK2	Glycine max	MTGQVVVTNGGGCAAVGKGRRAAAGEEEQNPASPVALLLAALRKSMVACSVDSPDDVISAVHHPMEIGWPTNVKHVSHVTFDRFNGFLGLPLELEVHVPAPVPSASVSVFGVSAESMQCSYDSKGNSVPTILLLMQDRLYSQDGLKAEGIFRINPENSQEEHLREQLNKGIVPDDIDVHCLAGLIKAWFRELPSGVLDGLSPEQVLECNTEEESVELVKQLKPTESALLNWAIDLMSDVVAEEDYNKMDARNIAMVFAPNMTQMSDPLTALMHAVQVMNLLKTLILKTLREREETAAAGYSPMSSLSSDHQSEDDYDSQQEMDTSGELRETKSDDDHDHDVNYSHASEEEGEADASVSDIVECFLKRLDEKTKRFSEEPAGYLQEKLESPKSCSGYNLE…	Tracheophyta	cellular organisms,Eukaryota,Viridiplantae,Streptophyta,Streptophytina,Embryophyta,Tracheophyta,Euphyllophyta,Spermatophyta,Magnoliopsida,Mesangiospermae,eudicotyledons,Gunneridae,Pentapetalae,rosids,fabids,Fabales,Fabaceae,Papilionoideae,50 kb inversion clade,NPAAA clade,indigoferoid/millettioid clade,Phaseoleae,Glycine,Glycine subgen. Soja
V7CY41	Phaseolus vulgaris	MTGQVVVTSVGGCGGGKGRRGGEEDQNPASPVALLLAALRKSMVACSVDSPDDVISAVHHPMEIGWPTNVKHVSHVTFDRFNGFLGLPLELEVHVPAPVPSASVSVFGVSAESMQCSYDSKGNSVPTILLLMQERLYSQGGLKAEGIFRINPENSEEEHLREQLNKGIVPDDIDVHCLAGLIKAWFRELPSGVLDGLSPEQVLECNTEEESVQLVKQLKPTESALLNWAIDLMADVVAEEDYNKMDARNIAMVFAPNMTQMSDPLTALMHAVQVMNLLKTLILKTLRKREETAEGGYSPMSFRSSDRQSEDDYDSQQEMDTSGDELRETKSEEEDDDDDHNDVNYSPTSEEDGEGDASSVSEIVECFLKRLDEKTKRLSEEPVGYLQEKLESPKSFSVY…	Tracheophyta	cellular organisms,Eukaryota,Viridiplantae,Streptophyta,Streptophytina,Embryophyta,Tracheophyta,Euphyllophyta,Spermatophyta,Magnoliopsida,Mesangiospermae,eudicotyledons,Gunneridae,Pentapetalae,rosids,fabids,Fabales,Fabaceae,Papilionoideae,50 kb inversion clade,NPAAA clade,indigoferoid/millettioid clade,Phaseoleae,Phaseolus
A0A4D6MCP4	Vigna unguiculata	MTGQVVVTSVGGCGAGKGRRAAEEDQNPASPVAVLLAALRKSMVACSVDSPDDVISAVHHPMEIGWPTNVKHVSHVTFDRFNGFLGLPLELEVHVPAPVPSASVSVFGVSAESMQCSYDSKGNSVPTILLLMQERLYSQGGLKAEGIFRINPENTEEEHLREQLNKGVVPDDIDVHCLAGLIKAWFRELPSGVLDGLSPEQVIECDTEEDCVQLVKQLKPTESALLNWAIDLMADVVAEEDYNKMDARNIAMVFAPNMTQMSDPLTALMHAVQVMNLLKTLILNTLRKREEAAEGGYSPMSSGSSDRQSEGDYDSQQDDDDGDHHDHHLHDVIYSPTSEEDEEGDASSVSEIVECFLKRLDEKTKRFSEKPVDNNLESNLSFTDIKTENSCSSFSSEDD…	Tracheophyta	cellular organisms,Eukaryota,Viridiplantae,Streptophyta,Streptophytina,Embryophyta,Tracheophyta,Euphyllophyta,Spermatophyta,Magnoliopsida,Mesangiospermae,eudicotyledons,Gunneridae,Pentapetalae,rosids,fabids,Fabales,Fabaceae,Papilionoideae,50 kb inversion clade,NPAAA clade,indigoferoid/millettioid clade,Phaseoleae,Vigna
A0A1S3TRF7	Vigna radiata var. radiata	MTGQVVVTSVGGCGGGKGRRAAEDDQNPASPVAVLLAALRKSMVACSVDSPDDVISAVHHPMEIGWPTNVKHVSHVTFDRFNGFLGLPLELEVHVPAPVPSASVSVFGVSAESMQCSYDSKGNSVPTILLLMQERLYSQGGLKAEGIFRINPENSEEEHLREQLNKGIVPDDIDVHCLAGLIKAWFRELPSGVLDGLSPEQVIECNTEEESVQLVKQLKPTESALLNWAIDLMADVVAEEDYNKMDARNIAMVFAPNMTQMSDPLTALMHAVQVMNLLKTLILNTLRKREETAEGGYSPMSFRSSDRQSEGDYDSQQEMDTSGELRETKSEDDDDDDHHNHHVNYSPTSEEDEEADASSVSEIVECFLKRLDEKTKRFSEKPDGYLKEKLESPKSFSLD…	Tracheophyta	cellular organisms,Eukaryota,Viridiplantae,Streptophyta,Streptophytina,Embryophyta,Tracheophyta,Euphyllophyta,Spermatophyta,Magnoliopsida,Mesangiospermae,eudicotyledons,Gunneridae,Pentapetalae,rosids,fabids,Fabales,Fabaceae,Papilionoideae,50 kb inversion clade,NPAAA clade,indigoferoid/millettioid clade,Phaseoleae,Vigna,Vigna radiata
A0A0S3S0K9	Vigna angularis var. angularis	MTGQVVVTSVGGCGGGKGRRAAEDEQNPASPVAVLLAALRKSMVACSVDSPDDVISAVHHPMEIGWPTNVKHVSHVTFDRFNGFLGLPLELEVHVPAPVPSASVSVFGVSAESMQCSYDSKGNSVPTILLLMQERLYSQGGLKAEGIFRINPENSEEEHLREQLNKGIVPDDIDVHCLAGLIKAWFRELPSGVLDGLSPEQVIDCNTEEESVQLVKQLKPTESALLNWAIDLMADVVAEEDYNKMDARNIAMVFAPNMTQMSDPLTALMHAVQVMNLLKTLILNTLRKREETAEGGYSPMSFRSSDRQSEGDYDSQQEMDTSGELRETKSEDDDDNNHNHHVNYSPTSEEDEEGDASSVSEIVECFLKRLDEKTKRFSEKPEGYLQEKLESPKSFSLDN…	Tracheophyta	cellular organisms,Eukaryota,Viridiplantae,Streptophyta,Streptophytina,Embryophyta,Tracheophyta,Euphyllophyta,Spermatophyta,Magnoliopsida,Mesangiospermae,eudicotyledons,Gunneridae,Pentapetalae,rosids,fabids,Fabales,Fabaceae,Papilionoideae,50 kb inversion clade,NPAAA clade,indigoferoid/millettioid clade,Phaseoleae,Vigna,Phaseolus angularis
A0A0L9UAH3	Phaseolus angularis	MTGQVVVTSVGGCGGGKGRRAAEDEQNPASPVAVLLAALRKSMVACSVDSPDDVISAVHHPMEIGWPTNVKHVSHVTFDRFNGFLGLPLELEVHVPAPVPSASVSVFGVSAESMQCSYDSKGNSVPTILLLMQERLYSQGGLKAEGIFRINPENSEEEHLREQLNKGIVPDDIDVHCLAGLIKAWFRELPSGVLDGLSPEQVIDCNTEEESVQLVKQLKPTESALLNWAIDLMADVVAEEDYNKMDARNIAMVFAPNMTQMSDPLTALMHAVQVMNLLKTLILNTLRKREETAEGGYSPMSFRSSDRQSEGDYDSQQEMDTSGELRETKSEDDDDNNHNHHVNYSPTSEEDEEGDASSVSEIVECFLKRLDEKTKRFSEKPEGYLQEKLESPKSFSLDN…	Tracheophyta	cellular organisms,Eukaryota,Viridiplantae,Streptophyta,Streptophytina,Embryophyta,Tracheophyta,Euphyllophyta,Spermatophyta,Magnoliopsida,Mesangiospermae,eudicotyledons,Gunneridae,Pentapetalae,rosids,fabids,Fabales,Fabaceae,Papilionoideae,50 kb inversion clade,NPAAA clade,indigoferoid/millettioid clade,Phaseoleae,Vigna
A0A0K9R408	Spinacia oleracea	MTGLIMVTKGGGCGGGGGGTKSPAPTKGMTDEQNQLSLVAFLLAALRKSMVSCRVDRREQVISAVQQMEIGWPTNVKHITHVTFDRFQGFLGLPVEFEVEIPRKVPSASVSVFGVSAESMQCAYDTKGNSVPFILLLMQERLYSQEGLKAEGIFRINPENGQEEQVRDEINRGIVPDDIDVHCLAGLIKTWFRELPSGVLDGLSPEQVLQCNSEQDYFLLVKQLKPMEAALLNWAIDLMADVVEEEEFNKMNARNIAMVFAPNMTQMSDPLTALMHAVQVMNLLKTLITKTLREREEVVTEGNYSPMSSHSSGQESDEEYNSQQEMDTSCESRGPGSDCDESADYNHNEEYEHEDEGDSLREIGGNTLSEIGGGSLREIEECFLRQLDRNKIISNRQDE…	Tracheophyta	cellular organisms,Eukaryota,Viridiplantae,Streptophyta,Streptophytina,Embryophyta,Tracheophyta,Euphyllophyta,Spermatophyta,Magnoliopsida,Mesangiospermae,eudicotyledons,Gunneridae,Pentapetalae,Caryophyllales,Chenopodiaceae,Chenopodioideae,Anserineae,Spinacia
A0A803MWT6	Chenopodium quinoa	MVSCRVDRTEEVISAVHTMDIGWPTNVQHITHVTFDRFHGFLGLPVEFEVEIPRKVPSASVSVFGVSAESMKCAYDTKGNSVPFILLLMQERLYSQGGLKAEGIFRINPENGQEEQVRDQLNRGIVPDDIDVHCLAGLIKTWFRELPSGVLDGLSPEQVLQCNSEEDYFELVKQLKPMEAALLNWAIDLMADVVEEEELNKMSARNIAMVFAPNMTQMSDPLTALMHAVQVMNLLKTLITKTLREREEAVTDENYSPMSSRSSGQESDEEYDSQQEMDTSCDSRGPGSDCDESADYNHDKEYEHDDEGGSLSEVGHGSLSEIGGCSLREIEECFLRQLDRNKITSNRTDEAEILNSESKTWIYRSSSDGNLFESRSLSERYENVKDVEMDQLVETASSM…	Tracheophyta	cellular organisms,Eukaryota,Viridiplantae,Streptophyta,Streptophytina,Embryophyta,Tracheophyta,Euphyllophyta,Spermatophyta,Magnoliopsida,Mesangiospermae,eudicotyledons,Gunneridae,Pentapetalae,Caryophyllales,Chenopodiaceae,Chenopodioideae,Atripliceae,Chenopodium
A0A803MSQ4	Chenopodium quinoa	MVSCRVDRTEEVISAVHTMDIGWPTNVQHITHVTFDRFHGFLGLPVEFEVEIPRKVPSASVSVFGVSAESMKCAYDTKGNSVPFILLLMQERLYSQGGLKAEGIFRINPENGQEEQVRDQLNRGIVPDDIDVHCLAGLIKTWFRELPSGVLDGLSPEQVLQCNSEEDYFELVKQLKPMEAALLNWAIDLMADVVEEEELNKMNARNIAMVFAPNMTQMSDPLTALMHAVQIMNLLKTLITKTLREREEAVTDENYSPMSSRSSGQESDEEYDSQQEMDTSLGRGSLSEIGGGSSREIEECFLRQLDRNKITSNRTDETEILNSESKTWIYRSSSDGNLFESRSLPERYENVKDVEMDQLVETASSMPLLMTS	Tracheophyta	cellular organisms,Eukaryota,Viridiplantae,Streptophyta,Streptophytina,Embryophyta,Tracheophyta,Euphyllophyta,Spermatophyta,Magnoliopsida,Mesangiospermae,eudicotyledons,Gunneridae,Pentapetalae,Caryophyllales,Chenopodiaceae,Chenopodioideae,Atripliceae,Chenopodium
A0A6P4A7C3	Ziziphus jujuba	MTGPVMVTRGGGCGGGASSGKGANKGAKSSDEEQNQLPLLTFLVAALRKSMVACRVDRGEDVISTVHHMEIGWPTNVRHITHVTFDRFNGFLGLPVEFEVEIPGRVPSASASVFGVSAESMQCSYDSKGNSVPTILLLMQERLYSQGGLKKEGIFRINPENSQEEHVRDQLNRGIVPDDIDVHCLAGLIKAWFRELPSGVLDGLSPEQVLQCNTEEESVELVKQLKPTEAALLNWAIDLMADVVEEEEANKMNARNIAMVFAPNMTQMSDPLTALMHAVQVMNLLKTLITKTVREREENATGGYSPMSSCSSDHQTDEDFDSQQEMDTSSEFQEQASDYDDNAHYSHGSEDCSEDEDEAEDENKDGDGDGNDDEVQSLTEIEESFLRQLDGDKTVTNSF…	Tracheophyta	cellular organisms,Eukaryota,Viridiplantae,Streptophyta,Streptophytina,Embryophyta,Tracheophyta,Euphyllophyta,Spermatophyta,Magnoliopsida,Mesangiospermae,eudicotyledons,Gunneridae,Pentapetalae,rosids,fabids,Rosales,Rhamnaceae,Paliureae,Ziziphus
A0A7J6GJ43	Cannabis sativa	MTGMIMVTRGGGCAGGDDGGSGGNGGSGKGSLKSSEEDQNQLSLVTFLLAALKKSMVACRVERGEDVISSTVHQMEIGWPTNVRHITHVTFDRFNGFLGLPVEFEVEIPGRVPSASASVFGVSAESMQCGYDSKGNSVPTILLLMQERLYSQGGLKAEGIFRINPENSKEEHVRDQLNRGNVPDDIDVHCLAGLIKAWFRELPSGVLDGLSPEQVLQCNSEEECAELVKQLKPTETALLNWAVDLMADVVEEEEYNKMNARNIAMVFSPNMTQMSDPLTALMHAVQVMNLLKTLITKTLREREETATSGGYSPMSSCSSDHHSDEDFDSQQELDTSSETRGRASDYDEDDNYSHGSEEEDEDDGDGGVHSLGETEECFLRQLDHNKAVTITSSADQSVG…	Tracheophyta	cellular organisms,Eukaryota,Viridiplantae,Streptophyta,Streptophytina,Embryophyta,Tracheophyta,Euphyllophyta,Spermatophyta,Magnoliopsida,Mesangiospermae,eudicotyledons,Gunneridae,Pentapetalae,rosids,fabids,Rosales,Cannabaceae,Cannabis
A0A7J6EGL0	Cannabis sativa	MTGLIMVTRGGGCAGGDDGGSGGNGGSGKGSLKSSEEDQNQLSLVTFLLAALKKSMVACRVERGEDVISSTVHQMEIGWPTNVRHITHVTFDRFNGFLGLPVEFEVEIPGRVPSASASVFGVSAESMQCGYDSKGNSVPTILLLMQERLYSQGGLKAEGIFRINPENSKEEHVRDQLNRGNVPDDIDVHCLAGLIKAWFRELPSGVLDGLSPEQVLQCNSEEECAELVKQLKPTETALLNWAVDLMADVVEEEEYNKMNARNIAMVFSPNMTQMSDPLTALMHAVQVMNLLKTLITKTLREREETATSGGYSPMSSCSSDHHSDEDFDSQQELDSSSETRGRAPDYDEDDNYSHGSEEEDEDDDDGGAHSLGETEECFLRQLDHNKAVTITSSADQLVG…	Tracheophyta	cellular organisms,Eukaryota,Viridiplantae,Streptophyta,Streptophytina,Embryophyta,Tracheophyta,Euphyllophyta,Spermatophyta,Magnoliopsida,Mesangiospermae,eudicotyledons,Gunneridae,Pentapetalae,rosids,fabids,Rosales,Cannabaceae,Cannabis
W9SBH6	Morus notabilis	MTGLVMVTRGGGCGGGGKGSNNNKVGAKSSEEEQGQLPLVTLLLAALRKSMVSCRVDRGGEDVISAVHQMEIGWPTNVRHITHVTFDRFNGFLGLPVEFEVEIPGRVPSASASVFGVSAESMQCSYDSKGNSVPTILLLMQERLYSQGGLKAEGIFRINPENSQEEHVRDRLNRGNVPDDIDVHCLAGLIKAWFRELPSGVLDGLSPEQVLQCNTEEECVKLVKQLKPTETALLNWAVDLMADVVEEEEFNKMNARNIAMVFAPNMTQMSDPLTALMHAVQVMNLLKTLITKTLREREETATAGGYSPMSSCSSDHHQTDEDLYSHTDHHHTDEDLYSQQDMDTGSERGQASDDDEENTHCSHDSEDEEDHDDEDDDEVQSLNQIEECFLRQLDDNKGV…	Tracheophyta	cellular organisms,Eukaryota,Viridiplantae,Streptophyta,Streptophytina,Embryophyta,Tracheophyta,Euphyllophyta,Spermatophyta,Magnoliopsida,Mesangiospermae,eudicotyledons,Gunneridae,Pentapetalae,rosids,fabids,Rosales,Moraceae,Morus
[truncated: 671 more rows]
