# Supplementary material for: Two subtypes of GTPase-activating proteins coordinate tip growth and cell size regulation in Physcomitrium patens
Source: Nat Commun. 2023 Nov 4;14:7084. doi: 10.1038/s41467-023-42879-y (PMC10625565; doi:10.1038/s41467-023-42879-y)
Supplement: Supplementary file 13 — Source Data [file 41467_2023_42879_MOESM13_ESM.zip]

Archive with 45 entries (44 files):
- Source Data/
- Source Data/.DS_Store
- __MACOSX/Source Data/._.DS_Store
- Source Data/Figure_1.xlsx
- __MACOSX/Source Data/._Figure_1.xlsx
- Source Data/Figure_6.xlsx
- __MACOSX/Source Data/._Figure_6.xlsx
- Source Data/Supplementary_Figure_9a_uncropped.tif
- __MACOSX/Source Data/._Supplementary_Figure_9a_uncropped.tif
- Source Data/Figure_9a_uncropped.tif
- __MACOSX/Source Data/._Figure_9a_uncropped.tif
- Source Data/Supplementary_Figure_1.xlsx
- __MACOSX/Source Data/._Supplementary_Figure_1.xlsx
- Source Data/Figure_8e_uncropped.tif
- __MACOSX/Source Data/._Figure_8e_uncropped.tif
- Source Data/Figure_7.xlsx
- __MACOSX/Source Data/._Figure_7.xlsx
- Source Data/Figure_3d_uncropped_top.tif
- __MACOSX/Source Data/._Figure_3d_uncropped_top.tif
- Source Data/Figure_4.xlsx
- __MACOSX/Source Data/._Figure_4.xlsx
- Source Data/Supplementary_Figure_9c_uncropped.tif
- __MACOSX/Source Data/._Supplementary_Figure_9c_uncropped.tif
- Source Data/Figure_8.xlsx
- __MACOSX/Source Data/._Figure_8.xlsx
- Source Data/Figure_9.xlsx
- __MACOSX/Source Data/._Figure_9.xlsx
- Source Data/Figure_8c_uncropped.tif
- __MACOSX/Source Data/._Figure_8c_uncropped.tif
- Source Data/Figure_5.xlsx
- __MACOSX/Source Data/._Figure_5.xlsx
- Source Data/Figure_3d_uncropped_bottom.tif
- __MACOSX/Source Data/._Figure_3d_uncropped_bottom.tif
- Source Data/Supplementary_Figure_5.xlsx
- __MACOSX/Source Data/._Supplementary_Figure_5.xlsx
- Source Data/Supplementary_Figure_10.xlsx
- __MACOSX/Source Data/._Supplementary_Figure_10.xlsx
- Source Data/Supplementary_Figure_9.xlsx
- __MACOSX/Source Data/._Supplementary_Figure_9.xlsx
- Source Data/Figure_2.xlsx
- __MACOSX/Source Data/._Figure_2.xlsx
- Source Data/Supplementary_Figure_8.xlsx
- __MACOSX/Source Data/._Supplementary_Figure_8.xlsx
- Source Data/Supplementary_Figure_11.xlsx
- __MACOSX/Source Data/._Supplementary_Figure_11.xlsx
