# Supplementary material for: Two subtypes of GTPase-activating proteins coordinate tip growth and cell size regulation in Physcomitrium patens
Source: Nat Commun. 2023 Nov 4;14:7084. doi: 10.1038/s41467-023-42879-y (PMC10625565; doi:10.1038/s41467-023-42879-y)
Supplement: Supplementary file 13 — Source Data [file 41467_2023_42879_MOESM13_ESM.zip › Source Data/Figure_1.xlsx]

## Sheet: fig.1c
Distance (µm)	RopGEF4 intensity (a.u.)	RopGAP1 intensity (a.u.)		Distance (µm)	RopGEF4 intensity (a.u.)	ROP4 intensity (a.u.)
0	100.092	108		0	113.9	106.129
0.1032	107.908	115.975		0.1032	114.987	107.568
0.2063	109.011	106.967		0.2063	115.22	108.714
0.3095	109.942	109.965		0.3095	109.383	101.491
0.4127	106.942	106		0.4127	117.799	111.256
0.5159	105.01	106.013		0.5159	118.582	112.346
0.619	108.89	106.087		0.619	116.288	112.705
0.7222	107.023	106.987		0.7222	107.909	108.556
0.8254	108.163	107.943		0.8254	112.754	113.363
0.9286	110.055	111.877		0.9286	119.676	110.886
1.0317	108.038	111.853		1.0317	119.949	110.66
1.1349	106.931	113.764		1.1349	118.258	108.28
1.2381	104.98	105.078		1.2381	119.676	104.783
1.3413	102.044	113.968		1.3413	117.979	107.218
1.4444	104.975	108.038		1.4444	120.227	110.515
1.5476	103.04	108.972		1.5476	122.067	108.914
1.6508	106.906	106.013		1.6508	117.666	106.191
1.754	104.45	106.059		1.754	107.535	103.398
1.8571	104.427	109.038		1.8571	115.9	111.216
1.9603	103.923	112.811		1.9603	118.071	110.63
2.0635	102.234	105.135		2.0635	116.991	106.629
2.1667	102.288	111.774		2.1667	113.771	111.639
2.2698	102.354	107.066		2.2698	116.391	111.954
2.373	103.157	108.265		2.373	116.766	114.63
2.4762	104.86	112.187		2.4762	119.888	118.519
2.5794	106.226	109.995		2.5794	126.073	112.437
2.6825	104.039	103.488		2.6825	124.201	113.201
2.7857	106.479	107.145		2.7857	123.481	112.238
2.8889	106.513	106.637		2.8889	119.205	113.467
2.9921	104.285	110.633		2.9921	114.1	115.458
3.0952	102.683	109.801		3.0952	119.186	117.09
3.1984	103.396	105.449		3.1984	110.914	109.144
3.3016	105.429	106.994		3.3016	117.558	115.005
3.4048	106.896	106.667		3.4048	120.716	114.105
3.5079	104.984	106.244		3.5079	121.491	116.001
3.6111	103.638	107.63		3.6111	131.164	120.407
3.7143	105.602	111.345		3.7143	128.166	119.096
3.8175	104.691	112.998		3.8175	126.348	119.682
3.9206	102.998	110.529		3.9206	121.175	119.857
4.0238	102.241	104.997		4.0238	129.564	129.181
4.127	104.001	105.182		4.127	126.126	123.142
4.2302	106.228	108.379		4.2302	123.443	123.515
4.3333	105.314	108.999		4.3333	127.881	131.908
4.4365	106.938	108.697		4.4365	122.279	135.366
4.5397	111.701	109.25		4.5397	133.506	127.962
4.6429	110.685	111.824		4.6429	125.537	134.85
4.746	106.056	106.984		4.746	134.58	133.069
4.8492	111.95	106.62		4.8492	138.076	137.305
4.9524	106.511	110.899		4.9524	135.373	145.413
5.0556	105.499	113.136		5.0556	133.127	135.477
5.1587	105.018	122.091		5.1587	140.113	138.83
5.2619	107.581	121.576		5.2619	127.968	135.469
5.3651	107.78	115.041		5.3651	134.67	135.462
5.4683	106.359	112.292		5.4683	144.338	136.574
5.5714	101.365	114.123		5.5714	156.008	147.869
5.6746	111.841	121.653		5.6746	161.889	143.12
5.7778	107.098	111.901		5.7778	158.867	144.524
5.881	105.891	126.607		5.881	146.428	140.485
5.9841	106.171	118.943		5.9841	140.981	136.026
6.0873	119.166	120.72		6.0873	156.462	140.519
6.1905	108.678	120.905		6.1905	154.587	158.693
6.2937	106.117	117.952		6.2937	162.985	149.207
6.3968	109.797	116.393		6.3968	176.622	149.574
6.5	111.775	116.47		6.5	173.941	160.029
6.6032	109.23	131.486		6.6032	161.037	154.158
6.7063	111.6	129.216		6.7063	150.681	144.82
6.8095	114.381	122.547		6.8095	155.497	149.342
6.9127	108.966	124.65		6.9127	153.495	157.778
7.0159	110.224	130.977		7.0159	155.296	158.205
7.119	109.51	132.539		7.119	148.879	137.722
7.2222	105.688	128.571		7.2222	163.095	182.87
7.3254	101.049	128.04		7.3254	162.43	148.86
7.4286	104.024	127.128		7.4286	164.093	146.86
7.5317	108.595	124.775		7.5317	173.644	140.048
7.6349	109.228	119.653		7.6349	167.563	152.131
7.7381	107.274	122.738		7.7381	172.81	154.248
7.8413	115.664	126.578		7.8413	164.242	166.577
7.9444	117.693	126.776		7.9444	156.465	170.806
8.0476	113.514	127.932		8.0476	154.061	154.4
8.1508	115.957	128.384		8.1508	144.232	155.269
8.254	115.983	130.562		8.254	162.119	158.455
8.3571	113.906	141.927		8.3571	161.591	156.238
8.4603	116.206	134.591		8.4603	167.936	165.962
8.5635	118.356	131.489		8.5635	163.075	159.414
8.6667	115.802	139.36		8.6667	171.228	162.068
8.7698	115.041	142.155		8.7698	165.858	169.002
8.873	120.133	143.548		8.873	149.142	157.074
8.9762	125.516	140.768		8.9762	162.933	172.394
9.0794	122.656	136.626		9.0794	166.488	157.092
9.1825	120.97	134.338		9.1825	175.075	167.238
9.2857	122.277	134.064		9.2857	181.641	152.964
9.3889	122.554	136.034		9.3889	163.809	155.372
9.4921	121.833	137.832		9.4921	172.643	167.583
9.5952	124.711	138.343		9.5952	185.998	167.645
9.6984	128.792	139.237		9.6984	188.443	158.245
9.8016	129.439	140.837		9.8016	172.146	166.557
9.9048	132.33	139.512		9.9048	188.736	169.085
10.0079	127.168	133.169		10.0079	185.08	164.717
10.1111	123.478	138.464		10.1111	173.693	162.016
10.2143	126.096	134.569		10.2143	182.699	161.953
10.3175	121.883	138.907		10.3175	202.303	175.614
10.4206	130.601	136.922		10.4206	218.917	180.965
10.5238	134.967	132.144		10.5238	186.941	171.687
10.627	129.394	137.032		10.627	182.039	164.047
10.7302	130.722	133.326		10.7302	194.998	173.309
10.8333	132.304	132.82		10.8333	203.23	158.79
10.9365	128.926	133.024		10.9365	194.442	171.12
11.0397	126.726	136.438		11.0397	196.441	174.671
11.1429	127.684	133.318		11.1429	174.803	162.057
11.246	131.749	133.411		11.246	196.517	182.293
11.3492	138.491	133.035		11.3492	191.576	166.095
11.4524	139.547	131.692		11.4524	188.459	172.658
11.5556	143.608	129.011		11.5556	192.534	171.285
11.6587	139.146	131.324		11.6587	195.37	176.289
11.7619	135.249	134.37		11.7619	193.881	178.423
11.8651	135.779	129.524		11.8651	190.699	177.906
11.9683	139.144	134.112		11.9683	190.276	176.695
12.0714	139.12	137.677		12.0714	201.037	176.033
12.1746	144.796	131.027		12.1746	202.585	188.096
12.2778	155.955	129.871		12.2778	208.255	180.912
12.381	147.209	130.86		12.381	222.256	187.706
12.4841	141.548	133.318		12.4841	202.555	168.834
12.5873	141.287	139.145		12.5873	244.902	177.669
12.6905	144.749	138.317		12.6905	231.545	178.773
12.7937	143.962	133.083		12.7937	222.512	177.045
12.8968	145.571	141.646		12.8968	207.911	175.498
13	149.102	133.12		13	216.302	169.407
13.1032	159.102	135.961		13.1032	211.022	170.55
13.2064	142.071	131.165		13.2064	206.28	158.907
13.3095	137.62	128.345		13.3095	204.571	186.408
13.4127	142.349	129.219		13.4127	211.054	176.746
13.5159	152.508	139.997		13.5159	219.978	180.813
13.619	146.063	131.296		13.619	213.435	190.502
13.7222	139.849	125.295		13.7222	225.364	171.009
13.8254	144.082	125.833		13.8254	234.141	169.351
13.9286	149.735	136.409		13.9286	217.709	168.701
14.0317	147.754	144.535		14.0317	226.583	135.091
14.1349	152.615	137.103		14.1349	219.34	167.327
14.2381	154.782	134.571		14.2381	228.07	177.399
14.3413	148.167	132.129		14.3413	235.873	170.377
14.4444	149.906	130.179		14.4444	207.705	168.269
14.5476	157.244	131.079		14.5476	208.089	180.198
14.6508	162.616	137.854		14.6508	219.605	182.586
14.754	164.307	137.284		14.754	225.737	195.784
14.8571	139.756	128.505		14.8571	216.568	179.307
14.9603	142.068	128.298		14.9603	231.669	180.152
15.0635	146.382	128.522		15.0635	236.189	181.484
15.1667	153.583	133.183		15.1667	246.954	176.086
15.2698	147.552	127.562		15.2698	247.844	186.174
15.373	148.646	125.433		15.373	257.82	184.342
15.4762	147.718	127.122		15.4762	252.638	183.162
15.5794	141.693	133.866		15.5794	259.599	176.395
15.6825	146.847	132.553		15.6825	249.211	168.941
15.7857	148.588	120.293		15.7857	239.971	183.432
15.8889	142.979	126.115		15.8889	235.993	186.621
15.9921	150.668	128.36		15.9921	251.617	188.393
16.0952	151.644	135.484		16.0952	233.563	180.335
16.1984	149.026	134.487		16.1984	227.046	173.254
16.3016	145.532	138.479		16.3016	237.626	176.085
16.4048	141.698	130.8		16.4048	249.147	176.644
16.5079	154.084	123.928		16.5079	246.254	172.845
16.6111	150.571	123.996		16.6111	233.07	172.869
16.7143	140.052	130.521		16.7143	253.046	184.84
16.8175	137.408	128.692		16.8175	250.155	186.109
16.9206	148.23	126.84		16.9206	244.43	185.4
17.0238	145.079	127.098		17.0238	257.774	179.554
17.127	146.333	130.136		17.127	254.162	185.299
17.2302	139.225	131.093		17.2302	244.49	191.08
17.3333	144.463	132.711		17.3333	235.019	174.524
17.4365	147.754	139.098		17.4365	201.378	165.604
17.5397	151.529	129.271		17.5397	233.716	181.436
17.6429	148.627	123.445		17.6429	214.943	167.723
17.746	143.893	125.449		17.746	229.203	180.153
17.8492	145.154	128.117		17.8492	222.602	178.438
17.9524	143.033	124		17.9524	211.214	158.024
18.0556	145.098	120.878		18.0556	204.403	172.306
18.1587	146.399	116.987		18.1587	231.114	169.626
18.2619	138.778	128.267		18.2619	235.098	167.188
18.3651	134.342	129.576		18.3651	228.234	168.337
18.4683	145.576	131.518		18.4683	209.769	155.325
18.5714	141.94	131.585		18.5714	218.677	167.297
18.6746	152.229	139.505		18.6746	209.556	176.56
18.7778	155.003	135.861		18.7778	228.569	178.033
18.881	149.512	129.323		18.881	227.187	182.853
18.9841	145.767	131.103		18.9841	238.27	165.822
19.0873	150.317	131.998		19.0873	228.243	156.965
19.1905	150.99	135.284		19.1905	255.547	160.028
19.2937	156.988	132.201		19.2937	245.94	167.297
19.3968	156.46	122.088		19.3968	236.783	158.801
19.5	149.964	120.997		19.5	253.46	157.841
19.6032	142.075	124.01		19.6032	238.371	168.952
19.7064	137.124	128.044		19.7064	228.976	185.309
19.8095	133.923	135.428		19.8095	212.697	181.537
19.9127	135.517	123.213		19.9127	218.635	171.774
20.0159	132.652	129.925		20.0159	226.618	157.711
20.119	138.633	110.935		20.119	238.396	151.648
20.2222	136.148	121.212		20.2222	234.514	157.297
20.3254	134.188	122.527		20.3254	235.104	151.107
20.4286	134.554	113.131		20.4286	223.436	159.47
20.5317	130.519	120.002		20.5317	223.959	157.221
20.6349	134.483	116.349		20.6349	229.663	161.536
20.7381	138.742	113.225		20.7381	224.621	161.212
20.8413	132.742	114.521		20.8413	230.824	194.007
20.9444	135.504	113.11		20.9444	215.726	170.874
21.0476	140.651	118.571		21.0476	221.002	151.697
21.1508	137.213	124.32		21.1508	217.068	151.368
21.254	134.193	115.234		21.254	239.541	152.473
21.3571	137.034	112.142		21.3571	237.647	171.284
21.4603	131.169	111.453		21.4603	221.627	166.544
21.5635	124.916	115.643		21.5635	238.152	157.865
21.6667	123.884	122.4		21.6667	242.899	165.143
21.7698	130.569	116.606		21.7698	232.603	165.436
21.873	130.354	120.05		21.873	235.673	162.979
21.9762	133.088	112.86		21.9762	245.223	155.533
22.0794	132.634	109.83		22.0794	229.412	146.144
22.1825	134.021	110.332		22.1825	223.614	163.328
22.2857	130.595	114.306		22.2857	225.342	163.63
22.3889	137.337	119.11		22.3889	226.96	167.924
22.4921	149.704	120.514		22.4921	244.653	170.065
22.5952	152.42	121.783		22.5952	255.247	183.298
22.6984	151.111	121.419		22.6984	246.394	190.959
22.8016	141.353	116.246		22.8016	225.209	175.692
22.9048	142.72	112.564		22.9048	238.692	177.334
23.0079	147.61	111.687		23.0079	246.533	194.908
23.1111	142.379	115.243		23.1111	246.579	193.443
23.2143	138.139	115.271		23.2143	244.014	163.93
23.3175	142.926	117.811		23.3175	253.377	154.717
23.4206	148.795	112.415		23.4206	244.905	171.88
23.5238	144.622	119.75		23.5238	243.346	179.627
23.627	148.957	125.485		23.627	239.093	160.227
23.7302	145.337	129.696		23.7302	236.038	161.529
23.8333	152.085	129.114		23.8333	242.234	161.554
23.9365	149.876	123.177		23.9365	249.943	170.656
24.0397	140.986	120.106		24.0397	231.591	181.052
24.1429	140.848	121.127		24.1429	234.496	186.519
24.246	145.692	125.641		24.246	259.548	183.897
24.3492	155.279	124.723		24.3492	259.446	186.908
24.4524	153.221	118.339		24.4524	245.17	204.543
24.5556	154.011	128.448		24.5556	238.941	178.576
24.6587	162.565	129.129		24.6587	259.093	175.852
24.7619	152.772	124.927		24.7619	252.234	170.672
24.8651	141.015	122.376		24.8651	279.426	173.828
24.9683	139.707	114.058		24.9683	262.582	174.33
25.0714	150.05	115.143		25.0714	251.53	175.403
25.1746	154.153	116.545		25.1746	243.329	165.427
25.2778	149.792	114.081		25.2778	254.388	168.042
25.381	154.023	114.452		25.381	265.683	180.195
25.4841	152.377	120.045		25.4841	268.238	203.125
25.5873	143.01	124.902		25.5873	264.588	197.775
25.6905	150.754	125.644		25.6905	258.057	190.012
25.7937	139.9	128.463		25.7937	249.849	171.358
25.8968	146.339	127.43		25.8968	265.248	182.42
26	150.304	125.703		26	248.991	173.319
26.1032	150.891	122.778		26.1032	260.825	166.395
26.2064	147.833	130.816		26.2064	256.449	175.263
26.3095	152.366	133.741		26.3095	269.677	174.521
26.4127	167.369	132.168		26.4127	265.661	170.1
26.5159	167.259	119.957		26.5159	239.904	181.192
26.619	166.849	118.934		26.619	231.373	186.734
26.7222	158.289	124.325		26.7222	254.828	188.187
26.8254	151.173	137.357		26.8254	264.454	188.275
26.9286	144.968	136.922		26.9286	264.912	180.51
27.0317	141.372	134.528		27.0317	276.265	184.804
27.1349	146.46	134.162		27.1349	267.733	202.259
27.2381	139.232	131.108		27.2381	243.932	196.725
27.3413	151.69	127.35		27.3413	253.684	184.015
27.4444	147.85	134.419		27.4444	234.671	184.59
27.5476	149.526	134.552		27.5476	249.038	177.474
27.6508	146.045	131.381		27.6508	242.931	177.131
27.754	148.855	126.783		27.754	241.846	183.458
27.8571	148.272	129.467		27.8571	249.771	184.75
27.9603	144.405	134.245		27.9603	256.204	188.592
28.0635	141.224	138.89		28.0635	261.178	173.535
28.1667	149.419	138.495		28.1667	247.413	163.981
28.2698	154.277	137.192		28.2698	234.04	172.898
28.373	149.494	132.584		28.373	229.559	162.743
28.4762	145.854	135.917		28.4762	232.351	167.997
28.5794	151.086	139.163		28.5794	227.664	190.911
28.6825	151.034	133.766		28.6825	240.654	184.31
28.7857	139.898	140.048		28.7857	233.395	177.565
28.8889	148.302	136.725		28.8889	224.004	191.05
28.9921	169.488	132.44		28.9921	240.036	193.77
29.0952	168.877	138.54		29.0952	222.752	192.407
29.1984	155.882	130.144		29.1984	216.48	192.873
29.3016	142.954	131.79		29.3016	225.308	187.694
29.4048	148.033	127.703		29.4048	245.962	190.538
29.5079	153.217	128.077		29.5079	235.907	200.893
29.6111	144.639	134.226		29.6111	227.155	216.085
29.7143	149.548	130.998		29.7143	217.714	198.788
29.8175	149.223	128.276		29.8175	217.15	199.413
29.9206	149.627	137.352		29.9206	229.25	181.634
30.0238	156.78	142.69		30.0238	234.68	186.985
30.127	153.142	138.354		30.127	228.813	190.641
30.2302	142.841	130.334		30.2302	233.228	196.627
30.3333	136.479	134.548		30.3333	236.787	188.093
30.4365	135.082	135.1		30.4365	243.76	186.343
30.5397	144.432	126.124		30.5397	256.244	185.917
30.6429	139.069	132.438		30.6429	249.702	186.083
30.746	141.124	135.568		30.746	243.332	177.801
30.8492	136.455	134.583		30.8492	249.94	172.662
30.9524	133.756	130.171		30.9524	239.252	178.818
31.0556	139.275	125.332		31.0556	235.372	178.021
31.1587	133.76	119.076		31.1587	233.311	177.196
31.2619	139.409	120.591		31.2619	233.47	177.853
31.3651	142.821	127.135		31.3651	241.969	179.246
31.4683	142.869	124.904		31.4683	217.108	189.099
31.5714	140.057	124.833		31.5714	237.895	184.042
31.6746	135.512	126.534		31.6746	204.709	178.101
31.7778	127.543	133.076		31.7778	205.423	158.139
31.881	118.315	131.967		31.881	194.049	166.94
31.9841	122.48	134.053		31.9841	190.665	167.298
32.0873	127.734	136.809		32.0873	220.499	164.497
32.1905	123.106	138.533		32.1905	200.576	176.627
32.2937	120.698	141.484		32.2937	194.35	179.511
32.3968	127.335	143.569		32.3968	204.897	193.29
32.5	120.493	142.53		32.5	200.339	200.149
32.6032	124.984	142.606		32.6032	216.411	199.961
32.7064	125.15	133.185		32.7064	212.462	181.348
32.8095	123.007	123.563		32.8095	217.153	187.883
32.9127	123.899	124.747		32.9127	226.192	168.593
33.0159	121.206	126.728		33.0159	180.153	159.72
33.119	124.299	129.392		33.119	203.637	158.313
33.2222	114.307	128.133		33.2222	191.171	153.141
33.3254	121.437	124.704		33.3254	184.825	157.365
33.4286	117.832	128.793		33.4286	213.831	163.371
33.5317	115.447	127.991		33.5317	197.823	174.044
33.6349	123.408	119.683		33.6349	189.87	170.696
33.7381	129.816	119.884		33.7381	181.845	180.761
33.8413	118.407	119.232		33.8413	188.858	163.936
33.9444	121.535	120.769		33.9444	181.796	151.718
34.0476	122.523	125.456		34.0476	184.539	148.419
34.1508	119.975	119.941		34.1508	169.416	152.324
34.254	119.746	128.106		34.254	170.922	140.102
34.3571	119.719	122.649		34.3571	162.381	156.693
34.4603	114.907	132.011		34.4603	153.682	132.033
34.5635	116.405	134.836		34.5635	167.147	145.882
34.6667	113.625	121.781		34.6667	160.268	135.928
34.7698	108.365	130.903		34.7698	166.608	156.419
34.873	106.782	121.762		34.873	153.509	133.14
34.9762	107.592	125.268		34.9762	158.342	137.43
35.0794	106.94	119.187		35.0794	138.248	128.8
35.1825	108.73	111.623		35.1825	144.858	123.735
35.2857	113.185	115.54		35.2857	144.684	137.356
35.3889	112.076	126.048		35.3889	135.287	138.69
35.4921	109.262	124.382		35.4921	144.52	144.418
35.5952	109.64	130.698		35.5952	142.035	138.898
35.6984	109.922	122.685		35.6984	146.19	140.965
35.8016	107.687	127.041		35.8016	141.696	142.611
35.9048	106.405	123.82		35.9048	148.114	133.782
36.0079	105.202	123.561		36.0079	143.064	130.103
36.1111	106.861	130.215		36.1111	140.141	129.463
36.2143	109.698	129.636		36.2143	141.91	127.89
36.3175	110.617	131.269		36.3175	137.86	128.635
36.4206	110.039	137.782		36.4206	133.167	129.489
36.5238	109.328	131.167		36.5238	127.981	128.477
36.627	109.305	127.405		36.627	118.116	124.126
36.7302	107.542	121.781		36.7302	132.605	122.662
36.8333	105.251	122.397		36.8333	132.766	120.698
36.9365	105.365	123.339		36.9365	124.278	121.107
37.0397	107.022	122.175		37.0397	125.459	123.765
37.1429	108.092	122.555		37.1429	131.257	123.993
37.246	106.502	125.33		37.246	129.385	122.156
37.3492	106.509	120.787		37.3492	126.146	117.313
37.4524	108.216	119.142		37.4524	125.906	118.577
37.5556	106.808	122.673		37.5556	117.741	119.479
37.6587	105.293	114.213		37.6587	122.34	118.107
37.7619	107.643	108.983		37.7619	121.441	114.49
37.8651	106.421	112.445		37.8651	122.041	110.729
37.9683	105.961	112.357		37.9683	117.433	112.188
38.0714	108.673	113.18		38.0714	111.974	107.754
38.1746	108.427	114.846		38.1746	123.878	113.318
38.2778	106.367	117.294		38.2778	129.587	111.755
38.381	104.302	113.023		38.381	141.13	111.454
38.4841	104.863	112.791		38.4841	132.759	114.994
38.5873	105.234	110.379		38.5873	130.134	111.459
38.6905	107.487	111.737		38.6905	121.25	111.851
38.7937	111.095	111.167		38.7937	119.589	112.941
38.8968	109.085	114.183		38.8968	127.883	108.968
39	106.81	115.375		39	124.217	109.969
39.1032	107.819	111.053		39.1032	118.21	104.853
39.2064	113.429	115.055		39.2064	118.502	106.92
39.3095	113.149	111.891		39.3095	124.408	104.72
39.4127	123.909	113.329		39.4127	116.519	112.253
39.5159	122.596	118.395		39.5159	116.616	109.401
39.619	112.334	115.851		39.619	122.77	109.807
39.7222	108.442	109.888		39.7222	121.322	103.944
39.8254	106.864	110.945		39.8254	113.35	107.576
39.9286	108.283	114.328		39.9286	118.084	113.587
40.0317	107.332	110.629		40.0317	120.049	105.73
40.1349	103.96	109.711		40.1349	123.976	103.367
40.2381	102.127	113.166		40.2381	119.963	106.477
40.3413	104.969	104.639		40.3413	117.563	105.737
40.4444	105.203	110.546		40.4444	117.813	109.887
40.5476	106.121	111.005		40.5476	113.341	108.698
40.6508	106.82	106.882		40.6508	115.632	105.195
40.754	110.217	107.131		40.754	126.567	105.42
40.8571	110.544	103.848		40.8571	120.689	102.988
40.9603	102.619	99.9078		40.9603	128.295	104.113
41.0635	101.322	104.296		41.0635	120.921	109.069
41.1667	105.087	113.664		41.1667	126.063	109.32

## Sheet: fig.1d
RopGEF4	ROP4	RopGAP1		Adjusted one-way ANOVA comparison	p-value
0.825173	0.787909	1.76732		RopGEF4 vs ROP4	0.5133
0.785092	0.777093	1.19765		RopGEF4 vs RopGAP1	<0.0001
0.881706	0.86271	1.36427
0.8678	0.950871	1.94022
0.782365	0.958415	1.57557
0.815903	0.854621	2.01725
0.685569	0.647123	1.70557
0.99468	1.13656	1.70522
1.01386	0.965868	1.38987
0.995588	1.0563	1.55827
0.91897	0.975229	0.922826
0.995952	0.989044	1.07487
1.02322	1.14464	1.67061
0.80645	0.825264	1.59015
0.83508	0.843987	1.62191
1.02558	1.1132	1.6084
1.19536	1.36878	1.53966
1.12665	1.1371	1.74847
1.32042	1.38141	1.80595
1.20981	1.26598	1.33097
1.02994	1.14174	1.48266
1.12183	1.11901	1.16932
1.24471	1.12919	1.61563
1.26607	1.25826	1.60899
1.10656	1.70688	1.12488
1.12565	1.25689	1.07001
		1.77312
		1.24161
