# Supplementary material for: Two subtypes of GTPase-activating proteins coordinate tip growth and cell size regulation in Physcomitrium patens
Source: Nat Commun. 2023 Nov 4;14:7084. doi: 10.1038/s41467-023-42879-y (PMC10625565; doi:10.1038/s41467-023-42879-y)
Supplement: Supplementary file 13 — Source Data [file 41467_2023_42879_MOESM13_ESM.zip › Source Data/Figure_6.xlsx]

## Sheet: fig.6b
Distance ((µm)	WT	ropgap, ren
0	3078.59	110.557
0.1032	3057.02	115.556
0.2063	3096.66	118.008
0.3095	3233.24	116.666
0.4127	3321.92	115.192
0.5159	3336.67	114.922
0.619	3373.22	116.001
0.7222	3437.14	112.718
0.8254	3539.36	113.99
0.9286	3653.92	115.82
1.0317	3648.46	126.845
1.1349	3569.43	116.862
1.2381	3467.27	115.599
1.3413	3459.8	117.42
1.4444	3500.31	110.923
1.5476	3476.38	120.184
1.6508	3450.9	119.182
1.754	3514.23	115.091
1.8571	3570.49	118.596
1.9603	3517.72	120.098
2.0635	3406.16	114.157
2.1667	3349.49	118.655
2.2698	3360.98	120.256
2.373	3382.71	115.824
2.4762	3306.71	129.359
2.5794	3212.44	132.123
2.6825	3244.58	120.431
2.7857	3292.92	119.327
2.8889	3268.72	120.929
2.9921	3277.44	122.699
3.0952	3337.35	123.406
3.1984	3434.94	121.349
3.3016	3563.21	121.612
3.4048	3653.53	119.695
3.5079	3734.03	123.522
3.6111	3874.35	122.135
3.7143	4014.04	123.556
3.8175	4017.61	118.363
3.9206	3999.02	115.23
4.0238	4036.7	121.16
4.127	4149.18	133.79
4.2302	4282.17	134.439
4.3333	4377.08	128.525
4.4365	4455.02	131.92
4.5397	4574.39	128.117
4.6429	4555.19	127.79
4.746	4515.01	128.683
4.8492	4495.86	129.763
4.9524	4423.95	132.144
5.0556	4240.9	140.085
5.1587	4175.98	137.024
5.2619	4227.87	134.626
5.3651	4310.57	139.443
5.4683	4406.78	139.689
5.5714	4437.87	136.501
5.6746	4471.95	132.875
5.7778	4547.57	131.257
5.881	4669.91	135.869
5.9841	4846.61	148.05
6.0873	4880.9	142.455
6.1905	4888.76	141.673
6.2937	4881.78	147.751
6.3968	4909.39	142.954
6.5	5015.03	146.546
6.6032	5151.74	149.27
6.7063	5309.31	145.229
6.8095	5523.84	149.549
6.9127	5747.81	156.132
7.0159	5978.73	155.137
7.119	6152.96	157.517
7.2222	6368.44	158.176
7.3254	6601.36	164.118
7.4286	6831.35	180.409
7.5317	7027.16	167.892
7.6349	7211.58	167.09
7.7381	7298.93	163.85
7.8413	7340.15	157.949
7.9444	7439.65	168.532
8.0476	7527.63	164.501
8.1508	7397.95	165.216
8.254	7453.6	155.125
8.3571	7614.47	160.688
8.4603	7992.28	164.537
8.5635	8362.35	169.359
8.6667	8715.93	170.215
8.7698	8978.24	163.905
8.873	9075.27	173.384
8.9762	9023.73	180.016
9.0794	9007.78	176.179
9.1825	9041.14	183.121
9.2857	8987.97	178.812
9.3889	8837.41	175.206
9.4921	8843.31	187.202
9.5952	9125.59	198.159
9.6984	9009.65	205.125
9.8016	9349.69	207.89
9.9048	9671.62	199.825
10.0079	9530.71	189.183
10.1111	9759.71	189.934
10.2143	10116.9	197.08
10.3175	10168.7	203.128
10.4206	10411.7	192.996
10.5238	10313.4	191.021
10.627	10463.5	187.356
10.7302	10709.5	196.875
10.8333	11081.5	183.482
10.9365	11233.5	186.812
11.0397	11182.9	182.052
11.1429	11346.2	194.046
11.246	11071.5	185.526
11.3492	11055.8	183.502
11.4524	11151.2	187.703
11.5556	11611.9	198.587
11.6587	11888.9	190.147
11.7619	12037.4	197.706
11.8651	11911.4	211.168
11.9683	11897.5	217.805
12.0714	11788.4	220.555
12.1746	11519	208.506
12.2778	11526.3	211.935
12.381	11422.3	220.205
12.4841	11620.5	224.752
12.5873	11449.5	228.805
12.6905	11132.2	218.783
12.7937	10955.6	216.804
12.8968	10609.7	232.288
13	10595.2	241.216
13.1032	10613.6	238.208
13.2064	10380.9	228.491
13.3095	10369.1	224.083
13.4127	10487.2	203.151
13.5159	10657.9	208.296
13.619	11070.3	207.262
13.7222	11171.6	209.558
13.8254	11251.6	207.67
13.9286	11412.6	205.928
14.0317	11663.7	207.406
14.1349	11077.8	222.285
14.2381	11008.3	218.354
14.3413	11269.9	215.381
14.4444	11362.5	216.208
14.5476	11316.6	216.569
14.6508	11309.3	213.548
14.754	11257.5	192.598
14.8571	11316.6	198.186
14.9603	11089.3	204.116
15.0635	10763.8	213.57
15.1667	10689.9	210.778
15.2698	10241.3	204.202
15.373	10266.2	215.186
15.4762	10048.2	202.48
15.5794	9874.27	218.513
15.6825	9869.88	217.294
15.7857	9875.65	209.843
15.8889	9913.65	207.211
15.9921	9824.06	220.095
16.0952	9832.01	219.367
16.1984	9498.12	213.754
16.3016	9294.36	206.835
16.4048	9025.92	196.011
16.5079	9067.28	211.907
16.6111	9191.03	217.867
16.7143	9344.54	200.636
16.8175	9530.4	204.906
16.9206	9399.5	206.32
17.0238	9426.2	201.142
17.127	9403.84	200.348
17.2302	9446.15	203.723
17.3333	9615.51	207.078
17.4365	9529.99	200.314
17.5397	9522.84	193.321
17.6429	9712	198.237
17.746	9723.65	204.177
17.8492	9630.16	203.076
17.9524	9596.9	187.455
18.0556	9604.43	184.218
18.1587	9516.47	187.1
18.2619	9238.9	190.261
18.3651	9049.08	192.961
18.4683	8914.64	201.695
18.5714	8723.73	217.939
18.6746	8433.55	213.069
18.7778	8207.9	196.439
18.881	8102.16	215.943
18.9841	8141.88	207.873
19.0873	8297.94	207.93
19.1905	8505.56	215.971
19.2937	8657.68	222.912
19.3968	8615.81	227.537
19.5	8506.97	210.258
19.6032	8468.33	191.839
19.7064	8468.63	199.302
19.8095	8502.06	202.157
19.9127	8513.67	203.743
20.0159	8465.02	203.481
20.119	8449.81	214.282
20.2222	8318.44	233.898
20.3254	8308.1	228.264
20.4286	8414.46	219.101
20.5317	8714.6	229.618
20.6349	8755.48	225.483
20.7381	8712.57	218.31
20.8413	8769.32	206.689
20.9444	8885.17	196.339
21.0476	8913.75	201.562
21.1508	8946.66	208.655
21.254	8937.99	204.044
21.3571	8895.07	189.678
21.4603	8926.72	184.573
21.5635	8877.02	187.245
21.6667	8815.11	193.548
21.7698	8898.23	192.941
21.873	8775.69	186.021
21.9762	8972.57	186.218
22.0794	9065.03	191.616
22.1825	9191.48	193.644
22.2857	9354.11	174.43
22.3889	9118.54	170.645
22.4921	8917.06	185.927
22.5952	8651.73	199.905
22.6984	8800.35	192.157
22.8016	8852.43	189.029
22.9048	9308.95	193.57
23.0079	9486.99	187.055
23.1111	9993.63	195.862
23.2143	10117.6	211.994
23.3175	10345	225.043
23.4206	10218.8	216.027
23.5238	10578	215.573
23.627	10430.2	217.877
23.7302	10526.8	202
23.8333	10570.6	205.496
23.9365	10566.5	205.126
24.0397	10826.4	203.087
24.1429	10677	220.119
24.246	10869.1	228.097
24.3492	10783	213.025
24.4524	10560.7	206.995
24.5556	10746.2	215.52
24.6587	11117.8	228.65
24.7619	11131	230.217
24.8651	11293.9	219.264
24.9683	11896.9	229.414
25.0714	11856.1	224.539
25.1746	11686.6	214.189
25.2778	11493	214.548
25.381	11029.1	212.412
25.4841	10792.6	214.879
25.5873	10673.1	225.88
25.6905	10239.8	223.786
25.7937	10128.7	225.827
25.8968	9897.93	226.04
26	9712.25	230.674
26.1032	9671.11	229.312
26.2064	9565.85	207.131
26.3095	9699.03	206.302
26.4127	9574.36	210.276
26.5159	9618.78	204.062
26.619	9420.4	209.786
26.7222	9241.65	206.108
26.8254	9160.61	192.017
26.9286	9139.28	208.713
27.0317	9246.52	189.511
27.1349	9231.07	192.351
27.2381	9313.94	197.189
27.3413	9164.38	193.965
27.4444	9306.12	186.096
27.5476	9325.88	188.14
27.6508	9579.25	193.807
27.754	9517.51	192.1
27.8571	9696.02	178.248
27.9603	9464.5	179.819
28.0635	9456.83	182.987
28.1667	9305.32	178.804
28.2698	9138.89	181.704
28.373	9143.73	179.878
28.4762	9142.61	174.462
28.5794	9319.48	171.577
28.6825	8889.17	169.318
28.7857	8705.91	175.608
28.8889	8472.24	180.724
28.9921	8098.76	181.071
29.0952	8097.59	175.441
29.1984	8028.58	174.351
29.3016	7805.12	179.63
29.4048	7928.95	175.447
29.5079	7639.42	169.813
29.6111	7665.94	169.458
29.7143	7507.33	160.84
29.8175	7359.25	158.018
29.9206	7180.36	158.844
30.0238	7199.22	163.461
30.127	7367.01	163.01
30.2302	7384.73	162.39
30.3333	7394.33	168.958
30.4365	7321.83	173.389
30.5397	7411.35	170.606
30.6429	7111.71	169.348
30.746	6838.72	164.085
30.8492	6646.86	160.834
30.9524	6587.7	158.09
31.0556	6334.31	161.14
31.1587	5939.29	157.951
31.2619	5820.15	154.684
31.3651	5766.07	159.091
31.4683	5784.28	156.941
31.5714	5596.17	155.776
31.6746	5364.37	154.107
31.7778	5180.53	155.44
31.881	4995.09	158.782
31.9841	4852.56	155.562
32.0873	4695.22	153.106
32.1905	4603.86	155.393
32.2937	4469.5	146.481
32.3968	4379.17	144.746
32.5	4330.92	151.582
32.6032	4282.42	144.888
32.7064	4208.26	153.489
32.8095	4294	149.543
32.9127	4130.82	146.116
33.0159	3909.57	142.659
33.119	3813.54	148.848
33.2222	3764.78	143.449
33.3254	3709.18	143.52
33.4286	3766.5	140.68
33.5317	3858.42	151.336
33.6349	3918.47	156.198
33.7381	3985.3	142.329
33.8413	4080.6	130.116
33.9444	4039.18	139.633
34.0476	4081.97	140.759
34.1508	4001.53	136.494
34.254	3934.35	142.866
34.3571	3878.28	140.327
34.4603	3784.57	137.533
34.5635	3709.8	152.206
34.6667	3681.78	131.711
34.7698	3780.63	127.699
34.873	3826.53	134.559
34.9762	3755.74	141.48
35.0794	3770.36	136.491
35.1825	3849.21	131.218
35.2857	3852.24	131.556
35.3889	3822.29	135.277
35.4921	3739.55	136.523
35.5952	3768.28	120.543
35.6984	3746.39	122.292
35.8016	3758.1	127.369
35.9048	3735.28	133.041
36.0079	3683.93	128.708
36.1111	3694.48	123.063
36.2143	3744.95	131.481
36.3175	3649.32	124.348
36.4206	3586.77	119.847
36.5238	3518.59	123.53
36.627	3408.32	128.872
36.7302	3355.56	130.61
36.8333	3319.61	123.695
36.9365	3315.28	117.514
37.0397	3393.55	118.066
37.1429	3332.21	119.957
37.246	3249.26	120.969
37.3492	3205.5	122.402
37.4524	3218.6	122.551
37.5556	3157.74	122.997
37.6587	3127.44	127.194
37.7619	3161.9	121.061
37.8651	3140.26	123.73
37.9683	3043.83	118.663
38.0714	3027.49	117.844
38.1746	3038.42	120.823
38.2778	3057.01	120.078
38.381	3063.57	118.054
38.4841	3012.49	114.314
38.5873	3121.05	117.635
38.6905	3174.1	119.333
38.7937	3221.33	118.417
38.8968	3220.52	119.732
39	3185.22	117.202
39.1032	3071.68	122.248
39.2064	3014.41	118.533
39.3095	2953.86	124.522
39.4127	2911.1	123.093
39.5159	2788.48	114.465
39.619	2777.37	112.333
39.7222	2768.28	118.782
39.8254	2782.33	116.103
39.9286	2808.75	113.472
		118.417
		119.732
		117.202
		122.248
		118.533
		124.522
		123.093
		114.465
		112.333

## Sheet: fig.6c
WT	ropgap, ren		Two-tailed t-student's test comparison	p-value
4.372	1.63333		WT vs ropgap, ren	0.0007
6.432	1.89231
3.50471	2.275
2.57068	2.31667
5.19652	2.29167
2.80167	2.16667
3.68118	2.025
4.35967	1.525
2.98235	2.08462
3.29286	2.29167
	2.40833
	1.76667
	1.975
