# Supplementary material for: Two subtypes of GTPase-activating proteins coordinate tip growth and cell size regulation in Physcomitrium patens
Source: Nat Commun. 2023 Nov 4;14:7084. doi: 10.1038/s41467-023-42879-y (PMC10625565; doi:10.1038/s41467-023-42879-y)
Supplement: Supplementary file 13 — Source Data [file 41467_2023_42879_MOESM13_ESM.zip › Source Data/Supplementary_Figure_1.xlsx]

## Sheet: fig.s1d
Distance (µm)	RopGAP1 intensity (a.u.) in the tip		Distance (µm)	RopGAP1 intensity (a.u.) in the bulge
0.0276	3047.88		0.2674	3032.42
0.1613	3045.22		0.401	3025.9
0.2949	3046.81		0.5347	3027.96
0.4286	3038.61		0.6684	3022.36
0.5623	3042.38		0.8021	3017.47
0.696	3046.88		0.9358	3022.68
0.8297	3040.11		1.0695	3026.14
0.9634	3044.58		1.2031	3032.41
1.097	3060.06		1.3368	3055.78
1.2307	3070.54		1.4705	3043.17
1.3644	3065.97		1.6042	3050.97
1.4981	3060.24		1.7379	3091.85
1.6318	3064.32		1.8716	3092.53
1.7654	3064.41		2.0052	3058.02
1.8991	3052.7		2.1389	3041.79
2.0328	3030.57		2.2726	3063.31
2.1665	3018.99		2.4063	3051.24
2.3002	3025.53		2.54	3079.52
2.4339	3037.96		2.6737	3071.64
2.5675	3039.19		2.8073	3062.28
2.7012	3021.83		2.941	3085.9
2.8349	3013.46		3.0747	3096.74
2.9686	3022.45		3.2084	3105.51
3.1023	3032.93		3.3421	3115.07
3.236	3053.11		3.4758	3131.68
3.3696	3065.68		3.6094	3145.3
3.5033	3064.8		3.7431	3160.68
3.637	3075.66		3.8768	3223.24
3.7707	3087.33		4.0105	3171.99
3.9044	3084.42		4.1442	3146.51
4.0381	3081.99		4.2778	3127.18
4.1717	3091.68		4.4115	3119.11
4.3054	3091.47		4.5452	3138.49
4.4391	3087.71		4.6789	3176.57
4.5728	3082.91		4.8126	3186.95
4.7065	3074.52		4.9463	3181.28
4.8401	3075.81		5.0799	3199.83
4.9738	3073.64		5.2136	3197.65
5.1075	3055.65		5.3473	3193.1
5.2412	3047.53		5.481	3176.6
5.3749	3061.7		5.6147	3172.1
5.5086	3072.01		5.7484	3152.63
5.6422	3095.54		5.882	3141.31
5.7759	3113.7		6.0157	3190.12
5.9096	3114.7		6.1494	3185.03
6.0433	3119.54		6.2831	3169.62
6.177	3098.43		6.4168	3199.4
6.3107	3096.05		6.5505	3233.09
6.4443	3090.3		6.6841	3224.89
6.578	3071.36		6.8178	3244.16
6.7117	3095.56		6.9515	3272.49
6.8454	3129.87		7.0852	3280.69
6.9791	3133.24		7.2189	3270.72
7.1128	3124.1		7.3525	3213.8
7.2464	3141.58		7.4862	3210.97
7.3801	3162.7		7.6199	3282.67
7.5138	3166.14		7.7536	3320.29
7.6475	3156.93		7.8873	3355.16
7.7812	3162.27		8.021	3325.17
7.9149	3177.39		8.1546	3259.6
8.0485	3168.36		8.2883	3235.93
8.1822	3159.94		8.422	3220.69
8.3159	3169.19		8.5557	3211.22
8.4496	3191.31		8.6894	3164.99
8.5833	3185.39		8.8231	3148.85
8.7169	3173.36		8.9567	3175.44
8.8506	3178.96		9.0904	3183.7
8.9843	3161.58		9.2241	3140.67
9.118	3135.53		9.3578	3101.07
9.2517	3129.58		9.4915	3116.78
9.3854	3141.97		9.6252	3149.96
9.519	3180.46		9.7588	3156.68
9.6527	3202.71		9.8925	3182.54
9.7864	3192		10.0262	3204.96
9.9201	3203.43		10.1599	3145.16
10.0538	3230.41		10.2936	3102.29
10.1875	3224.98		10.4273	3087.24
10.3211	3217.9		10.5609	3072.61
10.4548	3214.03		10.6946	3067.75
10.5885	3167.81		10.8283	3094.63
10.7222	3128.16		10.962	3064.02
10.8559	3129.91		11.0957	3027.6
10.9896	3134.46		11.2293	3001.47
11.1232	3121.07		11.363	3016.5
11.2569	3129.47		11.4967	3017.09
11.3906	3150.38		11.6304	3006.58
11.5243	3134.82		11.7641	3003.24
11.658	3080.33		11.8978	3004.36
11.7916	3080
11.9253	3080.16
12.059	3099.96
12.1927	3087.38
12.3264	3073.08
12.4601	3058.94
12.5937	3091.13
12.7274	3084.99
12.8611	3080.24
12.9948	3077.22
13.1285	3068.26
13.2622	3069.95
13.3958	3059.91
13.5295	3060.06
13.6632	3072.01
13.7969	3069.38
13.9306	3062.41
14.0643	3045.97
14.1979	3042.37
14.3316	3048.16
14.4653	3036.43
14.599	3030.59
14.7327	3035.41
14.8664	3030.2
15	3014.56
15.1337	3018.48
15.2674	3042.47
15.4011	3054
15.5348	3054.51
15.6684	3072.67
15.8021	3097.07
15.9358	3097.77
16.0695	3102.96
16.2032	3093.86
16.3369	3084.46
16.4705	3066.44
16.6042	3044
16.7379	3063.74
16.8716	3101.83
17.0053	3115.53
17.139	3117.26
17.2726	3128.14
17.4063	3147.34
17.54	3161.1
17.6737	3127.52
17.8074	3105.44
17.9411	3133.08
18.0747	3185.96
18.2084	3199.92
18.3421	3197.17
18.4758	3204.24
18.6095	3189.34
18.7432	3202.94
18.8768	3208.42
19.0105	3216.54
19.1442	3222.41
19.2779	3220.9
19.4116	3241.42
19.5452	3242.14
19.6789	3237.77
19.8126	3207.39
19.9463	3169.95
20.08	3162.79
20.2137	3161.65
20.3473	3155.21
20.481	3169.34
20.6147	3181.58
20.7484	3180.56
20.8821	3167.54
21.0158	3143.22
21.1494	3126.21
21.2831	3127.75
21.4168	3134.42
21.5505	3144.78
21.6842	3148.3
21.8179	3128.37
21.9515	3124.05
22.0852	3140.39
22.2189	3159.18
22.3526	3157.15
22.4863	3129.26
22.6199	3102.96
22.7536	3085.79
22.8873	3078.69
23.021	3085.19
23.1547	3091.17
23.2884	3086.67
23.422	3087
23.5557	3107.09
23.6894	3140.67
23.8231	3162.16
23.9568	3156.12
24.0905	3141.36
24.2241	3138.62
24.3578	3138.64
24.4915	3123.11
24.6252	3097.49
24.7589	3082.84
24.8926	3071.83
25.0262	3063.28
25.1599	3069.6
25.2936	3074.38
25.4273	3065.09
25.561	3066.25
25.6947	3084.78
25.8283	3089.56
25.962	3072.89
26.0957	3055.36
26.2294	3048.4
26.3631	3060.04
26.4967	3089.36
26.6304	3115.55
26.7641	3128.09
26.8978	3133.96
27.0315	3129.26
27.1652	3116.6
27.2988	3106.84
27.4325	3098.41
27.5662	3096.61
27.6999	3091.3
27.8336	3074.36
27.9673	3066.48
28.1009	3068.89
28.2346	3060.01
28.3683	3045.73
28.502	3043.93
28.6357	3048.74
28.7694	3052.47
28.903	3066.09
29.0367	3086.31
29.1704	3082.36
29.3041	3053.4
29.4378	3034.95
29.5715	3036.37
29.7051	3043.64
29.8388	3054.1
29.9725	3067.85
