# Supplementary material for: Two subtypes of GTPase-activating proteins coordinate tip growth and cell size regulation in Physcomitrium patens
Source: Nat Commun. 2023 Nov 4;14:7084. doi: 10.1038/s41467-023-42879-y (PMC10625565; doi:10.1038/s41467-023-42879-y)
Supplement: Supplementary file 13 — Source Data [file 41467_2023_42879_MOESM13_ESM.zip › Source Data/Figure_7.xlsx]

## Sheet: fig.7b
WT	ren	ropgap	ropgap, ren	+REN	+GAP1		Adjusted one-way ANOVA comparison	p-value
14.9328	14.5881	16.2049	12.7908	17.3237	10.1878		WT vs ren	0.86
16.9135	15.3387	14.1685	13.3822	18.9116	10.23		WT vs ropgap	0.5193
13.6038	14.116	14.5849	10.6511	19.3697	10.362		WT vs ropgap, ren	0.0486
13.4443	11.7647	13.0604	13.5551	16.0076	11.6767		WT vs + REN	<0.0001
14.5408	15.3018	14.891	17.2669	19.437	11.3784		WT vs + GAP1	<0.0001
15.5642	14.1637	12.96	15.514	16.2268	9.59244
13.9364	13.7101	12.6781	13.0218	19.8436	9.0618
15.8387	14.3539	15.2831	13.7372	19.5386	10.1653
14.3434	14.6382	15.5601	16.3944	15.5932	9.77328
14.0662	12.4683	12.3379	14.5543	17.0016	10.3567
13.7323	14.1758	13.6291	14.524	19.2192	11.22
12.7007	14.9698	15.9764	11.9632	19.2852	10.7897
13.0035	15.749	15.9554	15.2011	17.1376	9.75084
15.2695	13.5445	14.3791	16.2004	17.4068	10.0967
12.4654	13.1729	11.1326	14.3431	19.0476	10.989
13.6836	13.0479	11.8552	16.2809	14.3867	10.7488
12.6182	11.0215	13.5432	14.1689	15.5008	11.5883
13.6038	15.7957	16.7395	14.3656	17.8596	10.5811
12.8264	16.0894	16.4009	15.3938	18.8826	11.2398
13.6038	14.0317	15.5812	19.2443	18.81	11.884
13.5362	14.3539	14.4893	15.8704	15.7912	11.1659
13.0035	14.148	15.0676	14.9662	19.3129	9.50136
12.629	14.9208	15.5812	10.1587	16.2796	11.2055
14.3718	13.4272	18.6478	16.3033	16.1066	11.9618
16.4484	14.5881	16.2194	15.9377	18.15	11.8985
14.5935	14.7612	15.9764	15.3688	17.2735	11.2398
13.9364	15.3018	18.3919	14.4329	18.0616	9.62148
12.629	14.2948	13.0054	15.4255	14.2784	11.6068
	14.6036	12.0755	15.7423	14.3656	10.8095
	15.8243	12.1824	16.6043	14.0316	10.5811
	14.452	13.2824	15.2737	15.2486	10.8095
	14.3539	14.9364	15.4559	15.8954	11.9935
		14.8586	11.5157	16.933	11.2398
		14.9364	14.7061	14.2507	9.57528
		12.9211	14.5266	13.9854	10.7144
		13.4995	15.4678	16.5686	10.0188
		11.8438	14.5688	16.2862	11.2741
		12.9827	14.2481	18.0616	11.6926
		12.2423	14.4751	17.5666	11.2028
		13.9822	13.7531	16.3508	11.6952
		12.1354	11.8879	16.6043	12.6971
		16.7654	13.1261	18.253	11.1052
		13.5432	11.8483	22.6802	9.72048
		13.2824	15.3503	16.3033	11.7348
		15.2734	11.5751	16.4921	10.4887
		13.0054	12.4265	18.48	10.6326
		12.8353	15.3833	17.8187	10.2854
		14.4083	12.544	18.121	10.7435
		15.1292	13.7372	17.8675	11.9869
		13.4995	13.7254	15.8704	11.7176
		14.5395	12.544	16.7548	11.8985
		14.8279	14.0395	17.8187	10.2722
		15.6978	15.2869	18.9658	11.884
		15.586	11.9988	16.5634	9.70596
		16.281	14.9675	17.2894	10.2511
		13.0718	14.953	15.8954	10.7435
		13.9352	13.1419	17.1376	11.1659
		14.256	13.8758	16.0169	11.5883
		19.4773	15.0533	15.8651	12.1493
		12.96	15.5562	17.8292	11.8985
		14.4893	15.8954	13.6475	13.6422
		14.58	15.943	16.3337	7.97148
		14.9364	12.9413	17.5177	9.67296
		14.1685	14.4131	14.3326	11.0788
			15.6064	16.5343	8.97732
			14.087	13.4112	10.131
			13.3597	18.3797	11.2398
			13.497	15.84	11.4932
			13.4323	17.1151	10.5349
			16.2862	16.3337	10.2366
			13.6686	18.7097	9.05256
			14.7576	16.9277	11.22
			18.9658	13.7042	10.3396
			19.2443	14.19	11.5183
			15.1206	16.2268	10.7804
			15.1721	16.5634	10.985
			17.9599	18.678	11.719
			16.2373	14.5794	11.7044
			15.774	16.7548	12.4001
			18.7717	17.6114	11.8879
			15.6539	11.2781	11.1698
			16.5634	14.5266	13.0759
			15.0625	14.4738	11.5262
			13.6686	12.9413	9.59244
			15.1906	12.082	12.6086
			16.2268	14.5266	8.63676
			16.933	14.2164	9.33372
			15.1945	17.6114	9.6096
			19.276	18.088	10.6418
			14.2481	16.5858	9.44724
			16.0723	18.678	10.6418
			14.5464	16.3746	12.9875
			15.4295	18.0616	10.9996
			16.1436	16.3746	10.8874
			15.0506	14.3326	11.8985
			14.7906	15.0374	10.362
			14.0316	16.8128	10.6273
			15.3054	19.4845	9.66108
				16.1911	10.0967
				16.3271	10.3145
				18.3374	10.9098
				18.9552	10.4874
					9.45516
					10.9692
					11.2636
					10.4874
					11.9935
					10.7738
					10.985
					9.74424
					11.0933
					9.88944
					7.84344

## Sheet: fig.7c
WT	GAP1-ox	REN-ox		Adjusted one-way ANOVA comparison	p-value
14.9328	10.5591	18.0005		WT vs GAP1-ox	<0.0001
16.9135	12.168	18.6968		WT vs REN-ox	<0.0001
13.6038	12.5749	17.7829
13.4443	13.52	15.767
14.5408	11.2513	19.12
15.5642	13.0035	15.767
13.9364	10.14	15.7819
15.8387	12.5101	16.4484
14.3434	11.0851	17.0217
14.0662	13.1009	16.9541
13.7323	11.0877	16.3362
12.7007	10.0494	16.7364
13.0035	11.8246	14.196
15.2695	8.788	15.4155
12.4654	10.8998	15.2519
13.6836	10.2968	14.1149
12.6182	16.0685	16.7229
13.6038	10.9215	13.6876
12.8264	10.9215	17.338
13.6038	9.06922	17.115
13.5362	7.88351	16.3862
13.0035	9.39505	18.202
12.629	13.6876	19.3579
14.3718	10.2968	17.9613
16.4484	13.5362	15.8252
14.5935	9.41533	14.2609
13.9364	14.196	16.3362
12.629	9.48834	13.8837
	9.50726	13.6876
	9.88447	15.4155
	9.88447	18.1452
	8.89075	15.644
	11.3027	11.5123
		17.1014
