# Supplementary material for: Two subtypes of GTPase-activating proteins coordinate tip growth and cell size regulation in Physcomitrium patens
Source: Nat Commun. 2023 Nov 4;14:7084. doi: 10.1038/s41467-023-42879-y (PMC10625565; doi:10.1038/s41467-023-42879-y)
Supplement: Supplementary file 13 — Source Data [file 41467_2023_42879_MOESM13_ESM.zip › Source Data/Figure_4.xlsx]

## Sheet: fig.4e
WT	ropgap	ropgap, ren	+ REN	+ GAP1		Adjusted one-way ANOVA comparison	p-value
134.6	122.283	98.495	148.462	172.451		WT vs. ropgap	<0.0001
144.2	158.435	130.342	146.903	137.77		WT vs. ropgap, ren	<0.0001
146.7	149.236	112.025	153.661	136.699		WT vs. + REN	0.9991
146	101.977	95.6073	123.78	114.602		WT vs. + GAP1	0.1164
120.3	106.841	71.4076	144.125	151.569
140.9	130.144	116.213	146.742	185.673
135.6	126.24	101.1	157.731	135.678
132.3	122.793	113.088	129.899	154.315
133.5	110.978	106.719	134.228	132.721
123.8	117.791	89.8847	162.954	149.815
143.7	124.757	129.075	117.712	148.648
119.6	110.662	114.535	139.107	115.945
110.7	121.797	110.546	160.625	162.6
114.1	121.651	120.986	149.38	139.03
133.1	131.679	90.4223	144.234	154.147
126.6	163.677	110.227	177.956	132.569
135	137.562	99.1258	152.314	135.795
146	106.249	120.826	140.393	163.857
154.5	117.753	121.682	146.352	161.291
185.9	110.998	128.551	154.297	145.68
149.2	119.93	113.105	145.686	167.162
156.9	112.884	140.039	135.439	153.903
162	115.153	117.202	143.286	154.955
153.8	109.038	113.5	150.302	137.027
141.3	118.543	113.577	138.333	145.317
182.5	104.903	95.6215	124.421	150.348
147	114.986	125.233	141.379	152.373
	115.549	133.769	157.163	168.681
	129.128	124.026	137.891	161.623
	137.091	141.231	119.077	155.173
	110.153		148.446	168.676
	105.749		125.173	164.675
			127.676	118.462
			125.884	144.116
			104.448
			161.036
			147.262
			104.568
			148.544
			147.077
			148.05
			134.026
			147.73
			160.684
			138.95
			133.626
			122.062

## Sheet: fig.4f
WT	ren	ropgap	ropgap, ren		Adjusted one-way ANOVA comparison	p-value
25.9683	21.5224	19.2992	8.86749		WT vs ren	>0.9999
22.2811	13.8602	17.4491	11.9345		WT vs ropgap	<0.0001
21.8079	21.8401	20.2283	11.2611		WT vs ropgap, ren	<0.0001
21.5154	9.27358	11.8165	13.6496
20.3127	28.0797	14.175	14.7367
18.0679	30.5542	17.2559	12.4643
14.7742	23.5968	17.6347	13.288
18.4247	19.6363	15.9841	18.3749
19.1451	18.0323	16.4815	14.7866
18.6775	21.9923	12.751	15.2221
20.3373	38.4309	16.5813	13.8857
15.3714	22.7833	15.628	13.8179
20.7764	21.9387	13.9416	14.9355
19.6203	25.6578	17.2109	15.3039
19.0462	20.16	16.6631	13.1272
17.399	13.6987	16.6772	10.2599
22.6796	15.4162	16.3476	13.7545
19.0347	18.1146	15.2192	14.2276
22.1996	26.3817	18.3936	11.178
18.3602	24.6143	17.7923	12.8303
21.6654	20.3747	14.175	13.4178
23.4072	16.1282	14.8957	13.2763
23.1682	34.0208	17.8389	12.6513
18.0384		17.4147	12.343
19.44		10.3002	14.58
16.1998		17.3464	12.7109
21.5786		16.8668	11.3766
18.879		12.8251	9.28993
22.6796		19.9087	14.0401
19.6272		18.1224	14.8605
20.547		20.2672	16.6418
18.5461		8.78793	13.2963
19.5363		12.8848	13.6632
11.2962		14.817	14.0307
24.5312		14.7799	12.1747
19.6384		13.6078	8.66599
22.2556		18.5445	13.8358
18.804		15.2069	14.13
21.6654		18.4091	11.9805
18.459		13.9271	11.5131
20.9094		15.7793	11.4874
18.727		18.4021	11.7612
18.111		14.3953	13.1219
20.8893		12.96	14.2666
20.4629		16.2661	10.237
20.6973		14.1379	11.498
		21.8705	12.2605
		11.3157	12.0487
		14.1798	12.5649
		20.0987	13.8404
		27.7513	13.1109
		15.5149	14.744
		14.4949	14.0004
		14.0014	14.5327
		17.6245	11.8895
		18.499	11.275
		17.7092	14.4127
		17.2354	13.5602
		17.3663	13.6269
		16.4088	12.5962
		15.3275
		19.44
		19.5731
		14.5152
		12.2123
		11.2548
		14.2447
		16.4868
		17.9281
		16.7584
		15.9973
		12.6545
		16.6238
		15.3382
		13.9017
		19.5269
		12.6783
		15.0047
		12.9878
		19.7215
		16.6225
		19.855
		12.7676
		14.2843
		16.2345
		9.91846
		18.9058
		16.1449
		16.9604
		13.3534
		13.8286
		18.3015
