# Supplementary material for: Two subtypes of GTPase-activating proteins coordinate tip growth and cell size regulation in Physcomitrium patens
Source: Nat Commun. 2023 Nov 4;14:7084. doi: 10.1038/s41467-023-42879-y (PMC10625565; doi:10.1038/s41467-023-42879-y)
Supplement: Supplementary file 13 — Source Data [file 41467_2023_42879_MOESM13_ESM.zip › Source Data/Figure_8.xlsx]

## Sheet: fig.8d
FL	H165A	R239L
0.392	0.08	0.24
0.315	0.154	0.297
0.205	0.068	0.202

## Sheet: fig.8e
WT	ΔCC	R204L	ΔPH
0.165591	0.286851	0.163725	0.0823218
0.197865	0.289696	0.174386	0.166348
0.148306	0.127658	0.158617	0.0844519

## Sheet: fig.8f
GAP conc. (µM)	PpRopGAP1			AtRopGAP1
0	0.914093	1.07953	1.00638	1.05177	0.878399	1.06984
0.13	0.454607	0.404953	0.491036	0.154605	0.282356	0.30907
0.26	0.261054	0.184344	0.374635	0.131743	0.107563	0.298718
0.52	0.214141	0.129335	0.165561	0.056741	0.026703	0.028273

## Sheet: fig.8g
Conc. (µM)	PpREN			PpREN(R207L)
0	1.03984	1.06063	0.89953	0.90135	0.992821	1.10583
0.013	0.394111	0.400815	0.168938	0.955331	0.747958	1.16031
0.026	0.068541	0.240803	0.117981	1.05738	1.00345	0.724319
0.053	0.11795	0.0875091	0.117254	0.688611	0.79919	0.904958
Conc. (µM)	PpRopGAP1
0	1.08076	1.15227	0.766969
0.13	0.389092	0.312532	0.259071
0.26	0.127933	0.0602541	0.0845831
0.53	0.032353	0.025823	0.036572
