# Supplementary material for: Two subtypes of GTPase-activating proteins coordinate tip growth and cell size regulation in Physcomitrium patens
Source: Nat Commun. 2023 Nov 4;14:7084. doi: 10.1038/s41467-023-42879-y (PMC10625565; doi:10.1038/s41467-023-42879-y)
Supplement: Supplementary file 13 — Source Data [file 41467_2023_42879_MOESM13_ESM.zip › Source Data/Figure_9.xlsx]

## Sheet: fig.9c
Nter	Nter-rGAP		Two-tailed t-student's test comparison	p-value
1.10776	1.04413		Nter vs Nter-rGAP	<0.0001
1.14203	0.981494
1.1241	1.20074
1.1942	0.996584
1.14771	1.02431
1.3898	1.08548
1.24862	1.0562
1.59196	1.12934
1.49964	1.06964
1.23689	1.05434
1.64199	1.10977
1.35879	1.12648
1.32348	0.991217
1.39293	1.09003
1.32848	0.982488
1.28402	1.21332
	1.18774
	1.16743
	1.179
	1.2698

## Sheet: fig.9e
Mem/cyto intensity ratio			Distance to tip (µm)			Two-tailed t-student's test comparison of mem/cyto intensity ratio	p-value		Two-tailed t-student's test comparison of distance to tip	p-value
WT	REN-ox		WT	REN-ox		WT vs REN-ox	0.0103		WT vs REN-ox	<0.0001
1.07933	1.19944		14.444	21.833
1.02187	1.18707		7.842	20.568
1.0807	1.17736		8.566	13.021
1.07198	1.13942		14.859	15.956
1.08061	1.23314		12.594	21
1.04904	1.1738		11.515	21.431
1.06942	1.16234		9.58	20.466
1.06262	1.12338		10.627	15.926
1.39866	1.06356		14.675	18.081
1.21955	1.15209		17.257	19.246
1.29214	1.16433		13.844	17.893
1.60948	1.31963		13.832	16.273
1.32208	1.29902		14.481	23.989
1.49481	1.45227		13.538	18.205
1.47023	1.24881		12.8	15.133
1.37417	1.19157		8.464	15.213
1.25514	1.19009		8.143	21.257
1.28302	1.22051		13.778	19.496
1.10514	1.43524		12.342	16.526
1.13683			14.669
1.93262			16.088
1.52477			13.282
1.88218			17.068
1.68664			13.249
1.63244			9.67
1.7776			16.281
1.80919			10.874
1.30989
1.37878
1.1906
1.53134
1.6253
1.1433
1.15023
1.24118

## Sheet: fig.9f
WT	REN-ox		Two-tailed t-student's test comparison	p-value
0.346667	0.356089		WT vs REN-ox	0.4842
0.441987	0.66532
0.827234	0.151668
0.208789	0.449101
0.330905	0.332798
0.37631	0.323336
0.260001	0.481
0.240741	0.298994
0.422493	0.622166
0.382354	0.317193
0.32118	0.376992
0.253813	0.363996
0.328829	0.203127
0.459318	0.227499
0.297148	0.389999
0.219652	0.368334
0.238338	0.419988
0.422493	0.330007
0.328092	0.244711
0.400408	0.363996
0.35578	0.208003
0.479372	0.485777
0.233996	0.383165
0.298994	0.236049
0.313523	0.624016
0.520009	0.417074
0.336815	0.37
0.359043	0.311065
0.538589	0.455012
0.233996	0.288885
0.260001	0.230647
0.466456	0.424999
0.396493	0.303327
0.436438	0.53625
0.42713	0.560636
0.268129	0.462211
0.25536	0.206349
0.301596	0.418256
0.307888	0.418256
0.265915	0.314173
0.179311	0.344126
0.381872	0.455012
0.928525	0.37195
0.344508	0.355338
0.382354	0.910012
0.28757	0.312705
0.289547	0.264335
0.325007	0.268966
0.292507	0.200267
0.560014	0.330007
0.212332	0.0879405
0.282939	0.346667
0.150527	0.555435
0.308745	0.500008
0.246557	0.441987
0.21185	0.366357
0.186878	0.314173
0.496378	0.260001
0.311998	0.481
0.831968	0.440566
0.455012	0.43789
0.402993	0.203784
0.411656	0.220002
0.416001	0.266504
0.232141	0.174828
0.37143	0.242662
0.381872	0.389999
0.584991	0.273004
0.37	0.481
0.285999	0.290591
0.404442	0.455012
0.325007	0.319096
0.346667	0.260001
0.287851	0.325007
0.635563	0.307274
0.617482	0.325007
0.493985	0.330007
0.413641	0.487514
0.300628	0.314173
0.356301	0.303327
0.385175	0.361109
0.305002	0.19882
0.190245	0.406242
0.528111	0.368334
0.75215	0.320665
0.43334	0.325007
0.335838	0.43334
0.491128	0.260001
	0.376992
