# Supplementary material for: Two subtypes of GTPase-activating proteins coordinate tip growth and cell size regulation in Physcomitrium patens
Source: Nat Commun. 2023 Nov 4;14:7084. doi: 10.1038/s41467-023-42879-y (PMC10625565; doi:10.1038/s41467-023-42879-y)
Supplement: Supplementary file 13 — Source Data [file 41467_2023_42879_MOESM13_ESM.zip › Source Data/Figure_5.xlsx]

## Sheet: fig.5a
Branch location	WT	ropgap	ropgap, ren	+REN	+ GAP1	GAP1-ox
2	40.8	46.2	65.9	32.5	3	4.9
3	100	97.1	97.7	87.5	28.6	30
4	100	97.7	100	100	69	54.8

## Sheet: fig.5c
WT			ropgap, ren			GAP1-ox			Adjusted one-way ANOVA comparison of width	p-value		Adjusted one-way ANOVA comparison of height	p-value
Width (µm)	Height (µm)		Width (µm)	Height (µm)		Width (µm)	Height (µm)		WT vs ropgap, ren	<0.0001		WT vs ropgap, ren	0.8207
16.2455	16.4495		29.545	10.8792		16.5062	8.20881		WT vs GAP1-ox	0.6864		WT vs GAP1-ox	0.4336
17.2748	12.5379		27.3319	16.8606		17.1148	13.7534
20.9251	10.6227		25.3498	22.1568		15.5652	7.70515
16.416	11.1501		25.4757	9.84675		16.2029	7.7999
16.8383	8.62626		25.8294	10.6514		15.2436	6.03456
18.0524	8.60236		24.3285	6.40357		14.286	8.47526
13.8795	13.1736		25.2144	13.4509		18.6007	18.6413
20.0074	12.9569		20.4949	15.5046		17.444	15.4475
14.6395	19.4083		19.7381	12.3307		17.0955	17.1715
16.1165	10.132		21.4462	18.0922		15.2916	12.8655
14.2778	27.4179		23.6402	22.0771		14.4297	11.8673
			23.0554	16.0719		14.1912	9.4058
			19.6282	10.6689
			28.6767	21.6883

## Sheet: fig.5e
WT (min)	ropgap, ren (min)		Two-tailed t-student's test comparison	p-value
22	54		WT vs ropgap, ren	0.0046
9	30
6	52
15	18
9	30
6	22
21	18
9	16
9	20
6	12
18	18
12	24
14
