# Supplementary material for: Two subtypes of GTPase-activating proteins coordinate tip growth and cell size regulation in Physcomitrium patens
Source: Nat Commun. 2023 Nov 4;14:7084. doi: 10.1038/s41467-023-42879-y (PMC10625565; doi:10.1038/s41467-023-42879-y)
Supplement: Supplementary file 13 — Source Data [file 41467_2023_42879_MOESM13_ESM.zip › Source Data/Supplementary_Figure_5.xlsx]

## Sheet: fig.s5
R134L	R135L	R134/135L		Adjusted one-way ANOVA comparison	p-value
1.01098	2.50631	0.61249		R134L vs R135L	0.3006
1.00125	0.660852	0.988629		R134L vs R134/135L	0.9974
1.00172	4.77716	1.62019		R135L vs R134/135L	0.3264
