# Supplementary material for: Two subtypes of GTPase-activating proteins coordinate tip growth and cell size regulation in Physcomitrium patens
Source: Nat Commun. 2023 Nov 4;14:7084. doi: 10.1038/s41467-023-42879-y (PMC10625565; doi:10.1038/s41467-023-42879-y)
Supplement: Supplementary file 13 — Source Data [file 41467_2023_42879_MOESM13_ESM.zip › Source Data/Supplementary_Figure_10.xlsx]

## Sheet: fig.s10a
Conc. (µM)	PpROP4			AtROP1
0	1.12666	0.945389	0.927946	0.992041	1.00532	1.00264
1.2	0.164562	0.233264	0.0751275	0.814564	0.766292	0.631103
2.4	0.0307479	0.0373735	0.0201991	0.241381	0.459809	0.509829
12	0.00118449	0.000946067	0.00196549	0.0158591	0.00635369	0.00579087

## Sheet: fig.s10b
Conc. (µM)	PpRopGAP1			AtRopGAP1
0	0.889638	1.07839	1.03198	0.9177	1.03212	1.05018
0.13	0.694904	0.477919	0.528457	0.606159	0.431679	0.487729
0.26	0.430493	0.327323	0.259897	0.252748	0.313123	0.314012
0.52	0.174859	0.178422	0.210892	0.029157	0.014679	0.016733

## Sheet: fig.s10c
MBP	FL	Nter	Cter		Adjusted one-way ANOVA comparison	p-value
0.909811	0.089518	0.795385	0.275734		FL vs Nter	<0.0001
1.124	0.0830134	0.905519	0.38715		FL vs Cter	0.0055
0.966189	0.0740804	0.912537	0.479156

## Sheet: fig.s10d
Conc. (µM)	WT			H165A			R239L
0	0.914093	1.07953	1.00638	0.967386	1.09589	0.936722	0.954781	1.12487	0.920345
0.13	0.454607	0.404953	0.491036	0.828323	0.849005	0.573294	0.884811	0.946116	0.959289
0.26	0.261054	0.184344	0.374635	0.216145	0.468658	0.228851	0.405645	0.835191	0.573496
0.52	0.214141	0.129335	0.165561	0.157249	0.320278	0.415877	0.382411	0.618161	0.560428
