# Supplementary material for: Two subtypes of GTPase-activating proteins coordinate tip growth and cell size regulation in Physcomitrium patens
Source: Nat Commun. 2023 Nov 4;14:7084. doi: 10.1038/s41467-023-42879-y (PMC10625565; doi:10.1038/s41467-023-42879-y)
Supplement: Supplementary file 13 — Source Data [file 41467_2023_42879_MOESM13_ESM.zip › Source Data/Supplementary_Figure_9.xlsx]

## Sheet: fig.s9a
ROP4	ROP4CA	ROP4DN
0.0223213	0.122051	0.0139016
0.0755985	0.666812	0.0199095
0.0419095	0.0354507	0.0218422

## Sheet: fig.s9c
RopGAP1	REN
0.108904	0.00162151
0.0873765	0.0882641
0.0667865	0.0621279
