# Supplementary material for: Two subtypes of GTPase-activating proteins coordinate tip growth and cell size regulation in Physcomitrium patens
Source: Nat Commun. 2023 Nov 4;14:7084. doi: 10.1038/s41467-023-42879-y (PMC10625565; doi:10.1038/s41467-023-42879-y)
Supplement: Supplementary file 13 — Source Data [file 41467_2023_42879_MOESM13_ESM.zip › Source Data/Figure_2.xlsx]

## Sheet: fig.2c
Time (min)	GEF4	ROP4
0	166.098	153.427
2	169.252	158.895
4	168	162.238
6	175.126	213.343
8	178	243.783
10	172.063	216.965
12	170.455	162.357
14	167.119	145.399
16	167.224	151.469

## Sheet: fig.2e
Time (min)	GEF4	GAP1
0	143.084	137.482
2	142.035	127.531
4	144.203	128.336
6	142.601	127.664
8	156.329	131.385
10	174.189	140.273
12	193.748	153.203
14	174.518	157.273
16	151.594	162.811
18	142.273	151.895
20	138.462	141.378
22	136.937	135.636
24	135.916	127.741
26	134.937	127.454
28	136.077	123.706

## Sheet: fig.2f
ROP4 (min)	GAP1 (min)		Two-tailed t-student's test comparison	p-value
0	6		ROP4 vs GAP1	0.0023
0	8
2	26
-2	6
0	4
	10
	8
	10
	4
	4
