# Supplementary material for: Two subtypes of GTPase-activating proteins coordinate tip growth and cell size regulation in Physcomitrium patens
Source: Nat Commun. 2023 Nov 4;14:7084. doi: 10.1038/s41467-023-42879-y (PMC10625565; doi:10.1038/s41467-023-42879-y)
Supplement: Supplementary file 13 — Source Data [file 41467_2023_42879_MOESM13_ESM.zip › Source Data/Supplementary_Figure_8.xlsx]

## Sheet: fig.s8a
Day	0	2	4	6	8	10	12	14
WT	250	785	1235	2777	5160	7524	10321	12583
	177	857	698	1695	3644	5581	7191	10182
	88	332	1454	3113	3935	6025	10100	10661
	448	697	1086	2582	3004	5147	10432	8682
	209	566	1003	2432	3983	6236	9260	11283
	174	611	1053	2307	4020	6448	8046	11346
	106	508	999	2123	4760	6921	9915	12326
	181	580	1234	2606	3911	5456	10270	10202
	295	586	1166	2490	4971	7142	8037	13510
	344	556	744	1861	4786	6814	8881	12038
	192	447	1309	2879	3664	5644	10207	10377
	245	610	1479	2726	4372	6361	8962	10176
	218	644	1319	2424	4430	5937	8700	10041
	237	694	1127	1875	4237	6417	7293	10947
	139	513	850	2242	2589	4483	8783	8180
	307	531	974	2310	5228	7977	9836	13633
	249	358	978	2224	3690	5779	8252	9642
	245	624	1031	1859	4685	6658	7609	11151
	162	482	772	2683	3604	5446	8465	9318
	174	511	1313	2271	4439	6375	9376	10806
	238	615	1054	1958	4970	6942	9250	11907
	91	555	1191	2529	3555	5592	8748	9734
	179	491	1707	2483	5089	7518	9267	13212
	129	813	1540	2309	4467	6608	10968	10546
	94	249	1057	3336	3715	5580	7268	9293
	121	578	1065	1543	4221	6653	8014	10907
	260	737	1109	2432	4462	6168	9697	11223
	248	284	814	2724	4723	7530	9850	13190
	190	638	554	2423	4325	6517	10914	11800
	176	517	1085	2236	4852	7328	10238	12708
	229	690	1331	3223	3646	5334	12046	9603
ropgap	411	766	1774	3430	4341	6129	8230	8189
	334	636	1964	3859	3769	5666	7789	11129
	561	1049	1221	2626	3582	5373	9225	10978
	544	980	1357	2918	4446	6655	9106	10859
	481	839	965	2240	3415	5232	10738	11475
	361	774	1798	3400	3151	4933	11385	10698
	338	892	1600	2918	3678	5401	9251	9944
	372	784	1711	3140	3427	5029	7230	8729
	557	1053	1569	2886	3393	5188	6973	10263
	238	496	1611	2509	3043	4248	9796	12404
	298	577	1136	2480	4476	6240	7327	10704
	348	677	1323	2472	3355	4921	7157	8570
	297	595	1229	2209	3851	5542	7061	9645
	326	567	1149	2661	3640	5207	7062	9947
	188	532	1297	2225	3550	5052	9103	10730
	304	533	1039	1578	2823	4300	8788	14887
	287	690	634	2151	3763	5477	9162	10178
	300	543	1033	2312	4314	6092	8651	10458
	233	559	1160	2450	3644	4983	7474	8609
	251	582	1208	2179	3970	5888	6262	9196
	268	519	1132	2189	3676	5853	7508	9830
	150	304	1386	2129	3814	5761	10273	10659
	284	499	822	2291	4904	6649	9154	13221
	187	413	1071	1848	4379	6341	8351	9840
	213	512	1031	2002	4780	6556	6690	9504
	202	454	1108	2642	4580	6540	7680	11175
	242	513	849	2206	5418	5983	8169	12660
	241	383	928	2343	3887	7183	6211	11131
	322	653	1240	2806	4887	6713	8688	10056
	253	497	1038	2408	4394	7545	8411	10633
	297	533	1112	2786	4925	7016	9416	9681
	324	647	1311	1976	6252	8938	12913	10708
ropgap, ren	539	877	1634	2818	3702	5400	5817	7709
	608	837	1501	2575	3382	5341	5535	7535
	545	809	1462	2617	3415	4688	5976	8016
	442	596	1066	1990	3104	5311	6733	9091
	367	481	859	1710	3592	5426	5068	7685
	478	777	1358	2449	2568	5256	5838	7035
	612	922	1718	2845	3257	4704	6622	8600
	652	980	1659	2798	3411	5538	7263	9306
	472	709	1307	2256	3864	5760	6211	9176
	550	785	1450	2713	2865	5396	7933	7914
	388	685	1384	2422	2758	4083	8484	9098
	407	563	1245	2185	3091	3830	6322	9434
	686	982	1726	2808	3266	5490	5888	7801
	472	616	1142	2000	3618	4468	6309	8162
	550	784	1461	2623	3508	4773	5619	7795
	355	452	775	1556	2940	4833	6236	8341
	315	494	924	1831	2542	3909	5942	7829
	506	700	1286	2295	3904	4487	5694	8034
	554	813	1452	2490	3180	4708	5796	7701
	443	683	1325	2240	4013	5026	6929	8997
	348	563	1154	2072	3221	4997	8205	9128
	236	469	996	1856	3505	4334	6875	8690
	246	439	925	1964	3843	5089	6956	8747
	623	917	1588	2629	3301	3879	6222	7970
	484	720	1347	2309	3996	4557	6125	7951
	488	658	1220	2151	4162	4807	5552	7559
	334	429	861	1629	3769	5313	6421	8684
	536	716	1262	2340	2730	4030	6220	8507
	369	525	1017	1942	3109	5119	5026	6689
	534	724	1282	2302	4063	4832	5117	7067
	513	710	1322	2292	3771	4962	6236	8328
	549	877	1494	2659	4007	4486	6686	8488

## Sheet: fig.s8c
Day	0	2	4	6	8	10	12	14
WT	256	657	1341	2023	3785	8334	8775	16251
	189	435	960	1803	3124	5604	9906	11093
	162	551	1178	1722	3115	5761	10419	12406
	285	757	1620	2261	3929	5106	7695	17886
	275	570	1308	2694	4848	5565	10510	16130
	203	566	1321	2035	3476	4104	8252	10076
	352	409	940	2143	3537	6055	10438	12164
	195	792	1564	1777	2962	5042	8548	6741
	189	515	1079	2063	3461	6610	9092	10876
	279	570	1186	1513	2624	5308	7173	11305
	188	298	781	2681	4436	6996	9711	10803
	144	436	970	2719	4447	8510	7731	6712
	257	655	1427	2118	3461	5700	6803	9941
	262	773	1624	2633	4347	6675	7248	10043
	162	349	983	2701	4733	6065	5816	8160
	134	501	1300	1668	3251	3966	7190	8679
	170	540	1411	2010	3557	4485	7847	9904
	184	550	1301	1772	3058	3933	8205	8281
	285	557	1161	2857	4624	7897	8886	8365
	269	586	1168	2054	3412	5588	9517	7365
	175	405	905	2605	4195	6991	7208	8165
	140	396	869	1990	3453	7878	10344	10769
	102	559	1080	2190	3734	6925	9359	8082
	235	567	1152	2115	3863	7526	10646	10489
	378	780	1600	2476	4109	7308	6618	10403
	314	727	1509	2118	3568	5999	11222	12910
	274	538	1188	2730	4840	7784	8476	10831
	209	212	744	3054	5474	6944	10361	14862
	112	629	1344	2458	4119	9298	13227	10710
	388	520	1127	2721	4801	8616	8980	14289
	284	816	1565	2689	4676	5206	8676	11331
	345	292	728	1218	2353	6493	12759	9205
ropgap-HM	579	735	1565	2408	4398	7114	8784	10470
	631	612	1713	1861	3335	7855	9826	11383
	567	831	1761	2352	4101	7414	10157	11511
	379	1045	1810	2521	4611	6879	9618	10794
	234	628	1437	2891	4990	4954	9293	9796
	470	793	1036	1440	2756	4881	6908	11435
	373	733	1832	2180	3874	6897	8588	8468
	511	991	1703	2581	4459	6578	7938	9836
	178	1215	1663	1858	3488	7343	8959	12241
	467	1078	1913	2860	4796	7672	9736	14041
	323	843	1371	2572	4483	6363	8135	7648
	252	1104	1439	2682	4628	6220	7294	8523
	429	571	1795	2545	4547	6696	7942	9434
	186	911	1603	2480	4070	6078	8263	9727
	428	782	1473	2726	4624	5941	7684	11911
	154	636	1011	3143	5289	3960	6905	13219
	275	606	1303	2624	4349	4730	7912	10203
	303	884	1229	3179	5205	5212	6881	9289
	442	812	1581	1959	3389	5687	7352	9008
	367	839	1184	2748	4580	5266	6332	10257
	332	972	1773	2568	4325	6973	8499	13464
	226	1028	1160	2554	4676	5779	7291	10389
	520	793	1404	2451	4476	6910	8947	9963
	296	526	2122	2560	4493	8158	9435	10061
	511	807	2063	2365	4206	8113	9247	10005
	456	623	1849	2872	4807	6979	8619	12113
	350	375	796	3266	5335	4216	6008	12535
	429	1059	1452	3111	5240	5851	9960	8386
	379	734	1877	2395	4286	7548	11082	9648
	455	705	2045	2106	3677	8524	10786	7267
	479	504	1733	2486	4447	7187	9001	10411
	559	797	1964	2823	4863	8223	10416	9880
ropgap-HM, ren	544	622	1053	1452	4086	3887	8059	8467
	572	1116	1807	2160	3767	5184	7185	9896
	377	862	1490	2381	3476	5178	6799	9744
	418	1145	1876	2327	3371	5363	6741	10604
	376	767	1483	1786	3597	3723	6978	8838
	334	710	1258	2077	3424	4621	6629	7698
	320	835	1441	2123	3679	4759	6766	7538
	339	851	1377	1824	3693	4485	6762	7834
	429	716	1294	1728	3141	4288	6230	7806
	715	1010	1567	1789	4803	4535	8867	9687
	396	887	1417	1642	3250	4464	7184	8626
	467	693	1265	1845	3453	4883	6282	7317
	344	1108	1699	2006	3169	5114	5996	8630
	410	666	1195	2585	3818	5526	7320	6682
	300	680	1248	2021	3100	4640	5864	7188
	345	732	1409	2652	3276	5138	6507	7776
	240	582	1154	2332	2886	5060	5880	7453
	330	714	1277	2293	3190	4956	6041	7461
	354	887	1493	1912	3383	4677	6440	8581
	509	741	1229	2306	3941	5823	7167	7652
	454	716	1120	1826	3184	4893	6226	7164
	558	835	1327	1853	3586	5097	6879	8633
	335	582	911	2062	2985	5276	6093	6877
	382	659	1084	2131	2935	5360	5788	7259
	395	766	1178	2092	3432	5480	6270	7575
	391	710	1188	2161	3000	5330	5885	7484
	296	736	1344	2078	2795	4760	5630	7554
	289	686	1285	2994	2952	6241	5780	7804
	196	791	1380	2490	2505	6123	5078	8231
	472	713	1241	2294	3449	5551	6733	8185
	540	596	1007	1944	3573	5147	6844	7624
	507	638	1067	1995	3738	5047	7187	7368

## Sheet: fig.s8d
Day	0	2	4	6	8	10	12	14
WT	202	277	598	1266	2710	6670	8660	14168
	131	295	723	1586	3463	5828	10412	15541
	109	179	442	961	2459	5728	7793	12451
	127	223	547	1233	2933	4771	9685	15343
	148	221	475	1043	2302	4290	8023	12613
	104	206	509	1160	2716	5248	7338	10420
	108	161	368	849	1971	7296	5839	8892
	105	211	503	1094	2420	6510	7908	11603
	151	299	840	1727	3550	5261	10171	16264
	159	316	909	1892	4104	3600	11251	15769
	108	285	751	1559	3275	6551	8568	12743
	121	210	508	1116	2500	5203	7559	11288
	153	254	544	1193	2715	4432	8843	14492
	127	261	600	1328	3098	4489	9613	14523
	181	264	682	1467	3246	5330	9760	14745
	193	365	837	1720	3575	5210	11090	16724
ropgap, ren	221	252	419	861	1534	2534	4007	5825
	467	522	761	1282	2053	3128	4914	6746
	243	329	554	1007	1723	2782	4633	6449
	200	390	662	1182	2059	3349	5637	7784
	188	299	569	1146	1895	2953	4678	6658
	268	442	772	1235	1916	2966	4839	6210
	365	490	837	1417	2298	3487	5364	7198
	285	385	709	1236	1924	3235	4709	6770
	263	269	583	1156	1970	3058	4683	6576
	280	446	535	960	1618	2508	3915	5431
	347	336	785	1401	2241	3409	5299	6983
	109	365	441	790	1304	2153	3765	5323
	386	281	819	1433	2241	3494	5564	7424
	356	393	680	1183	1940	2945	4556	6171
	338	428	626	1127	1868	2976	4690	6395
	237	540	454	933	1647	2672	4288	6173
+ Cerulean	227	290	481	876	1683	2629	4239	6156
	223	337	611	1052	1892	2978	5074	6924
	313	363	636	1025	1855	2980	4934	6863
	219	377	722	1187	2041	3208	5382	7338
	258	256	488	872	1565	2498	4192	5916
	175	364	710	1122	1931	2885	4764	6208
	127	287	619	1125	1931	3077	4902	6716
	165	449	842	1395	2516	3704	5593	7662
	310	274	509	984	1861	2881	4560	6353
	379	455	715	1155	1975	2947	4582	6207
	182	407	677	1128	1879	2783	4373	6005
	199	370	640	1051	1806	2786	4765	6489
	182	371	705	1175	1986	3190	5168	6939
	178	427	717	1163	2059	3208	5170	6906
	228	418	634	1068	1887	2926	4791	6612
	251	387	661	1143	2012	3116	4857	6778
+ REN	303	358	660	1466	4265	9611	13625	23613
	163	298	567	1321	3148	6450	11821	16719
	221	319	568	1230	2974	6054	9733	16191
	118	370	693	1451	3763	7583	9187	20391
	164	160	401	912	2133	4959	9136	14959
	253	251	551	1202	2551	6805	9593	13059
	138	404	758	1613	3752	7402	12821	16091
	148	333	640	1522	3798	6100	9475	16489
	112	210	427	1071	3039	5137	9704	16456
	220	223	480	1126	2497	7092	10342	14171
	124	310	696	1552	3952	7113	10921	15643
	92	365	736	1521	3603	6533	13165	17584
	112	256	533	1216	3087	6289	12145	19790
	96	268	547	1196	3109	6110	10128	16883
	128	273	537	1169	3111	8884	9830	16183
	132	304	591	1464	4599	5002	10784	21921
+ RopGAP1	141	242	575	1409	3959	7660	13199	18473
	216	527	1161	2513	6124	10479	16325	16399
	177	381	869	1985	5245	9851	16180	18220
	142	306	738	1835	4854	8787	15454	18202
	206	165	427	1084	3054	5874	15534	18926
	129	228	520	1295	3276	5997	13658	15711
	179	271	701	1692	4291	7897	13107	14533
	128	195	399	1017	2758	6458	12742	14787
	157	293	650	1517	4118	7560	9400	10802
	134	297	775	1982	5282	9044	9054	10480
	172	198	455	1196	3088	5528	13870	15336
	156	189	420	997	2662	4806	11926	14216
	147	284	693	1605	3847	6740	10328	14089
	145	312	740	1761	4464	7814	12923	13612
	164	375	855	1979	5140	8769	10284	15226
	180	294	667	1706	4603	8542	10207	15558

## Sheet: fig.s8e
WT	ropgap-HM	ropgap-HM, ren		Adjusted one-way ANOVA comparison	p-value
7142	3901	1493		WT vs ropgap-HM	<0.0001
9829	5762	3277		WT vs ropgap-HM, ren	<0.0001
3525	6425	5990
5809	7717	3595
7991	3827	2348
6664	5468	2996
5907	6641	3762
3894	6496	3134
6941	4671	4638
5139	4625	2313
7506	7896	2733
6938	5031	1426
5360	4280	1206
5549	4593	2410
8205	4992	2803
6123	4730	2518
5724	5046	2495
10097	6197	3144
5374	6559	3069
2993	5077	1550
7678	3907	1668
5504	4153	5399
3029	4961	1609
8947	4264	6091
6071	4398	3661
3768	4628	1860
4346	4658	1425
6663	6409	3362
3293	3463	3633
5688	5823	2928
6737	3828	3163
2570	4269	4039
6038	6163	4368
10214	6732	1696
4171	5314	2120
3417	6511	3420
3578	7213	1160
9887	4458	3476
4061	5234	4203
4343	4739	3080
2833	5595	1443
3109	3392	2843
6383	6915	2072
5718	3434	1680
4403	4642	4722
6884	6488	4110
3191	6110	4242
1964	4484	2937
6202	3243	3157
8566	6443	1936
4221	4195	1172
6321	3669	2908
5213	4756	2305
5434	6085	2150
4541	6086	3253
4646	5789	4788
2992	4873	4237
4895	4092	5691
3542	2955	2965
2493	4401	5110
4342	3525	1720
5910	3606	5738
3477	3474	3454
3299	4500	2932
3587	1933	2538
4413	6707	2481
4435	2666	1784
3240	5050	2514
3364	4246	4288
5464	4612	3679
5162	3636	3127
4541	2807	2440
5736	5302	4484
4065	5989	4188
10299	2364	2083
11457	5039	1656
3804	4930	2493
6813	6405	4062
2543	3839	3513
6360	4879	5872
9471	5250	4074
6927	4952	1551
4883	2178	4118
8423	1756	3861
4981	3582	2816
5195	2840	1880
8913	2973	2760
5113	1195	3007
5657	2556	3616
4590	2566	3052
5627	5335	1837
9871	3477	1829
6434	1459	1966
3902	4185	6347
4833	7787	7617
4387	5430	2538
4451	6210	2594
4927	1362	1069
15163	2735	4070
4936	3123	4231
5285	5087	4034
8043	4788	7151
4806	1381	5902
3953	5220	4613
10122	4844	3884
7117	3842	4428
5048	4933	5938
5686	1000	2047
3827	2890	3619
6162	2793	4360
10249	2830	3647
5085	3081	3929
4405	3311	2608
4120	4650	1791
2339	4751	4915
5085	2217	2919
5849	4421	3765
3854	2790	2882
	4870
	4172
	4064
	4842
	4482
	3141
	7732
	5918
	6584
	6551
	6509
	2555
	4707
	6490
	3654
	3089
	5935
	4144
	2792
	3485
	2649
	2831
	6035
	3865
	2183
	3387
	5403
	6315
	6600
	2767
	4772
	5172
	3161
	5888
	4958
	4241
	5510
	5380
	4160
	3641
	5713
	4818

## Sheet: fig.s8f
WT	ropgap-HM	ropgap-HM, ren		Adjusted one-way ANOVA comparison	p-value
192.615	138.483	145.648		WT vs ropgap-HM	<0.0001
158.564	127.065	135.585		WT vs ropgap-HM, ren	<0.0001
164.564	139.722	109.181
167.532	151.073	109.74
146.224	85.9792	143.677
180.242	117.679	114.642
153.603	125.757	100.036
166.378	157.693	127.906
201.123	160.349	131.948
165.281	118.318	116.98
174.618	148.769	123.251
168.805	155.149	129.915
201.124	128.219	130.244
176.883	111.539	119.906
190.959	125.317	97.7863
162.6	102.891	129.677
168.628	126.002	118.845
135.628	130.121	108.561
169.535	94.1654	135.341
171.848	140.639	107.809
138.758	145.005	103.605
187.368	112.614	115.879
131.14	154.14	151.526
249.496	164.244	118.982
153.426	208.873	129.956
170.627	120.44	111.941
189.174	213.066
164.215	130.45
115.981	139.613
202.665	116.891
161.216	129.982
146.827	168.224
146.601	116.31
185.821	112.91
139.863	159.234
144.838	108.761
176.739	98.2696
158.78	119.333
188.437	127.764
141.084	125.816
183.979	132.204
120.857	151.919
	137.12
	126.639

## Sheet: fig.s8g
WT	ropgap-HM	ropgap-HM, ren		Adjusted one-way ANOVA comparison	p-value
25.9387	19.0415	13.9186		WT vs ropgap-HM	<0.0001
19.9191	21.1824	11.2048		WT vs ropgap-HM, ren	<0.0001
18.0569	19.1219	9.60681
30.9783	9.08504	8.14581
29.2971	20.0358	13.9846
23.5799	28.5823	17.3966
27.7176	13.4449	14.3204
12.7723	14.5368	12.2151
21.9618	13.6612	20.0708
19.6504	12.2936	12.5387
24.6688	23.9726	12.5948
22.6115	8.72451	6.06351
19.2134	12.9127	11.478
22.2416	25.8071	15.1266
34.059	23.1508	7.7567
25.0277	23.5799	29.2197
20.9601	13.7549	15.4055
19.1105	8.84236	8.84236
36.6044	15.5077	8.08149
22.9245	10.0379	15.3783
24.9941	15.2161	11.364
28.0004	26.1473	15.0976
23.9007	12.6808	15.0137
27.5672	17.2122	9.76156
36.915	10.266	10.48
16.6633	18.8639	14.7508
24.4415	18.3396
26.237	10.0113
21.4448	16.5524
18.4088	31.4406
24.2093	31.607
21.4448	14.0823
26.921	26.8547
27.89	20.043
22.5785	10.948
20.0594	27.9273
28.1495	14.726
28.006	28.3923
19.6057	12.8445
19.119	11.6709
25.6066	12.2409
23.9077	10.3522
25.152	6.58038
21.1383	9.56313
14.8977	9.80457
17.3869	12.0922
26.8948	22.5975
19.7333	13.9146
29.7321
26.3256
25.4057
27.7711
21.162
20.237
19.049
18.5062
21.4553
18.0569
16.2882
20.7724
18.7009
19.2134
16.7026
18.4543
