# Supplementary material for: Two subtypes of GTPase-activating proteins coordinate tip growth and cell size regulation in Physcomitrium patens
Source: Nat Commun. 2023 Nov 4;14:7084. doi: 10.1038/s41467-023-42879-y (PMC10625565; doi:10.1038/s41467-023-42879-y)
Supplement: Supplementary file 13 — Source Data [file 41467_2023_42879_MOESM13_ESM.zip › Source Data/Supplementary_Figure_11.xlsx]

## Sheet: fig.s11
MBP	FL	dPH	dCC	GAP only
1.11292	0.0114195	0.129681	0.0676038	0.0127192
0.87047	0.0129743	0.0354522	0.0480237	0.0129941
1.01661	0.00912975	0.0167629	0.18245	0.163772
